# Supplementary material for: Disruption of tRNA threonylation triggers RIG-I mediated anti-tumour immune response
Source: Nat Commun. 2026 Feb 25;17:3145. doi: 10.1038/s41467-026-69964-2 (PMC13043769; doi:10.1038/s41467-026-69964-2)
Supplement: Supplementary file 3 — Supplementary Dataset 1 [file 41467_2026_69964_MOESM3_ESM.xlsx]

## Sheet: Sheet1
Gene	sh_CTR1	sh_CTR2	sh_CTR3	sh_OSGEP1	sh_OSGEP2	sh_OSGEP3	LogFC(shCtr/shOSGEP	Pvalue
GNAI3	2112.11	154.12	1291.62	2247.51	968.797	1246.24	0.32686	0.683706
CDC45	1263.61	2525.37	1573.68	841.271	709.481	1336.06	-0.893468	0.124007
SCML2	124.242	17.6137	121.773	188.667	64.1871	112.521	0.470874	0.538424
NARF	917.848	1107.46	855.531	770.134	1745.89	589.078	0.10815	0.848602
CAV2	2558.03	205.86	1161.52	2568.15	548.586	996.61	0.0674651	0.948832
KLF6	2531.07	275.214	1991.03	3453.75	3077.56	2065.08	0.841504	0.187063
SCMH1	501.783	998.478	793.083	523.733	663.267	866.124	-0.159632	0.671114
COX5A	1959.94	4479.39	2531.21	1817.6	2894.41	2369.55	-0.341127	0.487158
TBX2	838.873	2902.96	895.081	580.436	503.227	1028.76	-1.13427	0.294622
TBX4	959.262	824.543	1043.91	937.151	652.141	912.456	-0.176702	0.384282
NGFR	170.471	96.8755	189.424	123.716	66.7546	208.021	-0.19692	0.716379
WNT9A	8.66803	11.0086	13.5303	25.7742	144.635	17.9655	2.50405	0.275751
FER	739.672	179.44	719.187	692.812	486.11	592.86	0.113003	0.828887
XPO6	1972.46	2889.75	3110.93	1960.9	1938.45	2791.27	-0.253008	0.393463
TFE3	1106.62	2749.94	1924.42	1209.33	1520.81	2188.95	-0.232926	0.632289
AXIN2	109.795	180.541	148.833	116.5	53.0613	153.179	-0.444403	0.337991
BRAT1	387.172	825.643	526.641	420.636	499.804	591.915	-0.201841	0.613689
GNA12	2137.15	3498.53	2942.32	2310.4	3649.25	3072.09	0.0743645	0.798221
SLC22A18	360.205	1328.74	476.683	410.326	463.003	641.083	-0.516024	0.526364
PIH1D2	37.5615	33.0257	32.2645	36.0839	32.5215	39.7131	0.0747137	0.530071
DLAT	1426.37	1332.04	1571.6	1237.16	1087.76	1455.2	-0.195936	0.223688
SDHD	4592.13	7014.67	4864.66	3272.3	4173.87	3793.55	-0.551362	0.0975037
CCND2	18801	7169.89	22125.1	30970.3	41599.2	26157.7	1.03753	0.0585465
GPR107	1608.4	2659.67	1859.89	1861.93	2042.01	1909.07	-0.0761252	0.760366
DRP2	8.66803	11.0086	15.6119	22.6813	15.4049	17.9655	0.667561	0.0788373
TSPAN32	112.684	511.899	134.262	90.7253	162.607	177.763	-0.815796	0.455577
GMPR	1040.16	2659.67	1602.82	828.9	1721.07	1721.85	-0.311865	0.572818
MID2	488.299	34.1266	447.54	595.9	200.264	417.933	0.323878	0.682362
DGKE	887.029	177.238	618.23	1143.35	423.635	599.479	0.364735	0.618782
SCPEP1	7196.39	5572.54	8671.88	10963.3	9863.42	9523.58	0.501353	0.040539
MNT	599.057	821.24	958.569	506.206	336.34	921.912	-0.431049	0.370184
ITGB2	11.5574	15.412	12.4895	14.4336	14.5491	13.2377	0.0975886	0.497313
HDDC2	832.131	605.472	643.209	666.006	1002.17	625.954	0.140804	0.634416
TPD52L1	717.52	1516.98	602.618	500.02	1018.44	544.637	-0.459619	0.480434
PEMT	86.6803	477.772	143.629	87.6324	233.641	159.798	-0.557665	0.589159
CDH1	14.4467	3.30257	10.4079	19.5884	8.55828	9.45551	0.417313	0.548347
ARVCF	265.82	497.588	358.032	196.915	422.779	392.403	-0.148004	0.728061
COMT	2272.95	4860.29	2227.29	2214.52	3247.87	2396.02	-0.252352	0.617634
RTCA	1070.02	1150.4	1004.36	897.975	1197.3	813.173	-0.14895	0.442789
DBT	558.607	46.236	370.522	803.125	370.574	420.77	0.709063	0.366
DAZAP2	5812.4	10403.1	7013.89	4441.42	5039.12	5572.13	-0.625933	0.125918
MCTS1	554.754	257.601	321.605	504.144	766.822	329.997	0.497571	0.374252
TRAPPC10	1310.8	1426.71	1582	1196.96	1184.47	1450.47	-0.172811	0.237014
CCM2	1449.49	5628.69	1847.4	1285.62	3086.97	2055.63	-0.473527	0.591783
TBRG4	1084.47	4388.02	1783.92	1016.54	1554.18	1970.53	-0.676166	0.434228
MX1	44.3033	16.5129	26.0198	83.5085	141.212	34.0398	1.57525	0.14803
NDUFA9	4308.01	11393.9	4849.05	3713.55	6339.12	5092.74	-0.440324	0.494557
LCK	20.2254	115.59	20.8158	25.7742	96.7086	46.332	0.108069	0.920153
CTTNBP2	44.3033	11.0086	44.754	135.057	41.0797	52.0053	1.18898	0.249395
GALNT1	2731.39	270.811	1707.94	2763	1069.78	1507.21	0.181066	0.822304
MKRN2	1080.61	1847.24	1396.74	1195.92	1686.84	1251.91	-0.0647931	0.82688
PPARG	6.7418	1.10086	4.16317	2.06194	0.855828	2.83665	-1.06099	0.294608
RAF1	4376.39	7492.44	4857.37	3525.92	3730.55	4217.16	-0.543789	0.151691
SEPTIN1	63.5656	132.103	59.3251	16.4955	13.6932	18.911	-2.37667	0.0439365
PDGFB	6.7418	13.2103	6.24475	7.21679	5.13497	6.61885	-0.465627	0.359153
ACVRL1	1398.44	3906.94	1808.9	1246.44	1097.17	1830.59	-0.769219	0.292121
GRASP	301.455	712.255	354.91	282.486	331.205	340.398	-0.520526	0.348386
ACVR1B	481.557	357.779	502.702	504.144	433.049	416.988	0.0129944	0.942289
TOM1L2	3833.2	6758.17	4523.28	2820.73	3107.51	3964.69	-0.611476	0.140013
ZFP385A	598.094	2167.59	1136.54	600.024	776.236	1548.81	-0.415826	0.582195
ITGA5	839.836	1994.75	1086.59	1648.52	3556.82	1722.79	0.82118	0.234184
WDR77	1343.55	2294.19	1878.63	1385.62	1473.74	1806.95	-0.241436	0.403486
ATP5PB	4590.2	2399.87	3493.94	3608.39	7321.61	3287.68	0.439495	0.436384
SOX9	32.7459	71.5558	86.3857	59.7962	23.1074	91.7184	-0.126974	0.84374
HNRNPD	1930.08	1071.13	2629.04	1606.25	626.466	2023.48	-0.403636	0.495743
DYNLT1C	256.189	236.684	140.507	216.504	312.377	148.451	0.0967929	0.817598
C1D	773.381	45.1352	321.605	641.263	423.635	296.903	0.256329	0.768775
GM2A	1212.56	2157.68	1335.34	1147.47	885.782	1140.33	-0.568259	0.173675
KRIT1	1422.52	94.6738	544.334	1580.48	343.187	560.711	0.269169	0.808833
CLCN4	1926.23	387.502	1263.52	2021.73	877.224	1123.31	0.169158	0.805963
SEMA4F	339.98	501.991	404.868	388.676	273.865	433.062	-0.18655	0.492611
HK2	1305.98	1026	1566.39	1986.68	1863.99	1726.58	0.516681	0.0319288
MYO18A	3159.98	4176.65	4632.56	3618.7	2287.63	5215.66	-0.105912	0.781453
HAAO	14.4467	80.3626	8.32633	13.4026	9.41411	25.5299	-1.09306	0.481574
ABHD15	51.0451	131.002	54.1212	77.3227	31.6656	57.6786	-0.502848	0.473467
HOXB6	40.4508	22.0172	18.7342	24.7433	2.56748	8.50995	-1.18073	0.185262
LOXL3	2589.82	3385.14	2383.41	2401.13	2036.01	2149.24	-0.343735	0.142263
KAT2B	1728.79	146.414	1334.29	1914.51	1056.09	1274.6	0.403486	0.557958
RAB5B	2225.76	3349.91	2597.82	2522.78	3589.34	2653.21	0.100859	0.697025
AIRE	23.1148	22.0172	4.16317	3.09291	3.42331	2.83665	-2.39796	0.0961619
ICOSL	39.4877	48.4377	29.1422	36.0839	27.3865	22.6932	-0.442191	0.205274
SPG7	1176.93	1930.9	1330.13	1191.8	1132.26	1258.53	-0.308895	0.288134
RPL13	11096	34720	11397.7	8732.31	19587.3	12832.1	-0.475408	0.560339
CHMP1A	2075.51	10645.3	2750.81	1645.43	3579.93	3164.76	-0.882862	0.448628
RPA1	5352.03	11604.1	8173.34	4163.06	3597.9	6908.19	-0.776597	0.16846
SERPINF1	316.865	1631.47	395.501	1012.41	4790.93	915.293	1.51929	0.339294
TUBGCP3	1556.39	1311.12	1444.62	1536.14	1247.8	1252.85	-0.0951911	0.482783
POLR3D	361.168	718.86	377.807	351.561	665.834	410.369	-0.0300707	0.950355
TCF7	12.5205	16.5129	20.8158	20.6194	7.70245	14.1833	-0.229934	0.610103
DDX3X	11148.1	1213.15	8857.14	10360.2	2297.04	7753.51	-0.0559807	0.947334
IL12RB1	16.373	24.2189	27.0606	7.21679	0.855828	24.5843	-1.05075	0.208065
SLC5A5	10.5943	1.10086	6.24475	5.15485	2.56748	2.83665	-0.764698	0.438748
USP32	1790.43	149.717	1235.42	1914.51	686.374	1229.22	0.270368	0.733981
TXNRD3	626.025	1341.95	983.548	610.334	474.985	916.238	-0.560335	0.264858
ZFP512B	785.902	547.126	667.147	1057.77	1068.93	723.346	0.510861	0.0996461
DNAJC5	3159.02	3673.56	3685.44	2843.41	2775.45	3103.3	-0.270106	0.0403522
TPD52L2	1705.68	3027.36	1852.61	1505.22	3180.26	1808.84	-0.0201482	0.965608
FMR1	2245.98	96.8755	1313.48	1951.63	193.417	1100.62	-0.171886	0.872914
PXMP4	288.934	605.472	397.582	305.167	759.119	413.206	0.193557	0.727539
DLG3	672.254	297.232	552.66	537.135	686.374	525.726	0.200618	0.568892
GNB1L	261.967	1280.3	391.338	261.866	558	460.483	-0.594754	0.547387
MMP11	82.8279	50.6395	50.9988	148.46	237.064	105.902	1.41362	0.0631106
SMARCB1	1241.45	3958.68	2085.75	1276.34	1949.58	2315.65	-0.39481	0.535456
HIP1R	308.197	723.264	362.195	317.539	338.908	495.468	-0.27484	0.600364
NSUN5	524.898	1832.93	525.6	483.525	630.745	629.737	-0.725378	0.435394
TOP1MT	432.439	772.802	474.601	450.534	759.119	545.583	0.0633396	0.866933
HOXA10	874.508	297.232	652.576	729.927	813.892	534.236	0.187878	0.675182
MMP14	3744.59	2771.96	4808.46	4808.44	2618.83	4446.92	0.0683184	0.848297
SLC7A7	178.176	373.191	157.16	232.999	412.509	307.304	0.42737	0.398659
OXA1L	772.418	1901.18	1244.79	726.834	734.3	1184.77	-0.566496	0.304733
HEATR6	688.627	1020.5	980.426	682.502	662.411	873.689	-0.277713	0.275493
ICAM4	61.6393	213.566	55.162	54.6414	131.798	66.1885	-0.387061	0.673281
ILF2	2971.21	5018.81	3399.23	2198.03	2342.4	2626.74	-0.668197	0.0913919
CHTOP	2339.41	2632.15	2418.8	2054.72	1914.49	2005.51	-0.306772	0.00812586
SNAPIN	596.168	357.779	523.518	689.719	1092.89	556.929	0.663101	0.177696
S100A4	38.5246	42.9335	29.1422	29.8981	29.954	34.0398	-0.236281	0.26415
S100A6	29.8566	69.354	47.8764	81.4466	894.34	109.684	2.88358	0.305826
ICAM2	509.488	1176.82	464.193	343.313	269.586	442.518	-1.02686	0.196451
MAPK7	507.561	1072.24	633.842	488.68	783.083	668.504	-0.190165	0.65878
EPN2	1573.73	1627.07	1715.22	1327.89	1011.59	1358.76	-0.410655	0.0265446
B9D1	182.992	678.128	218.566	165.986	384.267	231.66	-0.465533	0.594927
SEC24B	1102.77	715.558	1802.65	1197.99	667.546	1494.92	-0.107725	0.83863
N4BP3	94.3852	350.073	150.915	62.8892	75.3129	152.234	-1.03557	0.285019
RMND5B	457.48	1143.79	525.6	436.1	1058.66	707.272	0.0501027	0.93373
NHP2	3118.57	17180	3503.3	2079.47	3906.85	3754.78	-1.28892	0.371544
VPS9D1	300.492	612.077	352.828	301.043	386.834	403.75	-0.21311	0.598551
ZFP276	504.672	276.315	267.483	371.149	241.343	250.571	-0.280748	0.522005
MFSD10	812.869	1649.09	709.82	745.391	554.577	816.01	-0.583965	0.316228
LUZP1	2089.96	482.176	2132.58	1912.45	885.782	1844.77	-0.0190506	0.975759
KCTD10	1282.87	3054.88	1867.18	935.09	1580.71	1650.93	-0.574497	0.298386
POLDIP2	1884.82	7505.65	2687.32	1806.26	3460.11	3112.75	-0.527485	0.536576
IFT20	497.93	243.29	404.868	405.171	783.938	329.997	0.406506	0.477788
LGALS9	1674.86	7800.68	2384.45	1854.71	4444.31	3328.34	-0.300889	0.737961
ARAF	1812.58	3349.91	1391.54	2088.74	2648.79	1605.54	-0.0471996	0.921131
CFP	37.5615	19.8154	12.4895	29.8981	10.2699	8.50995	-0.521329	0.52363
TIMP1	154.098	563.639	177.975	163.924	340.62	231.66	-0.282932	0.727708
UXT	412.213	1035.91	429.847	320.632	1081.77	501.142	0.0195129	0.979235
CNNM3	915.922	977.562	1025.18	846.426	324.359	882.199	-0.507586	0.190031
LMAN2L	694.406	1306.72	685.882	875.293	1283.74	762.114	0.120537	0.778585
MCM3AP	1585.29	1632.57	2295.99	1548.52	1104.02	2135.05	-0.20376	0.555276
PCNT	771.455	515.201	1160.48	681.471	217.38	869.906	-0.46836	0.449091
MXD1	417.029	136.506	505.825	508.268	1052.67	502.087	0.961568	0.192623
GMCL1	985.266	311.543	828.47	1052.62	782.227	674.178	0.239474	0.611602
SNRNP27	1720.12	1685.41	1200.03	1243.35	2757.48	1076.04	0.140558	0.793163
OAS1C	40.4508	137.607	63.4883	58.7653	401.383	77.5351	1.15446	0.439108
OCRL	665.512	204.76	531.844	978.39	659.843	672.286	0.720612	0.15312
CALM1	10580.8	8093.51	10188.3	10491.1	13046.2	8821.99	0.164983	0.466768
AGPAT3	5085.25	10748.8	6823.43	5779.62	7384.94	7564.4	-0.128338	0.734643
SEMA6B	287.008	821.24	320.564	297.95	243.055	321.487	-0.728232	0.339744
UHRF1	7779.08	10405.3	12890.2	5338.36	2046.28	9834.67	-0.851707	0.161955
DPP9	1805.84	2952.5	2689.41	2055.75	2062.55	2949.17	-0.0756099	0.794971
RAMP2	165.656	824.543	237.3	202.07	168.598	210.858	-1.07781	0.361335
LSR	0.963115	5.50429	3.12237	3.09291	3.42331	1.8911	-0.189851	0.791054
GRAMD1A	1725.9	2188.51	1161.52	1337.17	1043.25	1206.52	-0.500917	0.183361
HPN	21.1885	57.2446	26.0198	26.8052	106.123	30.2576	0.64366	0.526328
CKB	9037.87	20867.9	14776.1	6459.03	7271.11	16764.6	-0.551128	0.37625
SP1	2407.79	475.571	2705.02	2202.15	772.813	1996.06	-0.168887	0.816205
ITGB7	10.5943	24.2189	9.36712	1.03097	6.84662	15.1288	-0.941367	0.323647
MYG1	1328.14	7390.06	1807.85	1082.52	1879.4	2290.12	-1.00301	0.424267
RARG	1199.08	2101.54	1629.88	1283.56	2130.16	1913.79	0.111728	0.734494
PFDN5	3644.43	8477.71	3675.03	2869.19	7132.47	3577.02	-0.218323	0.739944
RRP15	437.254	445.847	342.42	362.901	338.908	374.438	-0.187387	0.225433
RND2	648.176	3445.69	1195.87	552.6	825.874	1445.75	-0.905342	0.410828
SRR	312.049	194.852	273.728	336.096	865.242	241.115	0.885816	0.325909
SYNC	23.1148	4.40343	28.1014	42.2698	162.607	26.4754	2.05643	0.250152
FBXO9	584.611	616.48	598.455	618.582	844.702	574.895	0.179647	0.397888
VPS50	2113.07	202.558	1116.77	1706.25	772.813	1083.6	0.0537401	0.947201
HARS	1977.27	4393.52	2570.76	2005.24	4017.26	2419.66	-0.0829139	0.869573
ZMAT2	2219.98	2884.25	2094.07	1681.51	2915.81	1688.75	-0.195498	0.559169
UBE2C	1675.82	4822.86	2023.3	1292.84	943.122	1869.35	-1.0537	0.226903
SMG5	2708.28	9820.75	4192.31	2004.21	1667.15	3771.8	-1.1677	0.243418
CCT3	8096.91	17351.7	10645.2	6121.9	6773.02	9150.09	-0.7113	0.182778
GLMP	4142.36	14128.4	4676.28	3422.82	2784.86	4431.8	-1.10888	0.279012
MEF2D	855.246	1674.4	1496.66	1067.05	1075.78	1658.5	-0.0829555	0.824354
TMEM79	17.3361	72.6566	12.4895	21.6504	22.2515	41.6042	-0.261274	0.795045
SND1	7399.61	22217.5	12554	9013.77	8657.56	13962	-0.414811	0.493642
COL18A1	7.70492	12.1094	9.36712	6.18582	32.5215	11.3466	0.778429	0.441858
SLC19A1	361.168	1523.59	446.5	472.184	808.757	545.583	-0.352006	0.686754
KPNB1	13929.5	10345.9	18995.5	14284.1	10160.4	15343.4	-0.121066	0.715406
NPEPPS	1854.96	1656.79	2626.96	1699.04	1547.34	2207.86	-0.170558	0.557572
MRPL10	1112.4	2613.44	1552.86	1201.08	2203.76	1957.29	0.0226239	0.961252
CYP51	4596.95	2599.13	3526.2	3350.65	1666.3	2372.39	-0.537094	0.215662
TCF25	7090.45	17595	9188.11	7450.82	8649.85	9780.77	-0.388242	0.462153
TUBB6	2009.06	6727.34	2660.26	2326.9	5134.97	3576.07	-0.0461407	0.946831
DEF8	1661.37	6465.34	2879.87	1612.44	2457.94	3473.01	-0.545083	0.494869
PAX9	75.123	40.7317	58.2843	69.075	52.2055	50.1142	-0.0229174	0.94094
COL1A1	2.88934	9.90772	8.32633	25.7742	53.9172	16.0744	2.18067	0.097438
SGCA	1.92623	4.40343	2.08158	28.8672	314.945	7.5644	5.38455	0.312919
FOXM1	3549.08	5940.23	5780.56	3116.62	1120.28	4911.19	-0.739145	0.202345
ITFG2	457.48	1558.81	700.453	510.33	842.135	767.787	-0.357645	0.599199
TULP3	3511.52	3970.79	6412.32	4533.17	5593.69	7422.57	0.336898	0.37937
GTF2H4	543.197	1716.24	647.372	464.967	886.638	746.039	-0.470665	0.532032
TUBB5	28167.3	100387	45855.2	24816.5	36561	46681.8	-0.690657	0.38381
JUP	112.684	355.577	198.791	97.9421	65.0429	195.729	-0.894967	0.274362
FKBP10	2.88934	17.6137	10.4079	10.3097	9.41411	16.0744	0.211766	0.748163
KLHL10	5.77869	2.20172	2.08158	13.4026	20.5399	1.8911	1.8324	0.19763
NOM1	1021.86	587.858	1036.63	886.634	613.629	822.629	-0.188083	0.557511
ERGIC1	2402.01	6120.77	2853.85	2746.5	3213.63	2951.06	-0.352381	0.524278
ACAP1	17.3361	16.5129	30.183	18.5575	7.70245	32.1487	-0.132609	0.833237
TCEA3	70.3074	93.5729	106.161	123.716	200.264	132.377	0.756985	0.0781672
CSN3	2.88934	1.10086	2.08158	2.06194	0.855828	2.83665	-0.0774505	0.897927
IFRD1	968.893	167.33	652.576	1480.47	1230.68	957.843	1.03639	0.0869729
STK38L	841.762	355.577	794.124	768.072	810.469	657.158	0.166897	0.640378
BRPF1	1748.05	2097.13	2110.73	1593.88	1331.67	1769.13	-0.343298	0.0729669
AKR1B3	6673.42	24727.5	9133.99	5829.1	13670.1	9708.91	-0.472793	0.568799
HOXC6	3.85246	2.20172	3.12237	1.03097	11.1258	4.72775	0.879675	0.438215
GSTT1	28.8934	134.305	64.5291	102.066	872.089	101.174	2.2394	0.336116
GSTT3	357.316	1021.6	515.192	338.158	1015.01	544.637	0.00281825	0.996732
DDT	471.926	1330.94	542.252	384.552	1285.45	558.82	-0.0733754	0.925568
DDX18	2013.87	2565	2313.68	1968.12	2382.63	2188.95	-0.0758146	0.586788
UBL3	3161.91	970.957	2358.43	2780.53	1864.85	2110.47	0.0576293	0.905288
GRAMD3	271.598	249.895	248.749	278.362	906.322	219.368	0.866212	0.391158
EEF1E1	906.291	501.991	632.801	785.599	1614.09	640.138	0.574655	0.364727
AKT1	16025.3	57424	22422.8	12942.8	15103.7	23483.7	-0.895695	0.327507
TCIRG1	3796.6	8780.44	2788.28	2790.83	1015.87	3132.61	-1.14681	0.226137
NAGLU	3325.64	6345.34	3813.46	4288.83	3770.78	4726.81	-0.0766833	0.823264
COASY	978.525	2195.11	1343.66	748.484	945.69	1155.46	-0.664682	0.216443
SMO	3815.86	6027.2	5362.16	3829.02	3775.06	5281.85	-0.23877	0.399238
TSPAN33	17.3361	66.0515	33.3053	40.2078	83.0153	31.2032	0.404202	0.589477
CRNKL1	940	325.854	811.817	696.936	505.794	692.143	-0.132866	0.772921
RIN2	643.361	106.783	558.905	461.874	378.276	556.929	0.0938953	0.87454
CHORDC1	1433.11	173.936	754.574	1335.11	510.929	609.88	0.0564813	0.94733
RTCB	5020.72	14878.1	7436.46	4164.09	5293.3	7040.57	-0.728477	0.306208
PWP1	1831.84	2737.83	2054.52	1476.35	1641.48	1727.52	-0.451146	0.103654
FBXO7	2302.81	5175.13	2623.84	2588.76	3560.24	3133.55	-0.122014	0.788302
CAPNS1	4657.62	20586	7345.91	4248.63	9254.07	8422.02	-0.571852	0.528797
HOXD13	116.537	57.2446	124.895	119.592	114.681	87.9362	0.109416	0.754858
FOLR1	6.7418	105.682	5.20396	10.3097	22.2515	12.2922	-1.39094	0.508407
CLPB	1851.11	5694.74	2130.5	2279.47	2619.69	2810.18	-0.327855	0.626824
SEPTIN7	4725.04	292.828	2592.61	4763.08	1308.56	2614.45	0.190719	0.836524
ZDHHC4	493.115	1378.27	518.314	485.587	846.414	629.737	-0.284699	0.66857
RAC1	7164.61	7207.32	8899.81	6540.47	4511.93	7200.37	-0.350464	0.166442
NUP214	1528.46	2555.09	3295.15	1380.47	709.481	2874.47	-0.571741	0.381761
AIF1L	515.266	1644.68	686.922	204.132	145.491	520.053	-1.71083	0.149572
UGP2	5108.36	1192.23	3419	4222.85	2202.05	3090.06	-0.0306984	0.959929
TRMT1	1265.53	4969.27	1339.5	1073.24	1359.91	1432.51	-0.970399	0.370811
NACC1	3347.79	8885.02	6143.79	2502.16	1097.17	5011.42	-1.09366	0.173135
NFIX	145.43	211.365	300.789	264.959	320.935	471.83	0.685717	0.155947
SLC1A5	2100.55	1685.41	1605.94	3854.8	2249.12	2232.44	0.628621	0.154229
UBA1	10076.1	30567.5	18702	10536.5	12188.7	20435.2	-0.459431	0.464743
VWF	84.7541	169.532	62.4475	92.7873	54.773	126.704	-0.207705	0.732864
SIAE	794.57	754.088	741.044	1089.73	700.067	768.733	0.160159	0.500619
SPA17	43.3402	49.5386	10.4079	20.6194	89.8619	27.421	0.416992	0.67032
FAM50A	998.75	2245.75	1298.91	850.55	1295.72	1142.23	-0.466346	0.352341
EMD	1275.16	3382.94	1622.59	1256.75	2427.13	1809.78	-0.193155	0.739113
TACO1	339.016	738.676	378.848	289.702	440.751	365.928	-0.409795	0.422126
GRIK3	171.434	19.8154	117.609	114.438	39.3681	71.8618	-0.452751	0.604625
SIPA1L2	923.627	1192.23	1516.43	913.439	595.656	1341.74	-0.349496	0.398493
AP4E1	506.598	45.1352	358.032	609.303	201.12	304.467	0.293334	0.727711
BLVRA	999.713	2075.12	1204.2	893.851	1816.07	1172.48	-0.140334	0.772879
PDZD4	363.094	802.525	590.129	513.423	724.886	730.911	0.165538	0.650719
IDH3G	1901.19	5187.24	2410.47	1770.17	3288.09	2450.87	-0.339115	0.582813
PNCK	15.4098	35.2275	27.0606	22.6813	67.6104	31.2032	0.644949	0.383504
SSR4	2234.43	10356.9	2206.48	2004.21	3612.45	2622.96	-0.844732	0.471502
BCAP31	3733.03	7406.57	3941.48	3832.11	4624.04	3908.91	-0.286471	0.498481
FAM98A	1856.89	2334.92	2316.8	1977.4	2090.79	1928.92	-0.118081	0.356179
LTBP2	4.81557	14.3112	22.8974	4.12388	5.13497	11.3466	-1.02819	0.277826
KMT2A	1902.15	452.453	2610.31	2320.71	428.77	2106.69	-0.0319487	0.968851
IFT46	907.254	2594.72	1180.26	833.024	1852.01	1181.94	-0.275992	0.675278
TMEM25	36.5984	68.2532	60.3659	72.1679	57.3405	66.1885	0.244255	0.385703
TRAPPC6A	429.549	2571.6	442.336	349.499	1970.97	634.464	-0.220745	0.8606
SUPT6	3781.19	4552.05	6271.81	3677.47	2601.72	5545.65	-0.304646	0.458974
SPAG5	2277.77	2222.63	2791.4	2002.14	736.868	2146.4	-0.577795	0.172092
UNC119	1278.05	5292.92	1612.19	1033.03	1781.83	1700.1	-0.857944	0.402776
RAB34	1501.5	4374.81	1781.84	1305.21	2156.69	1773.85	-0.548599	0.441983
SDF2	1380.14	4042.35	1304.11	1448.51	2565.77	1415.49	-0.308986	0.680879
CCNE1	1621.89	3352.11	2140.91	1304.18	1750.17	1862.73	-0.533043	0.24658
BBC3	154.098	167.33	136.344	111.345	476.696	211.803	0.805088	0.355899
PSMC3	5994.43	20331.7	8573	4604.31	10252	8398.38	-0.585673	0.45665
ACP2	1487.05	1438.82	1310.36	1715.53	2332.99	1360.65	0.352627	0.247419
RAPSN	760.861	3967.49	1064.73	753.639	782.227	1346.46	-1.0071	0.403697
SLC39A13	648.176	1226.36	570.354	686.626	1215.28	748.876	0.116649	0.808981
CELF2	5835.51	677.028	5770.15	6254.89	1385.59	4975.49	0.0386243	0.96292
NR1H3	1.92623	13.2103	5.20396	2.06194	31.6656	2.83665	0.846079	0.627367
DDB2	256.189	111.187	103.038	235.061	106.978	67.1341	-0.201216	0.788003
SF3A1	2426.09	6618.36	5320.53	2282.57	1717.65	5039.78	-0.668161	0.331839
STAT6	2585	4611.49	3383.61	2048.54	2052.28	3157.19	-0.543709	0.186461
VRK3	732.93	2068.51	998.119	594.87	929.429	1038.21	-0.568273	0.391369
SMG9	449.775	2028.88	876.346	372.18	437.328	796.154	-1.06315	0.299588
PAXIP1	1276.13	747.482	1146.95	1024.78	554.577	1085.49	-0.250683	0.506378
RMND5A	2919.2	290.626	2594.69	2997.03	2048.85	2361.04	0.351697	0.573795
MOV10	678.033	1532.39	1290.58	582.498	794.208	1109.13	-0.494039	0.317777
PPM1J	4.81557	17.6137	2.08158	5.15485	12.8374	5.6733	-0.0506327	0.960822
RHOC	2083.22	6737.25	2540.57	1878.43	5131.54	3426.68	-0.122437	0.869074
TEAD3	194.549	299.433	208.158	173.203	226.794	256.244	-0.0975336	0.727509
PPARD	856.209	2126.86	1396.74	837.147	1027.85	1568.67	-0.351119	0.502477
DEF6	51.0451	238.886	93.6712	74.2298	87.2945	115.357	-0.470344	0.573679
METRN	3136.86	17789.9	3956.05	1927.91	2144.7	5630.75	-1.35859	0.360368
LMF1	1152.85	2711.41	1165.69	1028.91	917.448	1314.32	-0.625375	0.328754
CIAO3	430.512	1633.67	534.967	433.007	844.702	691.197	-0.400646	0.629806
ANGPTL4	3.85246	15.412	9.36712	4.12388	22.2515	6.61885	0.204607	0.835958
DBF4	1805.84	170.633	1066.81	1774.3	480.975	1115.75	0.147558	0.864916
DAXX	614.467	1234.06	820.144	604.148	1067.22	804.663	-0.108094	0.7906
CD320	632.766	2894.16	743.125	434.038	1084.33	740.366	-0.918735	0.427338
IPO4	825.389	3803.46	1486.25	1088.7	1794.67	2025.37	-0.317023	0.692614
TM9SF1	1557.36	2415.28	1390.5	1575.32	1495.99	1376.72	-0.26991	0.398003
IRF9	161.803	393.006	87.4265	298.981	1286.31	246.789	1.51231	0.320982
GMPR2	672.254	1079.94	755.615	545.383	1115.14	609.88	-0.143477	0.735993
MDP1	334.201	446.948	260.198	357.746	485.254	372.547	0.223156	0.438753
DHRS1	527.787	1302.31	679.637	465.998	875.512	757.386	-0.257906	0.634276
TMEM161A	782.049	1773.48	728.554	991.793	1701.39	839.649	0.105332	0.856888
ARMC6	176.25	1067.83	251.872	212.38	486.966	371.601	-0.482178	0.657538
BORCS8	300.492	780.508	338.257	268.052	817.316	355.527	0.0218289	0.976459
SLC25A42	66.4549	33.0257	53.0804	77.3227	81.3037	65.243	0.553271	0.0935769
SNX9	1517.87	1139.39	1823.47	1451.61	1011.59	1470.33	-0.187909	0.503194
RANBP3	3071.37	8291.66	3922.74	2728.98	3091.25	3994.01	-0.639243	0.333626
NDUFA11	1691.23	6984.94	2159.64	1550.58	3941.09	2788.43	-0.388088	0.66532
NR2F6	349.611	1685.41	447.54	259.804	316.656	471.83	-1.24379	0.332978
USE1	861.988	5059.54	1051.2	696.936	2440.82	1339.85	-0.638997	0.599465
OCEL1	54.8975	192.65	50.9988	61.8582	84.727	62.4063	-0.514511	0.561331
DYRK1B	173.361	407.317	313.278	122.685	353.457	312.032	-0.18169	0.737981
BRAF	1592.99	222.373	1368.64	1907.29	640.159	1240.56	0.250599	0.737568
NDUFB2	900.512	3887.13	1146.95	777.351	2805.4	1427.78	-0.244184	0.798407
HLTF	1216.41	68.2532	631.76	950.554	167.742	625.009	-0.136594	0.892735
PRPF6	1903.11	2997.64	2767.46	1756.77	1858.86	2492.47	-0.328167	0.268369
RGS19	514.303	909.309	577.639	540.228	1097.17	601.37	0.161804	0.731004
ABHD3	3.85246	7.70601	5.20396	12.3716	17.9724	9.45551	1.24752	0.0487917
SNRPD1	1854.96	1296.81	1347.83	1281.5	1527.65	1169.65	-0.177464	0.449215
TCHP	174.324	169.532	137.384	165.986	134.365	137.105	-0.13762	0.396617
TIAM1	668.402	381.998	887.795	473.215	223.371	672.286	-0.501725	0.38716
TSC2	1810.66	4240.5	3082.82	1901.11	1365.05	3098.57	-0.521147	0.347945
SLC9A3R2	490.225	1736.05	796.206	355.685	641.871	743.203	-0.796019	0.337433
PUF60	4688.44	17777.8	7223.09	3763.04	5912.92	6987.62	-0.833245	0.351249
GOLGA2	1834.73	2256.76	2404.23	1823.79	2504.15	2414.94	0.0538741	0.7781
UCK1	1119.14	5196.05	1338.46	871.169	1424.1	1385.23	-1.05625	0.377608
IKZF4	19.2623	19.8154	23.9382	23.7123	29.954	36.8765	0.522882	0.0876429
MIEN1	1309.84	8682.47	1549.74	992.824	3479.8	1851.39	-0.867987	0.528965
AXL	229.221	200.356	285.177	594.87	1886.24	406.587	2.0144	0.19484
TGFB1	2.88934	15.412	3.12237	1.03097	7.70245	8.50995	-0.313167	0.784574
CCDC97	633.73	2266.67	1181.3	640.232	871.233	1401.31	-0.486776	0.50308
ZFP40	227.295	7.70601	72.8554	226.813	17.1166	94.5551	0.136834	0.914557
AKAP8L	1274.2	842.156	667.147	1194.89	918.303	714.836	0.0228968	0.951177
PDCD2L	287.008	939.032	309.115	200.008	489.534	314.868	-0.612036	0.484195
GTF2F1	2077.44	4808.55	2370.92	1826.88	3109.22	2517.06	-0.312679	0.557844
CLPP	930.369	5196.05	1108.44	833.024	2582.03	1596.09	-0.529825	0.643291
ALKBH7	183.955	1271.49	214.403	128.871	344.899	290.284	-1.12797	0.452749
MED6	560.533	190.448	316.401	473.215	894.34	346.071	0.682977	0.338041
CSE1L	4268.52	1063.43	3791.6	3578.5	1897.37	3083.44	-0.0921024	0.87435
NAA20	1689.3	922.519	1072.02	1308.3	2050.56	960.679	0.22967	0.622622
PRKRA	591.352	412.822	467.315	445.379	608.494	415.097	-0.00247307	0.992123
FKBP7	215.738	93.5729	126.977	195.884	367.15	91.7184	0.585672	0.455309
PLEKHA3	2464.61	956.645	1832.83	2586.7	2368.93	1754	0.352793	0.389645
YKT6	2954.84	6531.39	3813.46	2751.66	4028.38	3451.26	-0.378403	0.420117
BAZ1B	4944.63	2365.74	5891.92	4604.31	1910.21	4664.4	-0.240008	0.653129
PEX6	769.529	3522.75	1159.44	629.922	1201.58	1482.62	-0.718081	0.470994
MRPL2	928.443	4596.08	1331.17	868.076	2622.26	1709.56	-0.398822	0.685568
MEA1	1550.61	7058.7	2045.16	1505.22	6881.71	2669.29	0.053399	0.958188
GNMT	2.88934	7.70601	1.04079	3.09291	0.855828	2.83665	-0.778109	0.485955
KDELR1	1664.26	4288.94	1928.59	1802.14	2212.32	2101.96	-0.365839	0.523727
TMEM143	272.561	1027.1	381.97	381.459	670.113	591.915	-0.0331025	0.96198
PDXK-PS	4.81557	4.40343	7.28554	9.27873	11.1258	1.8911	0.433895	0.550048
GGCT	201.291	134.305	135.303	220.628	393.681	175.872	0.746767	0.203119
JAG2	134.836	39.6309	70.7738	119.592	56.4846	64.2974	-0.0289146	0.9646
BTBD6	14.4467	14.3112	20.8158	13.4026	19.684	17.9655	0.0423955	0.871082
NUDT14	489.262	2071.81	556.823	381.459	835.288	752.658	-0.662815	0.51391
EPDR1	1137.44	1310.02	864.898	1401.09	1710.8	1032.54	0.323315	0.303281
FLII	1779.84	4416.64	3268.09	2002.14	2563.2	3607.28	-0.211737	0.656072
TOP3A	460.369	784.912	704.616	341.251	320.935	480.34	-0.77117	0.0701922
ATG4D	627.951	3688.97	896.122	445.379	1162.21	1136.55	-0.92577	0.459453
QTRT1	229.221	571.345	224.811	182.482	249.902	218.422	-0.655857	0.343917
HDGFL2	2338.44	3353.21	2759.14	2497.01	2523.84	3020.09	-0.0717239	0.708323
CHAF1A	3002.99	6345.34	5247.67	2490.82	1522.52	4566.06	-0.766624	0.206535
ADPRH	1271.31	4401.23	1764.14	1089.73	2198.62	2031.99	-0.483139	0.531467
TMEM39A	766.639	655.01	501.662	908.284	861.819	507.761	0.244089	0.469206
TIMMDC1	720.41	1215.35	662.984	702.09	1540.49	607.989	0.133437	0.819413
PLA1A	4.81557	4.40343	11.4487	4.12388	4.27914	10.4011	-0.136333	0.849979
MCM2	8704.63	17931.9	16087.5	7237.41	4943.26	14705.2	-0.668199	0.265159
TPRA1	1880	3298.17	1648.61	1749.56	1385.59	1646.2	-0.51379	0.265305
NAB1	1825.1	154.12	1365.52	1942.35	900.331	1373.88	0.334173	0.643951
ADGRE5	308.197	354.476	432.969	413.419	200.264	406.587	-0.102827	0.765958
IL17RA	793.607	362.182	752.492	1129.94	830.153	924.748	0.59622	0.117296
LAMB1	47.1926	6.60515	49.958	28.8672	14.5491	51.0597	-0.135172	0.868902
KCNN1	50.082	184.944	44.754	53.6104	151.482	85.0995	0.0527119	0.952004
ARRDC2	121.352	89.1695	65.5699	72.1679	67.6104	57.6786	-0.483611	0.192086
MAP2K7	1305.02	2736.73	1749.57	1357.79	1408.69	1803.16	-0.341811	0.412744
TIMM44	1452.38	1041.41	1158.4	1328.92	1267.48	981.481	-0.0296556	0.886228
AP2A2	2254.65	5065.05	3621.95	2301.12	2849.91	3431.4	-0.350372	0.41938
PNKP	488.299	1969.43	701.493	508.268	1145.95	971.08	-0.267088	0.739811
MED25	853.32	2693.8	1288.5	702.09	1205.86	1479.79	-0.513378	0.466434
BCAM	204.18	645.103	259.157	289.702	863.53	436.844	0.520566	0.507848
CLPTM1	3342.01	12725.9	4258.92	3213.53	3959.06	4587.81	-0.789449	0.396965
RELB	314.939	492.083	365.318	308.26	1074.06	561.657	0.729623	0.3285
TOMM40	1675.82	5954.54	2065.97	1494.91	2672.75	2289.18	-0.586612	0.486239
APOE	10215.8	48617.2	11111.5	8631.28	7986.59	12990	-1.24023	0.351149
HBP1	1383.03	606.573	1196.91	1217.58	2364.65	1051.45	0.540179	0.366887
PRKAR2B	1201.97	169.532	769.145	1016.54	292.693	634.464	-0.139244	0.866045
CDKN1B	1905.04	525.109	1163.6	2044.41	1540.49	1140.33	0.394895	0.473238
KLF4	27.9303	8.80686	21.8566	34.022	45.3589	26.4754	0.853287	0.115889
AP1M1	1373.4	4836.07	1809.94	1016.54	1638.91	1829.64	-0.83836	0.350714
RAB8A	1635.37	4525.63	2038.91	1250.57	2219.16	1853.28	-0.623366	0.368416
HMGN2	4344.61	3786.95	3933.15	3863.04	4289.41	3678.19	-0.0282649	0.767179
FAM32A	1931.05	2170.89	1818.26	1400.06	1870.84	1428.73	-0.333101	0.0920792
STARD3NL	444.959	223.474	305.993	479.401	1136.54	301.631	0.976656	0.296391
STK11	1478.38	3928.96	1920.26	1383.56	2509.29	2125.6	-0.28395	0.624136
EFNA2	8.66803	18.7146	6.24475	9.27873	5.13497	2.83665	-0.96301	0.269026
ATP5D	3891.95	21289.5	5988.71	3406.32	8653.28	8230.07	-0.61942	0.561513
PPP5C	3324.67	9303.35	3773.91	2858.88	2389.47	3893.78	-0.843264	0.287281
CDK12	1029.57	525.109	1246.87	1132	574.261	1284.06	0.0940775	0.845998
LIPE	59.7131	219.071	84.3041	59.7962	154.049	114.412	-0.145494	0.847402
PAFAH1B2	3786	1149.3	3541.81	3776.44	3293.23	2796.94	0.218981	0.629292
TBC1D8	163.73	49.5386	132.181	142.274	83.0153	124.813	0.0193033	0.969651
CNOT11	1289.61	1296.81	1592.41	1002.1	1057.8	1156.41	-0.377691	0.0427921
SLC2A3	730.041	668.221	938.794	1079.43	547.73	1006.07	0.172136	0.622611
FOXJ2	667.439	721.062	909.652	668.068	610.205	761.168	-0.1723	0.370755
SRI	1593.95	2180.8	1492.5	1408.3	3375.39	1691.59	0.297893	0.569329
DGCR2	3763.85	6649.18	4493.1	3760.98	2820.81	4217.16	-0.465016	0.226507
IRF3	688.627	2213.83	634.883	695.905	1547.34	833.976	-0.201037	0.804821
BCL2L12	155.061	235.584	83.2633	104.128	100.132	98.3373	-0.64721	0.264393
ZFP959	236.926	6.60515	91.5897	212.38	41.0797	100.228	0.0777944	0.944762
MPND	1577.58	6630.47	2522.88	1654.71	4613.77	3044.67	-0.204434	0.802762
SH3GL1	1875.18	5048.53	2426.09	1554.7	2446.81	2546.37	-0.513908	0.415186
YJU2	337.09	1064.53	413.194	286.61	401.383	408.478	-0.726954	0.364384
RANBP2	3264.96	133.204	2048.28	3211.47	262.739	2050.9	0.0206892	0.984287
GRK5	845.615	411.721	941.916	790.754	979.067	781.025	0.213963	0.540479
DVL3	701.148	1162.51	1225.01	714.462	619.619	1195.18	-0.28827	0.485588
ABCF3	1206.78	4116.11	1783.92	1076.33	1979.53	1783.31	-0.554442	0.462251
EIF2B5	2524.32	9406.83	3791.6	2201.12	3768.21	4210.54	-0.627136	0.448448
CYTH2	1293.46	3494.12	1707.94	963.957	1911.06	1648.09	-0.522129	0.419745
SULT2B1	11.5574	3.30257	14.5711	10.3097	15.4049	10.4011	0.295286	0.585841
CAR11	68.3811	100.178	39.5501	114.438	225.939	64.2974	0.959418	0.267256
MRPL4	863.914	3074.7	1132.38	808.28	1464.32	1284.06	-0.511745	0.523786
KEAP1	886.066	2494.54	1308.27	788.692	1252.08	1215.03	-0.526232	0.396817
GLG1	2953.87	1841.74	3962.29	3394.98	1555.9	3243.24	-0.0959968	0.835835
ATP8B3	41.4139	20.9163	58.2843	47.4246	106.978	55.7875	0.801294	0.237643
BTBD2	678.033	2840.21	1035.59	519.609	815.604	989.046	-0.970311	0.337732
CSNK1G2	2841.19	11696.6	3473.12	1815.54	2346.68	3861.63	-1.16651	0.317516
ABHD17A	725.225	4672.04	1067.85	519.609	1556.75	1415.49	-0.888686	0.489402
MOB3A	210.922	595.564	329.931	207.225	652.141	387.676	0.134017	0.84082
CACNB3	401.619	2053.1	681.718	281.455	400.528	604.207	-1.28602	0.300339
CCDC65	12.5205	13.2103	16.6527	15.4645	20.5399	12.2922	0.18842	0.508902
FKBP11	405.471	1387.08	372.603	343.313	517.776	450.082	-0.723615	0.44543
DDX23	3872.68	5222.47	4983.31	3505.3	3382.23	4170.82	-0.348353	0.105315
PLD3	928.443	3144.05	1091.79	1088.7	1830.62	1296.35	-0.292806	0.693593
GRIK5	255.225	511.899	379.889	310.322	456.156	464.265	0.101648	0.770505
CD79A	14.4467	60.5472	15.6119	6.18582	1.71166	14.1833	-2.03682	0.217194
RABAC1	794.57	4714.97	814.94	700.028	3264.98	1156.41	-0.304404	0.80546
ETV3	530.676	133.204	444.418	515.485	383.411	387.676	0.215186	0.667209
PRKCSH	3366.09	8763.93	4307.84	3523.85	3790.46	4561.34	-0.469015	0.419957
ELAVL3	4.81557	3.30257	2.08158	12.3716	5.9908	4.72775	1.17875	0.160061
RAB3B	2.88934	27.5214	3.12237	8.24776	21.3957	14.1833	0.386222	0.722787
FCGRT	565.348	1116.27	509.988	521.671	927.718	641.083	-0.0681602	0.889594
NOSIP	794.57	2780.77	1051.2	683.533	1486.57	1275.55	-0.425155	0.587583
PIH1D1	658.77	3103.32	786.838	463.936	1139.96	964.462	-0.824678	0.465777
RPS11	9693.75	31722.3	11262.4	8345.7	18873.6	11774	-0.433988	0.587455
SUPT5	2949.06	6497.26	5057.21	2941.36	3604.75	4979.27	-0.33159	0.451905
PAF1	998.75	1663.4	1158.4	880.448	1104.87	1184.77	-0.269252	0.380264
TIMM50	1277.09	7412.08	1615.31	1144.38	1849.44	2033.88	-1.0353	0.430797
MED29	345.758	1674.4	466.275	252.588	864.386	548.419	-0.578217	0.583526
BICD1	1031.5	40.7317	438.173	897.975	170.31	498.305	0.0526957	0.960626
NCSTN	2241.17	3589.9	3003.72	2797.02	2997.97	3055.07	0.0024914	0.990414
PEX19	1344.51	3865.11	2040.99	1468.1	3253.86	2202.19	-0.0664667	0.910857
IMPDH1	722.336	2000.26	1195.87	586.622	820.739	1198.01	-0.588798	0.349342
DUSP3	2641.82	2314	3850.93	2745.47	1992.37	3738.71	-0.055134	0.880749
PRODH	1507.27	2227.04	1583.04	1327.89	664.978	1791.82	-0.490535	0.269415
ESS2	626.025	1907.79	864.898	564.971	1077.49	1066.58	-0.327205	0.619907
SLC25A1	1336.8	7656.47	2052.44	1049.53	2141.28	2405.48	-0.980944	0.423686
DGCR6	783.975	3562.38	1116.77	578.374	1643.19	1398.47	-0.593722	0.546308
DDR1	2683.24	4921.94	3422.12	3356.84	5699.81	4165.15	0.26184	0.485008
IER3	897.623	2339.32	853.449	712.4	2398.89	984.318	0.00183608	0.998179
FOSB	10.5943	24.2189	6.24475	5.15485	10.2699	9.45551	-0.722656	0.393292
KLC4	705	2909.57	912.774	628.892	1397.57	1025.92	-0.568729	0.54122
ERCC1	344.795	1105.26	427.765	322.694	749.705	613.662	-0.155403	0.82562
HOMER3	1049.8	2893.05	1102.2	615.489	581.107	1165.86	-1.09458	0.231727
CRTC1	343.832	823.442	640.087	368.056	318.368	632.573	-0.454442	0.39348
RNF215	316.865	362.182	220.648	309.291	284.991	236.388	-0.115162	0.649486
SEC14L2	612.541	1297.91	695.249	349.499	486.966	606.098	-0.853038	0.164783
AVEN	492.152	1067.83	706.697	451.565	586.242	679.851	-0.400139	0.368134
CP	1805.84	361.081	1311.4	2951.67	1938.45	1687.81	0.919242	0.146008
CROT	1196.19	247.693	840.96	1126.85	1028.71	774.406	0.358788	0.507676
RPS6KA1	624.098	2222.63	1017.89	401.047	354.313	879.362	-1.24128	0.218188
SNRNP200	5203.71	6539.1	8949.77	4932.16	3555.97	7758.24	-0.348996	0.42055
CIAO1	1315.61	2790.67	1705.86	954.678	1769.85	1691.59	-0.396292	0.414827
TAF6L	352.5	1729.45	600.537	325.786	415.932	656.212	-0.940277	0.380739
INSIG2	1736.5	992.974	1033.51	1737.18	1312.84	987.155	0.101474	0.792273
KPNA6	1789.47	2338.22	2468.76	1940.28	2278.21	2310.93	-0.0147333	0.930158
MAN1A	2.88934	6.60515	5.20396	12.3716	3.42331	9.45551	0.780645	0.284538
ITPKC	147.357	409.519	174.853	158.769	379.132	200.457	0.0130114	0.984539
COQ8B	214.775	985.268	318.482	263.928	516.92	371.601	-0.397966	0.65391
BRD8	1743.24	536.118	1095.95	1639.24	707.77	887.872	-0.0613058	0.922258
KIF20A	3543.3	4834.97	4292.22	2553.71	1218.7	3487.19	-0.80351	0.0758571
FARSA	1151.89	4201.97	1534.13	1001.07	1531.93	1787.09	-0.67302	0.434694
GCDH	487.336	1073.34	501.662	390.738	534.037	461.429	-0.57314	0.317218
MAST2	1889.63	4026.94	3660.46	2219.68	1956.42	3641.32	-0.292887	0.524505
DNASE2A	626.025	1041.41	573.476	506.206	468.994	641.083	-0.471406	0.255339
RAD23A	1066.17	2770.86	1339.5	1146.44	2210.6	1631.07	-0.053489	0.923152
CALR	25036.2	65607.8	33202.3	23119.5	15042.9	32012.6	-0.819523	0.250472
NFAT5	1651.74	200.356	1470.64	2199.06	468.138	1428.73	0.301817	0.723027
NOB1	865.84	1726.15	921.101	751.577	1115.14	879.362	-0.355364	0.43888
PPFIA3	71.2705	427.133	106.161	65.9821	145.491	155.07	-0.721912	0.533971
GYS1	857.172	3003.14	1373.84	1109.32	2332.13	1778.58	-0.00389773	0.995209
RUVBL2	1411.93	5198.25	1982.71	1169.12	1609.81	2157.75	-0.799602	0.371786
BAX	3962.25	13487.7	4797.01	3176.42	6018.18	5607.11	-0.587845	0.477712
TFAM	1107.58	132.103	654.658	910.346	620.475	654.321	0.20603	0.759976
ZFP81	501.783	9.90772	209.199	425.79	72.7454	219.368	-0.00598826	0.995753
EFNB3	22.1516	19.8154	15.6119	28.8672	7.70245	8.50995	-0.353068	0.593025
MMD	694.406	546.026	773.308	526.826	572.549	485.067	-0.345902	0.11502
HLF	41.4139	20.9163	38.5093	46.3936	25.6748	47.2775	0.243089	0.552715
FAM162A	1044.98	811.332	660.903	828.9	1982.95	642.029	0.456391	0.511631
RPL8	28521.7	145136	37541.4	23233.9	48784.8	47873.2	-0.816869	0.472181
SSBP2	340.943	475.571	403.827	407.233	1192.17	390.512	0.705422	0.391591
FANCL	148.32	66.0515	98.8752	141.243	139.5	81.3173	0.208932	0.627138
GSTM5	538.381	1265.99	524.559	462.905	1448.92	571.113	0.0923811	0.9033
GSTM7	247.52	717.759	406.949	204.132	504.083	390.512	-0.320689	0.606694
STAT3	1540.98	2018.97	2255.4	1934.1	3201.65	2421.55	0.378006	0.243411
STAT5A	644.324	964.351	791.002	521.671	387.69	781.025	-0.505488	0.185233
CAVIN1	514.303	833.349	899.244	748.484	1747.6	1136.55	0.693083	0.215426
MAP3K11	2245.98	9796.53	3496.02	1335.11	1362.48	3625.24	-1.29721	0.279299
AKT2	1907.93	7934.98	3053.68	1646.46	3037.33	3125.99	-0.723636	0.424608
DNAJA3	1215.45	1185.62	1229.17	1015.51	1310.27	1173.43	-0.0530411	0.638726
HMOX2	1323.32	3479.81	1790.16	1029.94	2210.6	1618.78	-0.440243	0.477517
CDIP1	1321.39	3425.87	1667.35	1384.59	2235.42	1697.26	-0.270674	0.627616
MAP3K20	1814.51	443.646	1843.24	2079.47	1331.67	1744.54	0.330046	0.528624
CWC15	2673.61	1264.89	1852.61	2060.91	3335.16	1645.26	0.28201	0.557583
COL5A3	975.635	663.817	913.815	1606.25	485.254	1265.15	0.394678	0.481183
DNMT1	6419.16	7050.99	10866.9	5086.8	1644.05	7999.36	-0.724377	0.236749
PPAN	1100.84	2344.83	878.428	1044.37	1009.88	990.937	-0.505868	0.403284
ANGPTL2	2441.5	3181.48	2396.94	1488.72	422.779	1625.4	-1.1811	0.0308806
TRMT10A	421.844	134.305	342.42	361.87	368.006	286.502	0.177736	0.683971
ETV1	127.131	52.8412	158.2	142.274	161.751	122.922	0.336297	0.4232
KIFC2	41.4139	19.8154	12.4895	41.2388	23.9632	4.72775	-0.0761282	0.930771
PSAP	13341.1	27005.1	18146.2	16873.9	15790.9	18996.1	-0.179177	0.60915
IKBKG	1222.19	961.049	1171.93	1300.05	1329.96	1278.38	0.220189	0.0861151
WARS2	215.738	262.004	261.239	202.07	201.975	228.823	-0.22363	0.116545
ATN1	2428.01	4359.4	4877.15	2524.84	2237.13	5515.4	-0.18266	0.737361
PHB2	7143.42	29210.2	9320.29	5435.27	5632.2	8894.79	-1.19409	0.294473
PTPN6	473.852	962.15	690.045	407.233	171.166	648.648	-0.792984	0.203558
ENO2	179.139	340.165	155.078	312.384	1288.02	303.522	1.49734	0.284371
EMG1	3008.77	7721.42	3091.15	2334.12	3882.04	2965.25	-0.590112	0.394014
LPCAT3	3088.71	6218.75	3266	2979.5	3092.11	3319.83	-0.420964	0.357125
ATP6V1F	4266.6	18218.1	4674.19	3245.49	12072.3	5414.22	-0.389564	0.706625
CLCN5	625.061	234.483	662.984	907.253	449.31	593.806	0.357278	0.499746
CLCN3	1455.27	192.65	852.408	1964	982.491	904.892	0.62326	0.417915
HIF3A	5.77869	1.10086	9.36712	10.3097	23.1074	9.45551	1.39991	0.151922
PDE1C	469.037	89.1695	358.032	626.83	310.666	353.636	0.49484	0.451826
UTP20	1684.49	963.251	2241.86	1805.23	525.478	1953.51	-0.190687	0.747597
9330159F19RIK	46.2295	8.80686	34.3461	37.1149	10.2699	38.7676	-0.053101	0.943965
CUL3	3080.04	243.29	2314.72	3012.49	993.616	2318.49	0.165778	0.835644
LARGE1	715.594	383.099	762.9	876.324	813.892	744.148	0.387008	0.202681
DDX56	1468.75	6936.51	2155.48	1476.35	2531.54	2759.12	-0.642121	0.513172
TMED4	2594.63	4307.66	2193.99	3028.99	4880.79	2285.4	0.164538	0.734645
BID	679.959	571.345	580.762	692.812	1123.7	642.029	0.424332	0.253491
RALB	1848.22	1225.25	1754.77	1238.19	1616.66	1302.97	-0.215671	0.37958
PPP1CC	7628.83	6468.64	7718.51	5877.56	5601.39	6498.77	-0.279175	0.056756
DNAJB11	4714.45	4960.47	3914.42	4989.89	5080.19	3621.46	0.0108112	0.955029
TBCCD1	751.23	632.993	700.453	640.232	704.346	619.336	-0.0860909	0.399622
ZFP324	226.332	453.553	274.769	203.101	256.748	258.135	-0.411025	0.331388
GAB2	896.66	651.708	1303.07	1073.24	1177.62	1270.82	0.304573	0.322983
CORO1C	3257.25	7080.72	5168.57	2635.16	2297.04	4899.84	-0.657314	0.24045
TAX1BP1	6896.86	714.457	4595.09	6908.53	3454.12	4759.9	0.309062	0.662517
NDRG2	6.7418	12.1094	7.28554	13.4026	32.5215	17.9655	1.2895	0.104456
METTL17	202.254	155.221	110.324	223.72	130.942	145.615	0.0968381	0.795894
ARHGEF40	569.201	640.699	825.348	554.662	341.475	765.896	-0.292255	0.437358
PNPLA6	842.725	262.004	249.79	1000.04	219.092	226.932	0.0943509	0.929624
MCOLN1	940.963	1641.38	609.904	1030.97	979.923	691.197	-0.240496	0.638498
ARHGEF18	796.496	1040.31	1123.01	958.802	1831.47	1324.72	0.475379	0.22886
PKN2	2019.65	115.59	1262.48	2065.03	466.426	1267.04	0.160861	0.86195
ETFB	1701.82	8495.32	2435.45	1600.06	6059.26	3256.48	-0.210733	0.831191
STXBP2	2533.95	7648.76	3115.09	2074.31	3805.87	3649.82	-0.480639	0.503109
SGCE	2128.48	1361.76	1594.49	2753.72	3656.1	1638.64	0.662539	0.189707
CHN2	414.139	432.637	482.927	260.835	178.012	303.522	-0.840896	0.00972985
WWOX	229.221	817.937	340.339	188.667	384.267	302.576	-0.664289	0.418249
SLBP	1940.68	738.676	1544.53	1594.91	1269.19	1369.16	0.00319809	0.993607
TYR	6126.37	7687.29	4090.31	5005.36	652.997	4017.64	-0.887797	0.177758
AQP1	17.3361	24.2189	14.5711	11.3407	8.55828	20.8021	-0.463603	0.334164
ARID3B	104.016	126.599	68.6922	131.964	129.23	58.6241	0.095625	0.82711
CNN2	3361.27	4229.5	4321.37	3883.66	16123.8	5767.86	1.11356	0.292709
POLR2E	2140.04	10796.1	2555.14	1537.18	3051.88	2774.25	-1.07303	0.396656
ABCA13	18.2992	2.20172	9.36712	50.5175	8.55828	33.0943	1.6257	0.186223
MYO9B	1347.4	2159.88	2326.17	1425.83	1191.31	2204.08	-0.27495	0.476755
HDAC9	31.7828	3.30257	13.5303	22.6813	53.9172	10.4011	0.839587	0.452796
MTFP1	345.758	1963.93	470.438	223.72	237.064	400.913	-1.6899	0.288531
RAB23	676.107	291.727	550.579	740.236	762.543	484.122	0.387956	0.339649
RAB11A	1642.11	766.197	1296.83	1489.75	1542.2	1054.29	0.141249	0.691831
EIF2B2	1310.8	5668.32	2006.65	1066.02	2830.22	2235.28	-0.551394	0.546893
DLST	3638.65	6644.78	4823.03	3715.61	3441.28	4464.89	-0.378333	0.278112
PGF	50.082	164.028	54.1212	31.9601	47.9264	53.8964	-1.00358	0.302468
ULK2	815.758	198.154	717.105	996.948	692.365	725.237	0.480133	0.348009
DGKQ	339.016	131.002	165.486	325.786	163.463	107.793	-0.0900687	0.895629
GRAP	32.7459	69.354	46.8356	20.6194	11.9816	39.7131	-1.04234	0.130302
CHMP2B	1415.78	433.738	1120.93	1315.52	1507.11	1033.49	0.376468	0.410855
PLOD3	1162.48	3489.72	1449.82	1393.87	2106.19	1767.23	-0.212224	0.733126
AP1S1	2498.32	12053.3	3222.29	1818.63	5455.9	3475.84	-0.725373	0.510711
MAPK13	182.992	1005.08	235.219	264.959	801.911	332.834	-0.024112	0.98127
SRPK1	4561.31	2974.52	4093.43	3867.17	2166.96	3453.15	-0.293694	0.362592
PAX3	3812.97	1770.18	3568.87	3000.12	2202.05	2842.32	-0.18609	0.620387
LBR	1628.63	430.435	1195.87	1948.53	710.337	1124.26	0.216953	0.744993
CRABP2	19.2623	64.9506	20.8158	11.3407	13.6932	19.8566	-1.2263	0.257426
NES	4255.04	2293.09	5922.1	3969.23	973.076	4976.43	-0.330259	0.622215
BCAN	206.107	463.461	207.118	139.181	79.592	212.749	-1.02263	0.189117
PRCC	895.697	2383.36	1471.68	711.369	1164.78	1367.27	-0.550636	0.349367
RRNAD1	341.906	173.936	157.16	416.512	270.442	173.036	0.35371	0.535737
HDGF	8233.67	19557.8	11593.4	7977.64	13424.5	11399.6	-0.263871	0.586502
THOP1	1061.35	6128.48	1814.1	996.948	2192.63	2257.97	-0.724946	0.507574
APBA3	603.873	2492.34	679.637	463.936	1038.98	824.52	-0.698063	0.492372
MATK	6.7418	5.50429	1.04079	14.4336	19.684	3.7822	1.51219	0.175355
PIAS4	414.139	1208.74	552.66	335.065	674.392	572.058	-0.460067	0.496272
MAP2K1	2630.27	1968.33	2709.18	2477.42	4407.51	2417.77	0.348217	0.392522
SGTA	2870.08	13385.3	4663.79	2374.32	4282.56	5396.26	-0.795418	0.429443
NMRK2	6.7418	46.236	16.6527	7.21679	0.855828	11.3466	-1.84223	0.24359
TMEM242	1627.66	4784.33	1759.98	1122.73	2396.32	1611.22	-0.671651	0.407116
DTX2	345.758	1090.95	424.643	358.777	639.304	501.142	-0.312136	0.654244
ZP3	1.92623	3.30257	4.16317	2.06194	23.9632	4.72775	1.71122	0.362264
HSPB1	23.1148	102.38	49.958	26.8052	248.19	90.7728	1.05985	0.414681
RASA4	19.2623	18.7146	23.9382	34.022	56.4846	23.6388	0.88251	0.151364
HNRNPA2B1	30957.4	6251.77	21504.8	24825.8	8780.8	16188.8	-0.237695	0.745903
CCDC130	156.988	293.929	215.444	178.358	438.184	226.932	0.34004	0.54372
MRI1	658.77	2617.84	743.125	547.445	702.635	991.882	-0.842339	0.415184
PRKACB	1819.32	452.453	1828.67	1873.27	1089.47	1488.3	0.11836	0.830036
SGSH	1049.8	1475.15	1431.09	1201.08	688.942	1314.32	-0.304029	0.346484
CHD5	182.992	77.0601	263.32	374.242	273.865	352.69	0.935241	0.0621015
CSTB	1517.87	3362.02	1407.15	1253.66	4853.4	1558.27	0.285967	0.744493
SH2B2	23.1148	52.8412	35.3869	14.4336	23.1074	34.0398	-0.637365	0.268482
PEX5	1306.95	2540.78	1741.24	1181.49	1678.28	1577.18	-0.333015	0.382577
JKAMP	1358.95	529.513	883.632	1205.2	1123.7	778.188	0.164587	0.704104
CD44	8895.33	3796.86	9150.64	10834.5	3358.27	7549.28	-0.00667453	0.990929
EIF2AK4	896.66	407.317	949.202	787.661	526.334	747.93	-0.12797	0.754987
WDR1	7160.76	11906.9	10493.3	6832.24	6703.7	9213.44	-0.377863	0.235209
SLC2A9	416.066	429.335	452.744	424.76	354.313	414.151	-0.121587	0.225208
CCN4	551.865	112.288	430.888	1622.75	3878.61	594.751	2.47691	0.163696
NDRG1	2271.02	3605.31	3830.11	2931.05	3187.1	3947.67	0.05245	0.844992
MAN2B1	1481.27	2735.63	1754.77	1693.88	1086.9	1988.49	-0.324365	0.436589
WDR83	334.201	1085.45	305.993	284.548	485.254	395.24	-0.566749	0.514747
PRDX2	5469.53	21708.9	7252.24	3462	5587.7	7131.34	-1.08939	0.311095
POLR2A	4130.8	7216.12	11904.6	4688.85	2365.51	11288	-0.342146	0.664442
SENP3	1031.5	2781.87	1399.86	1055.71	1953.86	1483.57	-0.214454	0.706152
PLEKHA8	1759.61	1469.65	1611.15	1755.74	1320.54	1388.07	-0.116676	0.474683
SPC25	1030.53	230.079	560.987	802.094	350.034	568.276	-0.0824579	0.905348
DNAH2	11.5574	20.9163	15.6119	16.4955	10.2699	10.4011	-0.3716	0.344695
UFD1	1188.48	1300.11	1081.38	1119.63	1972.68	944.605	0.17734	0.65583
ZFP287	198.402	36.3283	117.609	189.698	141.212	126.704	0.377165	0.525497
LETM1	2137.15	4349.49	2486.45	2061.94	2129.3	2374.28	-0.450697	0.311402
UBQLN1	2559.96	2007.96	2825.75	2602.17	2534.96	2359.15	0.0198834	0.8984
TXN2	4006.56	15769.8	5277.85	4031.09	10543.8	6525.24	-0.2478	0.768411
CRBN	875.471	55.0429	537.048	791.785	719.751	433.062	0.40605	0.576734
MSH6	2816.15	2493.44	4318.24	2443.4	1009.02	3310.37	-0.509592	0.336635
FBXO11	1253.01	125.498	1055.36	1418.61	419.356	1012.68	0.22804	0.774286
TBL2	942.889	1853.84	1109.48	1038.19	627.322	900.164	-0.606435	0.216711
BUD23	1179.82	3029.56	1331.17	1060.87	1753.59	1369.16	-0.405278	0.509889
NID1	535.492	151.918	377.807	379.397	117.248	316.759	-0.389103	0.57191
MCM5	4462.11	19240.8	8155.64	2970.22	2188.35	7696.78	-1.30931	0.254251
HMOX1	1042.09	4186.56	1685.04	2244.42	16403.7	3266.88	1.66439	0.343553
MPRIP	7478.59	11800.1	10496.4	7852.9	8777.37	9963.27	-0.163029	0.49612
CIC	1230.86	2370.15	2169.01	1162.93	971.365	2271.21	-0.389266	0.44399
PAFAH1B3	91.4959	529.513	142.588	16.4955	60.7638	104.011	-2.07467	0.239449
IL27RA	5.77869	1.10086	3.12237	8.24776	11.1258	4.72775	1.26883	0.109726
PRKACA	1305.02	3265.14	1877.59	1269.12	2293.62	1836.26	-0.256104	0.620792
ASF1B	1172.11	2959.11	1478.96	788.692	931.997	1219.76	-0.932011	0.191021
DDX39	2886.45	8551.46	3751.01	2013.48	1679.13	3453.15	-1.08786	0.219669
DNAJB1	826.352	1867.05	990.834	630.953	1062.94	778.188	-0.575642	0.308957
USP40	1357.03	398.511	1115.73	1493.88	1041.54	1089.27	0.336171	0.478519
KBTBD4	691.516	939.032	857.612	583.529	796.776	638.247	-0.301759	0.181587
CELF1	3996.93	1214.25	3364.88	3525.92	1155.37	2351.58	-0.2862	0.660206
NDUFS3	1617.07	5882.98	2006.65	1197.99	3067.29	2253.25	-0.5444	0.53395
POR	1787.54	4160.14	2350.11	1607.28	1395.86	2386.57	-0.62252	0.280019
IGF1R	411.25	150.818	558.905	535.073	268.73	480.34	0.196055	0.725398
INSR	970.82	159.624	882.591	1393.87	456.156	832.084	0.413997	0.583566
FCER2A	3361.27	496.487	1041.83	4076.45	1026.14	1123.31	0.345623	0.756558
TRIM28	6138.89	17416.7	11092.8	5371.35	3866.63	10503.2	-0.811579	0.264508
UBE2M	2141	13277.4	3243.11	2021.73	6467.49	4280.51	-0.547341	0.629749
ADCY9	38.5246	29.7232	41.6317	58.7653	51.3497	62.4063	0.650853	0.0123922
MEF2C	1248.2	128.8	1249.99	1229.95	449.31	936.095	-0.00640458	0.993348
CTR9	2648.57	2776.36	3378.41	2413.5	2113.9	3080.6	-0.210534	0.334797
EIF4G2	24546.9	4794.24	24355.6	26648.5	17943.3	22407.7	0.319316	0.561803
MRVI1	19.2623	7.70601	16.6527	20.6194	14.5491	22.6932	0.407587	0.32838
PCYT1A	1431.19	1206.54	1945.24	1604.19	2144.7	1685.92	0.245947	0.361488
ZFP592	786.865	623.086	968.977	770.134	570.837	867.07	-0.107544	0.689636
PSMD4	2739.1	8333.49	3706.26	2395.97	5179.47	4032.77	-0.348388	0.608764
SNX6	2195.9	981.965	1741.24	1759.87	1494.28	1631.07	-0.00997541	0.976616
MTHFD2	4562.27	4947.26	5522.44	7692.06	13237.1	7354.49	0.911934	0.0836898
TOMM40L	713.668	3745.12	1102.2	624.768	1510.54	1157.35	-0.756088	0.486153
APOA2	2.88934	41.8326	6.24475	8.24776	14.5491	17.9655	-0.32232	0.803283
PAN2	703.074	620.884	717.105	428.883	207.11	482.231	-0.868111	0.0262928
CS	5780.61	13454.7	9566.96	5273.41	5306.13	8819.15	-0.570222	0.279567
AMPD3	235	167.33	349.706	261.866	164.319	414.151	0.160165	0.76029
BCAS2	1420.59	786.013	877.387	1097.98	1305.14	788.589	0.0495294	0.892105
CTCF	1704.71	505.294	1719.39	1422.74	624.754	1348.36	-0.210535	0.72765
PARD6A	124.242	421.629	128.017	102.066	264.451	223.15	-0.192608	0.810972
TFAP4	199.365	295.03	195.669	105.159	48.7822	156.016	-1.15466	0.047763
RANBP1	3890.98	2775.26	2772.67	3136.21	4095.99	2552.04	0.0518393	0.853387
RFX5	457.48	255.399	469.397	396.923	471.561	360.255	0.0556126	0.849956
PSMB4	2721.76	10817	3900.89	2435.15	5986.52	4361.82	-0.448091	0.599513
SLC30A4	1081.58	36.3283	512.069	935.09	128.374	509.652	-0.0512258	0.962763
SQOR	0.963115	2.20172	2.08158	2.06194	3.42331	2.83665	0.665582	0.139856
BLOC1S6	652.992	359.981	597.414	688.688	1381.31	682.687	0.773431	0.200486
METAP1	1061.35	669.322	924.223	1026.85	1039.83	844.377	0.132885	0.550231
GPR108	1178.85	3759.43	1271.85	1621.72	2444.24	1535.57	-0.148801	0.831495
RSL1D1	4586.35	1347.45	2896.52	3823.87	2522.13	2649.43	0.0267247	0.959676
APC	3035.74	193.751	2652.98	3594.99	610.205	2621.07	0.214675	0.813843
REEP5	1978.24	4318.67	1868.22	2543.4	4388.69	2267.43	0.172084	0.756921
ERGIC3	2786.29	9050.15	3092.19	2800.11	4723.31	3588.36	-0.425991	0.579716
UQCC1	1080.61	2542.98	1198.99	1069.12	1665.44	1163.03	-0.307228	0.573886
NCOA2	1519.8	302.736	1881.75	1584.6	730.877	1579.07	0.0722615	0.914599
NR2C2	2817.11	314.845	2345.94	2294.94	719.751	1867.46	-0.166106	0.836226
NR2C1	627.951	642.901	787.879	579.405	424.491	661.885	-0.305557	0.203569
SMPD4	1629.59	2796.18	2202.31	1391.81	753.984	2022.53	-0.669124	0.174695
PEX1	582.684	323.652	448.581	568.064	373.141	427.389	0.0144894	0.963912
OTX1	60.6762	91.3712	62.4475	67.013	102.699	57.6786	0.0842315	0.812263
KCTD20	2432.83	4055.56	3059.93	2085.65	2484.47	2611.61	-0.410915	0.188574
ITGAE	1.92623	2.20172	5.20396	3.09291	26.5307	10.4011	2.10064	0.217825
CTNS	796.496	1094.25	649.454	681.471	723.175	567.33	-0.365302	0.244327
P2RX5	21.1885	17.6137	10.4079	18.5575	140.356	22.6932	1.88379	0.332378
SHPK	53.9344	137.607	69.733	92.7873	239.632	93.6095	0.705383	0.375698
TUFT1	258.115	543.824	247.708	309.291	665.834	298.794	0.279369	0.654402
RCN1	3237.99	1137.19	2181.5	3633.14	2849.05	1875.03	0.350057	0.490471
TRAP1	2590.78	6617.26	3249.35	2703.2	3766.5	3765.18	-0.283507	0.598244
NAA60	1135.51	2364.64	1598.66	1124.79	1436.94	1589.47	-0.296635	0.456514
1700037C18RIK	39.4877	209.163	45.7948	53.6104	79.592	82.2629	-0.450545	0.664311
ANKRD13D	34.6721	46.236	40.5909	43.3007	40.2239	31.2032	-0.0827297	0.670957
TYRP1	147576	130894	120606	171407	33817.2	109534	-0.342419	0.52642
TPR	5579.32	555.933	4506.63	5419.81	680.383	4617.12	0.0101898	0.991089
ODR4	963.115	45.1352	362.195	944.368	300.396	400.913	0.264037	0.797964
DHX34	240.779	627.489	332.012	211.349	302.107	398.077	-0.397005	0.495671
KPTN	202.254	693.54	210.24	156.707	493.813	281.774	-0.246539	0.775622
NAPA	2970.25	9442.06	3748.93	2853.72	4834.57	4309.82	-0.42973	0.549225
SRA1	970.82	2154.38	1083.46	983.545	3157.15	1141.28	0.327715	0.675965
ATP5G1	3172.5	12832.7	4225.61	3028.99	6547.94	4878.1	-0.484983	0.582562
SNF8	1130.7	4246.01	1628.84	1129.94	2509.29	1733.19	-0.382924	0.630052
TBCB	1136.48	5881.88	1495.62	1003.13	3109.22	1923.25	-0.496334	0.641471
INPP5K	402.582	1175.72	474.601	405.171	843.846	519.107	-0.215443	0.751155
CRKL	1152.85	542.723	1263.52	1258.81	1124.56	1041.05	0.210706	0.541878
EPS8L1	165.656	187.146	132.181	149.491	165.175	191.947	0.0629502	0.739582
CLINT1	1873.26	814.635	1740.2	2006.27	1891.38	1717.12	0.342539	0.313492
PRSS16	26.0041	29.7232	24.979	17.5265	25.6748	24.5843	-0.251701	0.21584
CDKAL1	208.996	126.599	196.71	165.986	237.92	162.635	0.0899295	0.764074
HTRA1	0.963115	2.20172	1.04079	6.18582	207.11	1.8911	5.67713	0.357582
ZBTB17	1091.21	3961.99	1557.02	757.763	1213.56	1493.02	-0.932113	0.315661
FBLIM1	72.2336	51.7403	63.4883	59.7962	62.4754	107.793	0.295438	0.442155
HSPB7	2.88934	8.80686	16.6527	13.4026	155.761	28.3665	2.80071	0.2815
EPOR	23.1148	58.3455	16.6527	39.1768	31.6656	27.421	0.00221225	0.997192
CCDC159	72.2336	132.103	80.1409	109.283	209.678	99.2828	0.556028	0.326785
MOB1B	1222.19	79.2618	783.716	1199.02	177.156	744.148	0.0241183	0.980263
ATP6V1B2	5707.42	13248.8	7783.04	5842.51	9763.29	7875.49	-0.18745	0.688481
EPS15L1	979.488	1172.41	1238.54	1081.49	765.966	1170.59	-0.16786	0.441018
TEP1	407.398	472.268	777.471	537.135	428.77	753.604	0.0533038	0.895617
TTC5	767.602	537.219	632.801	867.046	1753.59	791.426	0.816357	0.19489
OSGEP	467.111	1313.32	492.294	94.8492	11.9816	122.922	-3.30627	0.0717875
AAMP	4792.46	13527.3	6525.76	4089.86	8497.52	7153.09	-0.331832	0.597525
TMBIM1	2300.88	3834.29	2475	3285.7	4867.95	3284.84	0.409783	0.258549
ARPC2	5500.35	4663.23	5475.6	5036.29	7378.09	4741.94	0.133574	0.595554
KMT2B	803.238	779.407	1155.28	840.24	374.853	1004.17	-0.302999	0.483772
UPK1A	1.92623	9.90772	2.08158	8.24776	7.70245	0.945551	0.279965	0.792328
TMEM147	1023.79	4410.04	1078.26	1071.18	2903.82	1246.24	-0.318728	0.750459
RPS9	19766	60379.9	22933.8	15613	29684.4	24190	-0.568937	0.458702
TFPT	262.93	1117.37	272.687	187.636	475.84	348.908	-0.707319	0.509532
SUSD2	1.92623	5.50429	2.08158	11.3407	2.56748	15.1288	1.61005	0.170402
GGT1	43.3402	219.071	45.7948	71.1369	180.58	71.8618	0.070222	0.944043
CRIP2	2791.11	10702.5	4523.28	2479.48	4452.02	5294.14	-0.559443	0.489872
CRIP1	29.8566	190.448	39.5501	30.9291	13.6932	21.7477	-1.9691	0.284459
CBFA2T3	2.88934	1.10086	4.16317	3.09291	1.71166	1.8911	-0.284169	0.648743
FBLN1	1980.16	7095.03	2979.79	1759.87	350.034	2761.01	-1.30737	0.234963
PGRMC1	1756.72	359.981	866.979	2275.35	2261.1	876.525	0.859328	0.260238
GCAT	392.951	3311.38	659.862	309.291	706.914	735.638	-1.31684	0.407425
ELOVL1	1721.09	5761.89	1851.57	1819.66	2778.87	2093.45	-0.480146	0.551389
MED8	907.254	1270.39	964.814	821.683	1533.64	909.62	0.0551658	0.878592
HYI	144.467	415.023	107.202	160.831	178.012	149.397	-0.449429	0.574199
CDC20	1582.4	5500.99	2352.19	1103.14	609.35	1913.79	-1.37962	0.198437
ADAMTS4	1307.91	655.01	1129.26	1327.89	912.313	1072.25	0.0992774	0.764873
NECTIN4	7.70492	4.40343	2.08158	20.6194	21.3957	12.2922	1.93628	0.0160711
PFDN2	1102.77	2393.27	1368.64	1035.09	1907.64	1351.19	-0.180045	0.705676
RNF114	1182.7	3186.98	1605.94	1081.49	2325.28	1622.56	-0.248723	0.679103
C330007P06RIK	1256.86	126.599	744.166	1289.74	839.567	853.832	0.487586	0.470993
NEURL1A	15.4098	13.2103	13.5303	20.6194	195.129	35.9309	2.57797	0.278874
SRM	1619.96	7260.16	2300.15	1408.3	2104.48	2690.09	-0.849945	0.412553
EPHA2	15.4098	5.50429	21.8566	21.6504	16.2607	25.5299	0.56879	0.275732
RBM14	1149	3157.26	1871.34	880.448	606.782	1892.99	-0.869928	0.256877
ACTN3	11.5574	62.7489	23.9382	36.0839	76.1687	34.0398	0.574407	0.481033
ZDHHC24	356.352	522.907	227.933	352.592	439.896	238.279	-0.10319	0.817576
BBS1	127.131	127.7	105.12	102.066	106.123	117.248	-0.145421	0.257026
NDOR1	781.086	810.231	569.313	857.767	578.54	625.954	-0.0672254	0.789546
NSMF	583.648	1390.38	479.805	556.724	695.788	615.553	-0.393494	0.538445
PDK1	578.832	273.013	364.277	421.667	564.846	244.898	0.0180243	0.970501
PTBP1	9198.71	22508.1	15200.8	8015.79	5418.25	14700.5	-0.737481	0.25712
MVD	571.127	1865.95	898.203	405.171	510.929	871.798	-0.899545	0.280404
STIMATE	345.758	427.133	364.277	292.795	288.414	314.868	-0.34375	0.0363345
SFMBT1	448.811	191.549	463.152	410.326	277.288	393.349	-0.0297862	0.942336
ATP7B	34.6721	26.4206	26.0198	48.4556	18.8282	37.822	0.270891	0.546376
RUNDC3A	31.7828	167.33	50.9988	61.8582	88.1503	93.6095	-0.0379536	0.962667
SLC4A3	384.283	648.405	248.749	477.339	660.699	390.512	0.254401	0.59251
CDT1	1242.42	3473.21	2083.66	782.506	617.052	1884.48	-1.04991	0.199133
APRT	1882.89	9039.14	2501.02	1590.79	4113.11	2990.78	-0.62651	0.54767
GTF2H1	4136.58	541.622	2571.8	3640.35	2089.08	2461.27	0.176006	0.797046
HFE	765.676	1550.01	685.882	1085.61	1825.48	862.342	0.330163	0.555957
ABHD1	28.8934	27.5214	11.4487	16.4955	30.8098	19.8566	-0.0149952	0.975206
SLC5A6	273.525	999.579	254.994	227.844	283.279	270.427	-0.967325	0.368498
QRICH1	2238.28	941.233	2388.62	2139.26	1869.98	1897.72	0.0852248	0.820917
USP19	3177.32	4742.5	4644.01	3130.02	2433.12	4496.09	-0.320755	0.349913
POLA1	1680.64	214.667	1477.92	1377.38	164.319	1194.23	-0.302101	0.738704
CDC42	7094.3	4185.46	7396.91	6747.7	8266.44	6117.71	0.178182	0.534674
PKNOX1	885.102	819.038	930.468	827.869	564.846	735.638	-0.307851	0.113575
GMNN	837.91	417.225	602.618	514.454	439.896	515.325	-0.338062	0.356663
ACOT13	942.889	569.144	625.516	726.834	1751.02	580.568	0.516832	0.471154
ZFP184	85.7172	7.70601	55.162	87.6324	57.3405	38.7676	0.306379	0.684424
CYP27B1	9.63115	3.30257	9.36712	23.7123	3.42331	5.6733	0.55699	0.630981
CDK4	6840.04	22169.1	8780.12	5133.2	6995.54	8664.08	-0.86189	0.314154
METTL1	317.828	947.839	481.886	336.096	521.199	509.652	-0.354379	0.556493
TSPAN31	3012.62	8511.83	3378.41	2672.27	5377.17	3241.35	-0.400444	0.571653
KIF5B	9110.1	325.854	5986.63	10987	1666.3	6668.02	0.325152	0.744646
SAAL1	710.779	1470.75	799.328	588.684	654.708	762.114	-0.571759	0.255506
TPH2	544.16	118.893	336.176	431.976	656.42	289.338	0.463412	0.481488
CNP	655.881	1545.6	892.999	462.905	961.095	1048.62	-0.323661	0.555424
TTC25	18.2992	13.2103	11.4487	8.24776	23.9632	13.2377	0.0813045	0.877897
SULF2	4475.59	5871.98	5877.35	6009.52	3088.68	6150.81	-0.0894956	0.782455
SOD2	1016.09	1526.89	1111.57	854.674	1754.45	1003.23	-0.0167525	0.96701
TMCO6	147.357	234.483	145.711	149.491	237.92	155.07	0.0402647	0.909133
STAMBP	827.316	792.618	842	757.763	1268.34	862.342	0.2305	0.414769
EZH1	772.418	1137.19	916.937	803.125	1268.34	937.986	0.0904613	0.743988
HAP1	1620.92	2963.51	1904.65	1140.25	1544.77	1792.76	-0.535228	0.211025
CTNNB1	30496.1	18923.7	30834.5	26813.5	15078.8	23481.8	-0.29586	0.397918
EIF1B	662.623	1633.67	602.618	509.299	929.429	613.662	-0.498207	0.47375
PSMD2	9631.15	22115.1	14581.5	8246.73	10376.9	13329.4	-0.535923	0.288383
SYNGR3	3.85246	3.30257	7.28554	12.3716	3.42331	6.61885	0.634259	0.411209
VARS	3502.85	12017	7198.11	3844.49	3081.84	7933.17	-0.612446	0.415796
SLC44A4	0.963115	4.40343	2.08158	1.03097	0.855828	0.945551	-1.39488	0.20394
ABHD16A	833.094	2604.63	754.574	817.559	1492.56	1039.16	-0.323889	0.681378
NEU1	1962.83	3818.88	1564.31	2109.36	4359.59	1875.03	0.183774	0.767977
DDAH2	334.201	936.83	423.602	196.915	445.031	465.211	-0.614114	0.396936
CLIC1	3894.84	10366.8	4355.71	3219.72	6436.68	4771.25	-0.36781	0.573672
LSM2	742.561	2703.71	1048.08	627.861	656.42	1028.76	-0.958321	0.307832
POLE	1357.99	1481.75	2337.62	1367.07	412.509	1982.82	-0.460567	0.440202
CASQ1	9.63115	8.80686	6.24475	9.27873	8.55828	7.5644	0.0414049	0.843057
STX1A	171.434	181.642	122.813	207.225	148.914	115.357	-0.0133803	0.966115
ZFP775	243.668	719.961	350.747	225.782	439.896	378.22	-0.332397	0.598062
MRPL49	879.324	1539	858.653	677.347	1154.51	816.01	-0.307533	0.472363
DENND2C	313.012	79.2618	227.933	363.932	171.166	210.858	0.266339	0.665998
MARK3	3280.37	1431.12	2914.22	2997.03	2540.95	2508.55	0.0774965	0.822856
GATAD1	2438.61	2589.22	2609.26	2286.69	3454.12	2280.67	0.0708457	0.761239
M6PR	9286.35	7691.69	6755.78	10848.9	14187.9	7012.2	0.433335	0.276357
LRRC8A	703.074	548.227	789.961	710.338	847.27	743.203	0.172681	0.350175
PPP2R1A	6403.75	24966.4	11875.4	6182.73	10136.4	12829.2	-0.569135	0.46581
FANCE	461.332	1512.58	577.639	459.812	787.362	671.341	-0.411384	0.575185
TINF2	589.426	1420.11	605.741	509.299	503.227	563.548	-0.730627	0.276116
TSSK4	4.81557	4.40343	2.08158	2.06194	2.56748	2.83665	-0.597976	0.220353
HAPLN4	134.836	303.837	181.098	235.061	305.531	241.115	0.334894	0.383783
DUS3L	911.107	2189.61	738.962	678.378	918.303	942.714	-0.596499	0.4043
GTPBP3	255.225	679.229	241.464	228.875	443.319	291.23	-0.287546	0.675567
TGFBR1	1224.12	28.6223	609.904	1378.41	301.251	490.741	0.220607	0.840866
HOMER1	338.053	18.7146	227.933	357.746	172.877	226.932	0.373653	0.623654
RAD51C	416.066	290.626	392.378	271.145	274.721	288.393	-0.397717	0.085447
CAV1	44.3033	31.9249	37.4685	87.6324	156.617	40.6587	1.3253	0.167219
ARPP19	2379.86	3000.94	2026.42	2131.01	2998.82	2007.4	-0.0535653	0.841706
BCL2L1	1645	2754.35	2233.54	1743.37	2627.39	2648.49	0.0816801	0.783243
KHSRP	2840.23	4204.18	5098.84	2768.15	1851.16	4832.71	-0.361459	0.46031
CCDC124	633.73	4885.61	696.29	396.923	1418.11	908.674	-1.19033	0.463527
CCT4	5401.15	2620.04	4781.4	4933.19	5651.89	4104.63	0.198371	0.545743
0610009B22RIK	645.287	88.0686	329.931	528.887	1116	323.378	0.888395	0.352669
CPT1C	534.529	935.729	530.804	603.117	718.04	689.306	0.00676244	0.983059
ZFP655	1190.41	86.9678	671.311	1158.81	511.785	646.757	0.249974	0.759405
RHOA	6138.89	13615.4	8655.22	5652.81	9612.66	7898.18	-0.294512	0.519268
ZMIZ1	551.865	351.174	1054.32	470.122	192.561	959.734	-0.270764	0.734211
ANKRD26	1226.05	77.0601	579.721	1030.97	85.5828	468.993	-0.24792	0.829523
ALDH16A1	693.443	3261.84	991.874	573.219	976.5	1233	-0.830106	0.43549
HNRNPA0	1611.29	1042.51	1767.26	1477.38	978.211	1423.05	-0.188842	0.54134
PRRG2	90.5328	410.62	64.5291	94.8492	362.871	122.922	0.0376577	0.973305
HNRNPH1	11577.6	917.015	4513.91	9904.53	1977.82	3852.17	-0.112326	0.919362
IFT43	513.34	707.852	515.192	482.494	1837.46	526.672	0.713168	0.456243
ID3	149.283	721.062	227.933	117.531	2167.81	322.433	1.24758	0.498072
ARID1A	2263.32	1700.83	4067.41	1960.9	881.503	3386.96	-0.366594	0.586786
CRLF1	102.09	605.472	147.792	153.614	242.199	210.858	-0.495607	0.637427
CTSD	42022.6	182351	53668.4	46148.3	35221.6	63813.3	-0.937426	0.387633
RPLP1	25239.4	164075	30730.4	18177	86435.2	45682.4	-0.550005	0.663235
ABHD8	1204.86	8195.89	1662.14	684.564	1202.44	2084.94	-1.47781	0.361194
IFT22	506.598	2125.76	596.374	339.189	642.727	574.895	-1.05237	0.355078
FZD3	537.418	77.0601	368.44	504.144	261.883	256.244	0.0566353	0.937558
1700008O03RIK	5.77869	6.60515	3.12237	5.15485	13.6932	5.6733	0.661195	0.366941
MID1IP1	784.939	1668.9	970.018	792.816	1431.8	1157.35	-0.0177586	0.967954
AP2S1	1662.34	9931.94	2105.52	1061.9	3673.21	2560.55	-0.909043	0.48688
FGFRL1	511.414	661.616	581.802	572.188	1357.34	742.257	0.606473	0.275857
4930432K21RIK	194.549	536.118	274.769	182.482	206.255	305.413	-0.534504	0.398072
EMC10	1886.74	8143.05	2324.09	1733.06	2466.5	2921.75	-0.79475	0.441982
CLSTN3	1614.18	3797.96	2055.56	1661.92	2046.28	2482.07	-0.27066	0.579722
FBXW9	146.393	446.948	149.874	189.698	350.034	262.863	0.110891	0.865784
FNBP4	1531.35	194.852	656.739	1417.58	291.837	555.984	-0.0729763	0.943422
CERS4	1587.21	2082.82	1444.62	1682.54	1005.6	1397.52	-0.324066	0.281113
SCRN3	455.553	190.448	320.564	584.56	602.503	411.314	0.725669	0.0977129
PHAX	971.783	666.019	812.858	725.803	1092.04	784.807	0.0868088	0.742417
TLE1	283.156	245.491	294.544	203.101	175.445	207.076	-0.491259	0.011367
RELT	161.803	379.796	155.078	168.048	204.543	182.491	-0.327789	0.561149
SNRPB2	1134.55	248.794	566.191	848.488	653.853	561.657	0.0823123	0.895429
UBC	6844.86	10853.4	11163.5	5973.44	7536.42	10826.6	-0.246042	0.491656
PRPF31	1788.5	5114.59	2265.8	1483.57	2112.18	2180.44	-0.66663	0.346841
SERTAD1	169.508	526.21	203.995	147.429	918.303	275.155	0.575651	0.607463
CARHSP1	1101.8	2109.24	1578.88	1000.04	1697.96	1517.61	-0.184262	0.621487
ELK3	1914.67	1234.06	1943.16	1461.92	827.586	1480.73	-0.433548	0.235592
HERPUD2	758.934	264.206	620.312	987.669	856.684	617.444	0.582983	0.210149
RDH13	619.283	736.474	659.862	546.414	592.233	563.548	-0.243826	0.0471632
NUTF2	2257.54	4144.73	2502.06	1942.35	2885	2312.82	-0.318551	0.418677
ARPC5	3707.03	2169.79	2991.23	3006.31	3170.84	2467.89	-0.0367455	0.887268
POU2F2	16.373	1.10086	16.6527	18.5575	0.855828	17.0199	0.0943621	0.924731
MGST1	680.922	1149.3	482.927	823.745	963.662	506.815	-0.0118506	0.98024
NFIB	961.189	78.1609	940.876	1150.56	258.46	952.169	0.253851	0.765232
RAB25	1.92623	1.10086	2.08158	4.12388	6.84662	0.945551	1.22189	0.260355
UBQLN4	1770.2	4281.24	2605.1	1518.62	1295.72	2684.42	-0.654685	0.285572
RPS18	26077.3	77162.4	27128.2	23289.6	52680.5	30468.5	-0.292568	0.696731
RPL10	26140.9	64723.8	28963.1	20968.9	38698	30165	-0.415665	0.497969
RPS15A	14792.5	23091.6	13076.5	12643.8	27869.2	13246.2	0.0771303	0.881232
NCAPH2	6213.05	27375	8860.26	5054.84	6811.54	9729.71	-0.974938	0.364171
HIPK1	1630.55	258.702	1826.59	1580.48	741.147	1648.09	0.0953466	0.889738
GPRC5B	496.967	697.944	422.561	400.016	299.54	422.661	-0.527389	0.142299
MAN1A2	1827.03	101.279	1196.91	2057.82	823.307	1039.16	0.327001	0.696398
ACYP1	177.213	79.2618	93.6712	193.822	415.932	104.011	1.02749	0.28214
HDAC5	1304.06	2596.92	2325.13	1123.76	2192.63	2371.44	-0.130453	0.76215
RALA	908.217	329.157	614.067	821.683	1311.13	542.746	0.531191	0.382033
VDAC3	4517.97	5412.92	4957.29	4897.11	13402.3	4541.48	0.617449	0.413503
VPS72	718.484	2218.23	1082.42	667.037	1058.66	1213.14	-0.451639	0.494848
GABPA	1198.11	75.9592	778.512	947.461	267.874	707.272	-0.0943787	0.9154
DYNLL1	3264.96	3186.98	2558.27	2617.63	6437.54	2552.99	0.365507	0.54282
PDCL	1218.34	115.59	677.555	989.731	528.902	695.925	0.138757	0.854297
TMEM184B	2228.65	2450.51	2360.52	2525.88	2582.03	2627.68	0.136004	0.0306474
NF2	3513.44	4811.85	4885.48	3489.83	4262.88	4334.4	-0.128244	0.512112
ZMAT5	416.066	1536.8	522.477	387.645	1024.43	601.37	-0.297964	0.721988
EWSR1	6717.73	5306.13	6997.24	6269.33	2713.83	5974.93	-0.346675	0.340819
AP1B1	2000.39	6137.28	3673.99	2027.92	2818.24	4055.47	-0.408072	0.508759
GNAT2	23.1148	25.3197	30.183	40.2078	58.1963	34.9854	0.762724	0.0675179
BCL2L13	3243.77	5559.33	4279.73	2934.14	3452.41	3685.76	-0.377281	0.228006
2610028H24RIK	2.88934	5.50429	5.20396	1.03097	4.27914	10.4011	0.208439	0.818075
DQX1	131.947	26.4206	15.6119	174.234	71.8896	17.9655	0.602109	0.637303
LNPK	1079.65	64.9506	503.743	1352.63	348.322	400.913	0.350653	0.747988
PTTG1IP	1379.18	2638.76	1554.94	1448.51	2100.2	1517.61	-0.137484	0.723516
UBE2G2	1144.18	4579.57	1554.94	1001.07	2505.86	1555.43	-0.523867	0.561693
MET	804.201	348.972	574.517	861.891	255.037	659.994	0.040536	0.944521
SYN2	10.5943	31.9249	9.36712	9.27873	19.684	18.911	-0.116117	0.876129
ELK1	728.115	1758.07	943.998	682.502	1084.33	989.046	-0.315771	0.540394
NAV1	3245.7	1594.04	4358.83	2912.49	356.024	3716.01	-0.397248	0.598619
TNPO1	5394.41	1787.79	5347.59	5293	1854.58	4322.11	-0.127535	0.833261
OTOG	4.81557	1.10086	2.08158	5.15485	15.4049	1.8911	1.48906	0.31733
RNMT	1016.09	111.187	703.575	712.4	311.521	511.543	-0.253837	0.750878
SRP14	1526.54	2301.89	1432.13	1558.83	5264.2	1514.77	0.66445	0.465456
CDK9	1957.05	3841.99	2509.35	1400.06	1438.65	2195.57	-0.722786	0.15139
TOR2A	892.807	2333.82	882.591	985.607	1708.23	1116.7	-0.10887	0.860353
FPGS	464.221	1385.98	461.071	411.357	415.077	502.087	-0.798866	0.349132
MRTFB	949.631	430.435	1417.56	886.634	466.426	1119.53	-0.178178	0.768032
CBX5	10094.4	2037.69	9506.59	9633.38	4110.54	7330.85	-0.0380954	0.953783
APOBEC3	10.5943	11.0086	14.5711	20.6194	17.1166	21.7477	0.717542	0.0144781
SARDH	2083.22	9380.41	3262.88	2420.72	3467.82	4232.28	-0.54109	0.5446
VAV2	625.061	961.049	910.693	543.321	356.88	816.956	-0.54006	0.200404
PPP2CB	1930.08	2476.93	1997.28	1504.18	1818.63	1703.88	-0.349427	0.0782615
G0S2	181.066	298.332	157.16	350.53	565.702	308.249	0.943808	0.0972452
DMAP1	328.422	1023.8	483.968	322.694	532.325	504.924	-0.433168	0.511812
MCU	167.582	113.388	198.791	244.34	510.073	223.15	1.02687	0.157709
BCR	621.209	892.796	1086.59	606.21	499.804	951.224	-0.338131	0.398436
FXYD5	308.197	604.371	299.748	226.813	228.506	368.765	-0.556902	0.307147
KCND1	19.2623	15.412	10.4079	35.053	40.2239	35.9309	1.30263	0.00187451
TFCP2	1332.95	765.096	997.078	1154.69	903.754	957.843	-0.037226	0.891943
POU6F1	691.516	1187.83	835.756	792.816	552.865	838.703	-0.313778	0.361814
UBP1	2905.72	963.251	1670.47	2737.22	1297.44	1480.73	-0.00627629	0.991719
CILK1	651.066	429.335	633.842	512.392	298.684	524.781	-0.359806	0.284948
SDHB	3988.26	19692.1	5324.69	2911.46	8139.78	5635.48	-0.797606	0.477738
SNAP47	1638.26	4586.17	2762.26	2127.92	6134.58	3366.16	0.371822	0.579682
KDSR	444.959	154.12	336.176	483.525	313.233	230.714	0.135668	0.798829
VPS4B	1776.95	181.642	1238.54	1733.06	940.555	1161.14	0.262355	0.706158
RPS25	16403.8	32208.9	16462.2	12643.8	29986.5	15253.6	-0.168938	0.766363
TAZ	684.775	389.704	374.685	755.701	785.65	414.151	0.432319	0.340624
KIF19A	27.9303	48.4377	54.1212	16.4955	25.6748	42.5498	-0.623154	0.238516
ALDH3A2	814.795	501.991	724.391	1057.77	1822.06	842.486	0.8668	0.14632
TMEM115	884.139	3118.73	1009.57	836.116	1623.51	1133.72	-0.480188	0.567561
HYAL2	770.492	2632.15	755.615	629.922	1028.71	837.758	-0.736138	0.431307
IFRD2	916.885	3961.99	1201.07	810.342	1435.22	1443.86	-0.720664	0.467478
HYAL1	651.066	508.596	265.402	577.343	130.086	210.858	-0.63401	0.395875
TUSC2	408.361	1947.42	589.088	409.295	1934.17	649.593	0.0234188	0.982237
NPRL2	376.578	1003.98	405.909	286.61	604.215	407.532	-0.460424	0.508551
SLC38A3	79.9385	38.53	112.405	53.6104	47.9264	86.9906	-0.292331	0.596921
RASSF1	858.135	1068.93	724.391	879.417	1265.77	833.976	0.16812	0.554987
SLC3A2	4170.29	12498	5088.43	7318.85	8772.24	7367.73	0.108667	0.842631
NXF1	2840.23	2319.51	2104.48	2956.82	1115.14	1829.64	-0.299699	0.476527
STX5A	1006.45	1870.36	917.978	779.413	1416.4	871.798	-0.306907	0.54086
SPIRE2	172.398	408.418	224.811	144.336	127.518	207.076	-0.750298	0.222863
PROX1	175.287	33.0257	191.506	213.411	94.9969	156.016	0.216096	0.741291
RAVER1	1923.34	6618.36	4465	1565.01	1086.9	4449.76	-0.873023	0.315289
2610507B11RIK	7538.3	12293.3	10636.9	6530.16	2784.86	8141.19	-0.803576	0.109195
AI597479	1172.11	172.835	845.123	1079.43	931.141	658.103	0.285145	0.643244
TMEM86A	241.742	706.751	235.219	148.46	207.11	263.809	-0.934424	0.303903
OPTC	0.963115	20.9163	3.12237	16.4955	65.8988	7.5644	1.84723	0.322732
IFI35	334.201	1311.12	371.563	508.268	2677.89	730.911	0.957644	0.451269
RDM1	510.451	2217.13	683.8	458.782	1136.54	817.901	-0.499394	0.594815
NEDD8	2541.66	5646.3	2484.37	1768.11	4146.49	2210.7	-0.393383	0.541776
GOSR1	1273.24	864.173	1117.81	1197.99	1375.32	953.115	0.115448	0.624751
MRPL52	379.467	1559.92	384.052	328.879	1347.07	534.236	-0.0720897	0.943542
KANSL3	1414.82	1221.95	1462.31	1555.73	1631.21	1377.67	0.155191	0.213946
EYA4	392.951	30.824	290.381	463.936	174.589	241.115	0.300676	0.711371
FAF1	1129.73	1055.72	1460.23	1263.97	1897.37	1308.64	0.294078	0.314342
TSACC	11.5574	30.824	8.32633	14.4336	13.6932	14.1833	-0.261204	0.710692
METTL16	957.336	713.356	968.977	993.855	884.926	804.663	0.023729	0.890774
PIGYL	191.66	1011.69	191.506	132.995	618.764	277.992	-0.437819	0.713751
RBM25	4543.01	317.047	2177.34	4964.12	652.141	1995.11	0.113115	0.918937
PSEN2	4825.2	10957.9	5397.54	3316.63	1277.75	4609.56	-1.20243	0.141438
PLCD1	192.623	426.032	263.32	167.017	192.561	229.769	-0.58162	0.244011
FADS1	2918.24	5002.3	3899.85	2928.98	1515.67	3315.1	-0.607193	0.1714
LMBR1	520.082	91.3712	351.788	644.356	402.239	299.74	0.483069	0.472628
TNFRSF22	357.316	522.907	557.864	400.016	379.132	542.746	-0.121545	0.655283
CARS	2431.86	3723.1	3278.49	3345.5	5345.5	4133.95	0.443094	0.178691
GRID2IP	9.63115	1.10086	6.24475	3.09291	6.84662	1.8911	-0.521033	0.585282
KDELR3	423.77	1175.72	424.643	489.711	1288.88	462.374	0.146816	0.854291
APIP	693.443	893.897	618.23	618.582	1450.63	692.143	0.324224	0.542133
PDHX	934.221	1145.99	877.387	764.98	1040.69	746.985	-0.212431	0.342159
VAC14	1073.87	2493.44	1951.48	1043.34	829.297	1952.56	-0.528819	0.353383
MCOLN2	652.029	357.779	627.597	500.02	204.543	389.567	-0.581627	0.229269
SLC5A1	80.9016	92.4721	36.4277	125.778	173.733	59.5697	0.775285	0.252486
AKT1S1	576.906	4393.52	810.777	438.162	1454.91	1159.24	-0.921467	0.513885
TBRG1	1492.83	4668.74	2240.82	1587.69	4169.59	2454.65	-0.0330773	0.961073
ADSSL1	432.439	1420.11	523.518	345.375	486.11	448.191	-0.892795	0.314408
BRF1	885.102	1064.53	877.387	847.457	670.969	787.644	-0.293846	0.0961616
VIPR2	54.8975	31.9249	47.8764	59.7962	55.6288	30.2576	0.113092	0.765403
ODC1	7077.93	25127.1	8868.58	7664.23	14043.3	9712.69	-0.386519	0.622504
THG1L	264.857	139.809	207.118	221.658	314.089	214.64	0.294615	0.39292
ADAM19	519.119	312.644	516.233	1113.45	842.135	609.88	0.928403	0.0650576
PABPC4	1793.32	2612.34	2125.3	1695.95	1341.94	1995.11	-0.375876	0.175441
EXOC3L2	16.373	30.824	9.36712	9.27873	11.9816	18.911	-0.49372	0.47498
ZFP296	11.5574	6.60515	5.20396	19.5884	15.4049	5.6733	0.799405	0.273794
SUGP1	705	1598.45	1062.65	624.768	864.386	1030.65	-0.417764	0.378442
DHDH	70.3074	34.1266	73.8962	114.438	60.7638	76.5896	0.497676	0.295577
ZFP790	210.922	22.0172	138.425	171.141	128.374	114.412	0.156539	0.817588
FUZ	235.963	682.532	182.139	219.597	290.982	246.789	-0.53927	0.513917
SPTBN4	1.92623	9.90772	2.08158	5.15485	15.4049	4.72775	0.861728	0.434942
PGAM1	16418.2	61714.1	25667	13033.5	24497.2	21844.1	-0.805872	0.357272
EVI5	1164.41	47.3369	849.286	1333.04	251.613	902.055	0.270875	0.771964
EVI5L	386.209	1193.33	457.948	474.246	805.334	566.385	-0.142416	0.828513
SNAPC2	646.25	2973.42	1017.89	500.02	1151.94	1078.87	-0.764023	0.444862
GIT1	2507.95	6661.29	4424.4	2271.23	1883.68	4631.31	-0.62962	0.33857
GLTP	1105.66	2776.36	1860.94	1027.88	1359.91	1691.59	-0.493444	0.346038
BNIP2	2921.13	702.347	2107.6	2694.95	2547.8	1781.42	0.293522	0.575136
CCNT1	1778.87	278.517	1450.86	2020.7	776.236	1196.12	0.186741	0.795693
SCARF2	550.902	1056.82	492.294	698.997	853.261	693.089	0.0965353	0.808105
BRMS1L	748.34	203.659	501.662	661.883	913.168	512.488	0.522113	0.341959
MED15	902.439	1515.88	1574.72	920.656	967.086	1494.92	-0.23933	0.512029
DHDDS	758.934	2063.01	1056.4	677.347	966.23	1147.9	-0.474414	0.434667
CRYBG2	7.70492	11.0086	1.04079	1.03097	1.71166	4.72775	-1.40291	0.262698
UBXN11	10.5943	18.7146	4.16317	7.21679	17.9724	16.0744	0.301912	0.653228
MOGAT1	257.152	648.405	287.258	298.981	595.656	358.364	0.071017	0.903243
TJAP1	789.754	1798.8	989.793	716.524	1347.07	1064.69	-0.193921	0.696965
RPL15	17716.5	69332	21488.2	13228.4	25442.9	23730.5	-0.798524	0.417968
TMEM167	2032.17	395.208	1143.83	1685.64	1577.29	958.788	0.241416	0.700508
MPLKIP	220.553	69.354	118.65	177.327	136.932	136.159	0.140727	0.77929
KIF11	3411.35	216.869	2028.5	2543.4	255.037	1843.82	-0.285139	0.782662
RPA3	985.266	485.478	650.495	952.616	1531.08	698.762	0.585232	0.284996
MLKL	952.52	1316.63	1170.89	1014.47	1533.64	1146.95	0.103178	0.675023
TNPO3	5640	2345.93	5233.1	4870.3	3439.57	4473.4	-0.0483588	0.903171
TTLL5	471.926	487.68	659.862	465.998	301.251	566.385	-0.280157	0.385815
ZFP715	386.209	11.0086	177.975	454.658	115.537	214.64	0.448342	0.661484
RPS5	13645.4	67276.7	17285.5	11226.2	34849.3	20662.2	-0.557332	0.603164
ADGRL1	939.037	704.549	1256.24	1052.62	736.868	1118.59	0.00410009	0.98961
AMOTL1	5524.43	2942.59	7210.6	5209.49	2588.02	6078.94	-0.176067	0.730528
ETV5	181.066	182.742	249.79	213.411	243.911	285.556	0.275832	0.234514
GFOD2	216.701	706.751	302.87	169.079	307.242	294.066	-0.670682	0.388769
ENKD1	234.037	609.875	208.158	158.769	182.291	228.823	-0.884491	0.288479
4933405L10RIK	1.92623	6.60515	1.04079	4.12388	4.27914	0.945551	-0.0341002	0.9726
ATP6V0D1	2775.7	15304.1	4077.82	2648.56	5813.64	4798.67	-0.740629	0.508049
PTPRS	8392.58	5419.52	6682.92	8072.49	2285.92	6011.81	-0.3242	0.509309
SLC41A1	794.57	855.367	757.696	851.581	1077.49	759.277	0.159103	0.396864
IGF2BP1	401.619	526.21	464.193	507.237	504.083	466.156	0.0859529	0.498481
ZFP651	390.061	1434.42	456.907	360.839	507.506	479.394	-0.759369	0.41244
NELFB	1302.13	2760.95	1762.06	1053.65	1731.34	1681.19	-0.383252	0.4011
CARD14	380.43	1230.76	440.255	248.464	190.85	365.928	-1.34915	0.210505
TMEM175	325.533	438.141	328.89	515.485	556.288	429.28	0.458257	0.0608595
TANGO2	378.504	1055.72	418.398	317.539	581.963	460.483	-0.44598	0.518667
NDUFS2	3715.7	14480.7	5257.04	2865.06	4843.99	5396.26	-0.839647	0.373698
ATRAID	982.377	2165.39	763.941	944.368	1364.19	826.411	-0.319346	0.607283
CAD	3168.65	7253.55	7891.28	3059.92	1232.39	7397.04	-0.647711	0.400936
SH3BP5L	568.238	1802.1	907.57	561.878	1178.48	1056.18	-0.229138	0.717726
1810065E05RIK	99.2008	131.002	80.1409	29.8981	2.56748	37.822	-2.14252	0.0118965
ATAD1	3233.18	333.56	1460.23	3479.52	1444.64	1411.71	0.333854	0.708466
PTEN	2528.18	215.768	2167.97	2755.78	845.558	2038.61	0.199397	0.8027
PEA15A	1349.32	4632.41	1788.08	1356.76	3221.34	1962.96	-0.248357	0.743189
TIMM23	2553.22	5324.85	2621.75	2190.81	3537.14	2442.36	-0.361903	0.481579
TRNT1	2318.22	123.296	1174.01	1915.54	889.205	1138.44	0.125158	0.884409
EHMT2	3436.39	12360.4	6265.57	3022.8	3622.72	7008.42	-0.692271	0.390109
ELOF1	1311.76	6321.13	1696.49	911.377	2077.95	1711.45	-0.988883	0.401635
MED16	795.533	3468.8	1591.37	687.657	1213.56	1591.36	-0.745549	0.398747
ST3GAL1	6138.89	8780.44	7409.39	3983.67	823.307	5611.84	-1.09971	0.0680437
TMEM259	2656.27	6860.55	2637.37	2591.86	4308.24	2999.29	-0.296042	0.641991
RNF170	910.143	52.8412	431.928	1022.72	338.908	457.646	0.383189	0.686384
MYL2	6.7418	24.2189	3.12237	4.12388	23.9632	24.5843	0.627965	0.544086
DEDD	592.316	1259.38	764.982	530.949	874.656	668.504	-0.335245	0.4637
NIT1	534.529	791.517	594.292	579.405	1334.24	696.871	0.442973	0.404397
PRDM15	335.164	221.272	294.544	333.003	204.543	233.551	-0.142213	0.630604
RNF168	1169.22	186.045	862.816	993.855	685.518	731.856	0.120456	0.843591
TCTEX1D2	243.668	50.6395	97.8344	271.145	356.024	120.085	0.930224	0.259648
CHP1	3069.45	2906.26	3578.24	2918.68	4250.04	3166.65	0.11342	0.598514
TRPV4	14.4467	20.9163	15.6119	8.24776	7.70245	23.6388	-0.364688	0.534436
TVP23B	754.119	142.011	401.746	1192.83	1199.87	479.394	1.14595	0.152663
DNAJC7	4092.27	3152.86	3691.69	3629.01	2950.04	3222.44	-0.15812	0.323206
ZFP385C	12.5205	23.118	39.5501	9.27873	3.42331	22.6932	-1.08696	0.243841
CACYBP	2846.97	180.541	1107.4	2082.56	737.724	1215.03	-0.0351747	0.971556
CLUAP1	321.68	268.609	273.728	246.402	348.322	215.586	-0.0925884	0.701914
ZSWIM7	157.951	725.465	185.261	185.575	891.773	288.393	0.353857	0.74789
PIGL	302.418	819.038	395.501	441.255	494.669	486.013	-0.0933231	0.852585
NDUFA2	1604.55	3112.13	1295.79	1120.66	4122.52	1409.82	0.14605	0.856653
PAM16	336.127	1048.02	262.279	318.57	1309.42	388.621	0.292595	0.776232
GLIS2	100.164	92.4721	126.977	141.243	218.236	216.531	0.84977	0.0357693
COX6C	5354.92	3887.13	3312.84	4091.92	8969.08	3058.86	0.360589	0.56971
BICC1	170.471	59.4463	205.036	193.822	112.113	158.852	0.0957122	0.851721
UBE2Z	3547.15	7812.79	5216.45	3138.27	4499.94	4848.78	-0.408703	0.368564
TMEM87B	1978.24	153.019	1074.1	2544.43	794.208	1011.74	0.440658	0.642843
ANAPC1	5988.65	3990.61	8237.86	5626	2751.49	6209.43	-0.32062	0.498357
MERTK	91.4959	29.7232	78.0594	123.716	23.9632	61.4608	0.0696857	0.928904
TSG101	1592.03	2067.41	1544.53	1366.03	2010.34	1412.65	-0.119881	0.63086
HPS5	1328.14	897.199	1161.52	1521.71	761.687	1228.27	0.0522092	0.878018
MAP3K4	1419.63	1623.77	2137.79	1452.64	1540.49	1966.75	-0.0629785	0.795404
PIEZO1	2375.04	5002.3	3747.89	3452.72	1959.85	4482.85	-0.169002	0.717272
RNF166	319.754	374.292	399.664	309.291	623.043	462.374	0.350733	0.344112
ANKRD28	2364.45	188.247	1737.08	2373.29	611.917	1675.52	0.119653	0.888103
ANKRD52	2052.4	4345.09	3832.19	1790.79	764.254	3196.91	-0.830636	0.206067
PKD2L2	8.66803	3.30257	5.20396	14.4336	55.6288	8.50995	2.19375	0.241562
SRP19	852.357	168.431	392.378	828.9	1103.16	408.478	0.72791	0.33937
WDFY2	734.857	210.264	786.838	846.426	409.942	660.94	0.146677	0.795814
RBSN	1992.68	1055.72	2252.27	2136.17	2432.26	1949.73	0.298287	0.356399
MRPS25	2450.16	5631.99	2645.69	1662.95	2404.02	2337.4	-0.74423	0.244225
DGUOK	424.734	727.667	328.89	447.441	901.187	384.839	0.226805	0.699038
CAMTA1	208.996	169.532	157.16	141.243	195.129	99.2828	-0.298207	0.354094
CSF1	580.758	431.536	705.657	1046.43	2426.27	864.233	1.33599	0.155395
STRIP1	1133.59	2687.19	1720.43	1030.97	1516.53	1496.81	-0.454309	0.3572
KIF1A	1.92623	1.10086	1.04079	1.03097	0.855828	3.7822	0.478817	0.618335
SLC25A11	1667.15	5343.56	2188.78	1494.91	3227.33	2196.51	-0.411045	0.577009
CMC2	381.393	1166.91	449.622	260.835	672.681	460.483	-0.519272	0.509011
CHFR	700.184	300.534	695.249	544.352	563.135	429.28	-0.14221	0.72177
HOXA2	30.8197	5.50429	13.5303	34.022	17.9724	20.8021	0.546153	0.441403
TEX261	6392.19	17999	7593.62	6112.62	6552.22	8065.55	-0.625641	0.371692
FAM120B	1005.49	596.665	824.307	969.112	1044.97	772.515	0.199647	0.449783
TBP	615.43	372.09	505.825	589.715	457.868	464.265	0.0177656	0.943941
PSMB1	4269.49	10741.1	5147.75	3081.57	7530.43	4821.36	-0.385323	0.548264
PDCD2	417.992	878.485	429.847	385.583	729.165	469.939	-0.123505	0.80961
NOL3	12.5205	5.50429	6.24475	10.3097	6.84662	12.2922	0.279047	0.562313
FHOD1	456.516	485.478	534.967	394.861	212.245	508.706	-0.404537	0.249055
PLEKHG4	23.1148	7.70601	6.24475	29.8981	11.9816	4.72775	0.330484	0.747583
SLC9A5	285.082	123.296	88.4673	290.733	112.113	109.684	0.0448418	0.954023
ELMO3	9.63115	4.40343	3.12237	15.4645	7.70245	3.7822	0.651449	0.456959
4931428F04RIK	90.5328	161.826	120.732	77.3227	70.1779	114.412	-0.510443	0.20933
TPPP3	7.70492	19.8154	9.36712	8.24776	33.3773	9.45551	0.469643	0.627573
MSH3	521.045	83.6652	376.767	401.047	195.129	322.433	-0.0955037	0.889795
ADAMTS13	31.7828	25.3197	8.32633	26.8052	13.6932	28.3665	0.0738435	0.898142
TMEM208	868.73	2993.23	904.448	795.909	1364.19	1004.17	-0.591029	0.500355
E2F4	630.84	813.534	771.227	422.698	383.411	536.127	-0.72306	0.015365
SURF4	7796.41	17290.1	8490.78	8082.8	9060.65	8272.62	-0.401743	0.425617
SURF2	1057.5	978.663	786.838	976.328	1018.44	734.693	-0.048616	0.806989
DNAJB9	554.754	66.0515	219.607	591.777	337.196	237.333	0.472777	0.576188
NAF1	252.336	136.506	359.073	288.672	217.38	341.344	0.18016	0.675758
YES1	898.586	17.6137	386.134	1092.83	91.5736	416.042	0.297373	0.811531
PPP1CB	5967.46	239.987	3638.61	5671.36	1947.86	3302.81	0.149624	0.865553
GORASP2	2979.88	5967.75	3678.16	2656.81	3591.91	3514.61	-0.370928	0.372404
TSEN15	500.82	489.882	434.01	469.091	747.994	435.899	0.214403	0.493558
EFR3A	2154.49	363.283	1999.36	2424.84	1458.33	1776.69	0.32536	0.58357
TRAPPC2L	731.004	3002.04	874.265	560.848	1614.95	939.877	-0.564381	0.566249
ACSF3	362.131	1240.67	536.008	352.592	495.524	666.613	-0.497746	0.503804
DDX19A	939.037	1561.02	1310.36	730.958	919.159	1020.25	-0.512909	0.129612
GALNS	516.23	986.369	667.147	534.042	670.113	597.588	-0.268132	0.442446
GATA2	52.0082	122.195	78.0594	56.7033	71.0337	126.704	0.0124028	0.981599
C8G	55.8607	195.953	43.7132	44.3317	70.1779	53.8964	-0.811345	0.43961
ENTPD2	522.008	836.652	552.66	446.41	410.797	569.221	-0.422162	0.219292
RABL6	2198.79	2209.42	3922.74	2500.1	3063.86	3861.63	0.178101	0.627737
PTGDS	13152.3	85003.8	11833.8	5379.6	2389.47	9021.5	-2.71165	0.269378
EDF1	1963.79	9645.72	2374.05	1529.96	5330.95	2892.44	-0.519761	0.632933
NPDC1	1625.74	4986.89	1654.86	1640.27	3413.9	2302.42	-0.168412	0.817132
FBXW5	999.713	3391.74	1268.72	985.607	2147.27	1430.62	-0.310708	0.68193
SLC25A13	3261.11	3709.89	4131.94	2424.84	1989.8	2780.86	-0.625774	0.0185887
UBE2I	4388.91	5669.42	3557.43	3143.43	3602.18	2935.93	-0.491969	0.111815
TSR3	409.324	1338.64	463.152	346.406	849.837	520.998	-0.364684	0.649269
UNKL	184.918	69.354	142.588	208.256	184.859	118.194	0.365562	0.427199
LRRK1	1016.09	1512.58	1896.32	1252.63	1361.62	2200.3	0.121727	0.757744
ALDH1A3	191.66	116.691	150.915	139.181	113.825	149.397	-0.190687	0.475758
ACTN1	2115.96	2382.26	3415.88	2407.31	2979.99	3091	0.0993522	0.697136
SIRT2	1670.04	4547.64	2176.3	1394.9	2921.8	2321.33	-0.338601	0.586857
HNRNPL	5450.27	6628.27	6635.05	4832.15	4027.53	5503.1	-0.38175	0.0668984
NOLC1	4595.02	5879.68	5785.76	3709.43	2116.46	4629.42	-0.637133	0.0832266
CASD1	3634.8	250.996	1876.55	3711.49	938.843	1565.83	0.109371	0.912175
CNKSR3	140.615	148.616	152.996	112.376	100.988	174.927	-0.187651	0.482841
MTMR1	710.779	125.498	548.497	797.971	442.463	514.379	0.341667	0.580622
HMGB3	1720.12	806.929	1472.72	895.913	468.994	951.224	-0.788201	0.146806
MAP2	288.934	39.6309	263.32	347.437	189.138	290.284	0.482323	0.441221
CYP2J9	163.73	75.9592	113.446	172.172	237.064	122.922	0.591635	0.225681
ABCA1	231.148	38.53	213.362	645.387	225.939	431.171	1.43107	0.114604
NIPSNAP3B	287.008	248.794	281.014	324.755	514.353	279.883	0.454116	0.238838
LAGE3	647.213	2012.37	776.43	606.21	1116.86	781.025	-0.456448	0.536669
UBL4A	1245.31	4685.25	1520.6	1261.91	3247.87	1699.15	-0.26312	0.758438
GDI1	2726.58	5003.4	3150.48	3090.85	4733.58	3231.89	0.0231331	0.949779
SASH1	1617.07	521.807	2046.2	1682.54	706.914	2041.44	0.0823472	0.898657
GADD45B	103.053	213.566	95.7528	53.6104	299.54	132.377	0.235604	0.780759
SLAMF1	0.963115	6.60515	1.04079	1.03097	4.27914	1.8911	-0.257615	0.834543
ZDHHC12	47.1926	69.354	31.2237	45.3627	83.0153	49.1686	0.26484	0.57529
ENDOG	34.6721	301.635	63.4883	39.1768	158.328	104.956	-0.402512	0.740382
GOLGA7	2254.65	656.111	1465.43	2093.9	2071.1	1239.62	0.304515	0.560254
PCOLCE2	6.7418	3.30257	6.24475	6.18582	35.9448	1.8911	1.43431	0.438752
CLPX	739.672	142.011	554.742	625.799	507.506	481.285	0.168685	0.760756
TRABD	1525.57	7256.86	2018.09	1343.35	2663.34	2310.93	-0.773649	0.470285
DENND6B	163.73	95.7746	27.0606	209.287	130.942	37.822	0.399718	0.655375
C4A	32.7459	11.0086	4.16317	28.8672	9.41411	10.4011	0.0228407	0.982118
AGER	52.9713	11.0086	11.4487	51.5485	11.1258	11.3466	-0.0271798	0.981809
ATF6B	1771.17	4389.12	2351.15	1845.44	2593.16	2656.05	-0.262672	0.602082
EGFL8	30.8197	42.9335	30.183	38.1459	12.8374	17.0199	-0.612022	0.247948
NOTCH4	6.7418	28.6223	14.5711	4.12388	9.41411	7.5644	-1.24265	0.218246
PPT2	4440.92	17498.1	5910.66	4572.35	4636.88	6685.99	-0.80907	0.395157
RNF5	783.975	2046.49	820.144	463.936	1027.85	755.495	-0.699959	0.3532
CACFD1	844.652	968.755	788.92	990.762	1166.49	733.747	0.151768	0.519535
HIVEP2	484.447	108.985	585.966	425.79	126.663	458.592	-0.222203	0.770096
2310057J18RIK	370.799	193.751	238.341	224.751	416.788	96.4462	-0.121612	0.8499
ARNT	1067.13	683.633	1195.87	1101.08	1054.38	1180.05	0.178837	0.458475
ITGA2	9.63115	2.20172	11.4487	18.5575	17.1166	12.2922	1.04283	0.0730018
MOCS2	631.803	328.056	430.888	560.848	984.202	380.111	0.46912	0.423435
NAT9	268.709	1323.23	358.032	374.242	1300.86	653.375	0.255932	0.786239
ATP6V0E	3025.14	9894.51	2456.27	2329.99	5786.25	2598.37	-0.521093	0.587172
ZFP318	961.189	151.918	687.963	983.545	237.064	587.187	0.00537779	0.99476
TTBK1	202.254	581.253	402.786	167.017	60.7638	339.453	-1.06445	0.204595
SRF	834.057	1425.61	1006.45	676.316	934.564	1111.02	-0.26296	0.448852
LAMA5	901.475	276.315	977.303	1154.69	794.208	907.728	0.40656	0.396134
STEAP1	63.5656	311.543	95.7528	262.897	1099.74	247.734	1.77402	0.263304
STEAP2	474.816	124.397	352.828	1122.73	1212.71	613.662	1.63118	0.0353009
HSPA8	74801.3	167287	92487.9	62598.4	92241.1	83697.3	-0.488124	0.34149
SERAC1	212.848	53.942	107.202	203.101	61.6196	83.2084	-0.104214	0.898838
PDZD11	1075.8	3119.83	1416.52	1046.43	2421.99	1439.13	-0.193548	0.770713
PSMA2	3370.9	4531.13	3275.37	2842.38	6151.69	3079.66	0.111287	0.806138
MRPL32	534.529	268.609	320.564	540.228	990.193	381.057	0.766429	0.258907
SETDB1	1134.55	738.676	1126.14	1188.71	701.779	998.501	-0.0540909	0.857867
ANXA9	105.943	186.045	121.773	126.809	95.8527	147.506	-0.160615	0.639565
ARNT2	75.123	40.7317	93.6712	62.8892	91.5736	87.9362	0.210255	0.574325
PRUNE1	545.123	1401.39	750.411	443.317	499.804	643.92	-0.764977	0.235075
CERS2	5029.39	8476.61	4543.06	5278.56	5546.62	4618.07	-0.224946	0.531118
CAPZA2	6564.59	671.523	4006.01	6393.04	5213.7	4093.29	0.481854	0.462512
PLEKHO1	2587.89	3567.88	3957.09	1744.4	2956.89	3765.18	-0.256359	0.485368
VPS45	353.463	883.989	442.336	276.3	621.331	425.498	-0.344326	0.569453
PRPF3	871.619	1068.93	933.59	753.639	644.438	755.495	-0.4164	0.0251674
ANP32E	4684.59	1625.97	4301.59	3914.59	1741.61	3194.07	-0.261923	0.637873
APH1A	2589.82	7589.31	3297.23	2718.67	3595.33	3907.01	-0.398892	0.535338
TAB2	2152.56	390.805	2145.07	2673.3	2282.49	2044.28	0.578264	0.277828
PPIL4	658.77	46.236	364.277	610.334	117.248	330.943	-0.0145889	0.988168
CNIH1	2366.37	2327.21	1969.18	2682.58	2739.51	1716.17	0.0994522	0.678582
EPS8	2726.58	1630.37	2039.95	2391.85	722.319	1869.35	-0.360207	0.467673
MED22	2063.95	7849.12	2917.34	1727.91	2190.06	2759.12	-0.942277	0.324539
SURF1	552.828	1689.82	550.579	488.68	1266.63	601.37	-0.245178	0.762805
MED28	1349.32	4331.88	1503.94	1034.06	3109.22	1454.26	-0.360223	0.671399
QDPR	862.951	2350.33	1096.99	761.887	1521.66	1082.66	-0.356658	0.571736
SQSTM1	15811.5	46619.1	25463	18113.1	42288.2	34789.6	0.115067	0.843726
NFE2L2	3596.27	1439.92	3607.38	3641.38	2451.09	3318.88	0.122775	0.766038
RXRA	2365.41	5382.09	4361.96	2315.56	2438.25	3967.53	-0.473513	0.335717
ADAMTSL4	397.766	364.384	568.272	701.059	510.929	729.019	0.544922	0.0942707
PRPSAP1	2041.8	7300.89	3329.49	1719.66	1978.67	3179.89	-0.881558	0.305597
FAM184B	110.758	62.7489	95.7528	98.9731	92.4294	72.8074	-0.0273149	0.922307
NCAPG	2330.74	197.054	1349.91	1604.19	257.604	1143.17	-0.367853	0.711478
LCORL	617.357	16.5129	328.89	533.011	34.2331	223.15	-0.284603	0.812145
LTA4H	8660.33	12371.4	10017.6	6256.96	4264.59	8245.2	-0.726386	0.0605799
AMDHD1	25.041	150.818	38.5093	39.1768	60.7638	53.8964	-0.478686	0.643507
DSTN	4736.6	2115.85	4392.14	4323.89	12591.8	3334.96	0.848737	0.380386
MACROH2A1	2521.43	4570.76	3187.94	1770.17	936.276	2487.74	-0.984888	0.0871589
GTF2IRD2	424.734	670.422	539.13	374.242	309.81	425.498	-0.558687	0.0897211
BOLA1	56.8238	705.65	101.998	52.5795	448.454	185.328	-0.33285	0.816294
CASTOR2	523.934	754.088	960.651	451.565	362.871	752.658	-0.514552	0.26461
ADSS	1141.29	321.45	834.715	907.253	747.138	709.163	0.0409204	0.933141
ACTR8	637.582	893.897	762.9	512.392	586.242	576.786	-0.453581	0.0563624
LRRC27	196.475	460.159	270.606	314.446	1233.25	342.289	1.02736	0.361508
FNTA	2332.66	3236.52	2298.07	2359.89	4141.35	2092.5	0.127427	0.751096
MTREX	2071.66	524.008	1711.06	1898.02	1140.82	1602.71	0.108011	0.839603
CELSR1	34.6721	13.2103	42.6725	10.3097	4.27914	21.7477	-1.31737	0.150469
STARD13	3972.85	824.543	1996.24	3691.9	1276.04	1673.62	-0.0326589	0.967921
UTP25	428.586	539.42	497.498	346.406	234.497	392.403	-0.590432	0.0449565
HSD11B1	379.467	191.549	299.748	372.18	101.844	277.992	-0.21152	0.701636
H2-M3	42.377	68.2532	27.0606	85.5705	225.939	52.9508	1.40433	0.23711
LONRF3	206.107	36.3283	150.915	200.008	107.834	125.758	0.140555	0.826694
ATP5E	2594.63	9540.03	2941.28	1813.48	7488.49	3174.21	-0.273071	0.775028
NELFCD	1189.45	3705.49	1910.89	814.466	978.211	1773.85	-0.932249	0.250694
CTSZ	9535.8	32003	10495.3	8271.47	10335.8	9427.14	-0.892259	0.338099
PRELID3B	2467.5	1674.4	1957.73	2145.45	2784.86	1845.71	0.151717	0.566441
SERTAD4	15.4098	1.10086	13.5303	9.27873	16.2607	23.6388	0.711088	0.355467
UBE2A	830.205	836.652	696.29	712.4	1181.04	625.954	0.0923695	0.784846
SLC25A5	17030.8	27583.1	20153.9	13683	14051	16522.5	-0.549384	0.10353
PPDPF	943.852	4085.28	966.895	643.325	1503.69	1135.61	-0.86916	0.446593
EEF1A2	9.63115	92.4721	17.6935	5.15485	8.55828	6.61885	-2.55876	0.27738
COL20A1	79.9385	26.4206	24.979	86.6015	55.6288	34.9854	0.43222	0.550623
PLS3	2325.92	636.296	2125.3	1846.47	1497.7	1711.45	-0.00907516	0.9853
MPPED2	26.0041	31.9249	55.162	49.4865	61.6196	52.9508	0.536714	0.151564
NKAP	632.766	68.2532	477.723	542.29	319.224	424.552	0.125716	0.85239
NDUFA1	1201	1444.33	818.062	946.43	2286.77	746.039	0.200308	0.756079
E2F3	938.074	281.82	909.652	680.44	401.383	680.796	-0.272824	0.628128
CR1L	1021.86	1141.59	752.492	1238.19	1710.8	697.816	0.322671	0.481731
PPFIBP1	6936.35	965.452	5376.73	7175.55	3264.98	5042.62	0.221603	0.745801
CD34	8.66803	1.10086	9.36712	5.15485	7.70245	4.72775	-0.121941	0.862728
PLGRKT	960.225	768.399	605.741	709.307	820.739	565.439	-0.155746	0.562671
CD274	429.549	116.691	282.055	600.024	523.767	268.536	0.749283	0.236002
GTF3A	1454.3	4796.44	1749.57	1147.47	1559.32	1749.27	-0.844289	0.336598
MTIF3	289.898	782.71	359.073	271.145	661.555	373.492	-0.132342	0.839317
LNX2	329.385	220.172	350.747	254.65	112.969	289.338	-0.454612	0.295258
DYRK3	166.619	275.214	148.833	115.469	116.393	133.323	-0.693721	0.132867
MAPKAPK2	3003.95	7301.99	5092.59	2936.2	3724.56	5116.37	-0.386804	0.435673
LAMP2	5846.11	1152.6	3260.8	6882.75	4086.58	3104.24	0.456028	0.511688
ATXN10	4363.87	13876.3	6600.7	3804.28	7538.13	6055.31	-0.513819	0.464298
FOXRED2	359.242	254.298	366.359	427.852	339.764	303.522	0.12844	0.588119
EIF3D	6338.26	25797.5	10571.3	6736.36	11929.4	12551.2	-0.452144	0.569552
H3F3B	15089.1	7324.01	10973.1	12135.5	11751.4	9847.91	0.0149872	0.962959
NUP50	3158.05	5645.2	4180.86	2552.68	1918.77	3252.69	-0.749301	0.0987398
PHF21B	123.279	50.6395	49.958	97.9421	18.8282	45.3864	-0.465312	0.573961
IFT27	564.385	1711.83	1063.69	598.993	1198.16	1313.37	-0.102652	0.857438
PACSIN2	3782.15	2590.32	4108	3946.55	3415.61	4120.71	0.131779	0.546395
TTLL12	1667.15	8680.26	3406.51	1538.21	1899.94	3612	-0.964118	0.367853
TOX4	1577.58	2178.6	2227.29	1383.56	1697.11	1953.51	-0.249228	0.300154
MRPS18C	460.369	393.006	312.237	382.49	1029.56	351.745	0.597595	0.425771
SRSF6	5691.05	3501.83	4566.99	5403.31	2261.1	3840.83	-0.258176	0.53395
PLCG1	2074.55	2233.64	3576.16	1920.7	1130.55	3121.26	-0.353135	0.488867
KCTD2	248.484	586.757	243.545	160.831	379.132	162.635	-0.618638	0.404708
KCTD5	821.537	1596.24	1064.73	891.789	1510.54	1019.3	-0.0254445	0.948713
ETAA1	459.406	26.4206	257.076	329.91	58.1963	213.694	-0.303885	0.766214
SLPI	17.3361	18.7146	15.6119	7.21679	26.5307	9.45551	-0.257988	0.67112
RBPJL	5.77869	14.3112	1.04079	8.24776	17.1166	3.7822	0.463988	0.653453
SDC4	1495.72	815.736	1398.82	1929.98	2831.08	1374.83	0.725745	0.163587
IL13RA1	351.537	15.412	196.71	405.171	217.38	190.056	0.527737	0.521835
NBR1	4264.67	1769.08	3766.62	3855.83	3150.3	3273.5	0.0688788	0.85017
CYTH1	501.783	587.858	539.13	270.114	269.586	362.146	-0.852831	0.00361006
RND3	224.406	25.3197	162.363	213.411	333.773	176.818	0.813037	0.240757
BRCA1	2679.39	1387.08	2275.17	2610.42	487.822	2005.51	-0.313298	0.605785
CNTNAP1	538.381	167.33	274.769	536.104	235.353	292.175	0.117438	0.856487
NT5C3B	1201.97	4382.52	1498.74	741.267	1482.29	1398.47	-0.967607	0.329907
COA3	1616.11	6445.52	1934.83	1401.09	3524.3	2277.83	-0.472776	0.608268
MED24	1240.49	2926.08	1890.08	1148.5	1126.27	1831.53	-0.56068	0.297052
PSMD3	3625.16	12937.3	5189.39	3203.22	4447.74	5674.25	-0.706979	0.397255
EXOSC10	1552.54	3876.12	2524.96	1485.63	1400.99	2240.01	-0.633602	0.263293
GLOD4	1982.09	1912.19	1999.36	1725.84	4017.26	1822.08	0.360214	0.498131
VPS53	1748.05	3840.89	2463.55	1449.54	2762.61	2298.63	-0.306604	0.517306
TAOK1	3221.62	129.901	2590.53	3336.22	386.834	2591.75	0.0877776	0.928106
DNTTIP1	749.303	1587.44	899.244	588.684	911.457	836.812	-0.469576	0.33843
ACOT8	158.914	587.858	172.771	169.079	524.623	201.402	-0.0388626	0.966221
MPP2	378.504	861.972	598.455	383.521	793.353	742.257	0.0615855	0.894989
NLK	1360.88	372.09	1145.91	1435.11	780.515	1115.75	0.210609	0.692606
TRAF4	5464.71	13871.9	6828.63	3526.95	2609.42	6034.5	-1.10422	0.170912
ALDOC	279.303	1318.83	389.256	160.831	304.675	274.21	-1.42583	0.279308
RPL19	28696	138206	36708.7	24239.1	66866.7	43800.7	-0.593854	0.572774
NEK8	223.443	277.416	187.342	211.349	274.721	267.591	0.131084	0.544211
CACNB4	43.3402	11.0086	35.3869	182.482	71.0337	40.6587	1.71292	0.19796
PLXDC1	28.8934	39.6309	29.1422	22.6813	5.9908	14.1833	-1.18839	0.0377977
ARL5B	706.926	56.1438	478.764	685.595	231.074	384.839	0.0677111	0.935994
ZFP207	5352.03	3223.31	4603.42	4377.5	3328.32	3180.83	-0.275655	0.353425
PSMD11	3327.56	4469.48	4318.24	2998.06	4773.81	4038.45	-0.0367814	0.879132
C1QTNF1	50.082	67.1523	97.8344	69.075	116.393	69.9707	0.248177	0.555812
TIMP2	6851.6	6263.88	8660.43	7252.87	5513.24	7545.49	-0.100428	0.638042
ZC3H18	1428.3	1396.99	1648.61	1319.64	1039.83	1501.53	-0.212557	0.260177
TOP2B	3317.93	143.112	2225.21	2823.83	352.601	2103.85	-0.106865	0.914624
RARB	64.5287	24.2189	24.979	12.3716	18.8282	41.6042	-0.643478	0.441793
IGFBP4	3509.59	11374.1	5212.28	2931.05	3005.67	5234.57	-0.847109	0.300785
CDC6	1261.68	2525.37	1894.24	842.302	380.843	1577.18	-1.02062	0.129657
SUZ12	3922.77	190.448	2670.67	2705.26	235.353	2111.41	-0.425248	0.685641
ATAD5	1222.19	67.1523	772.267	1119.63	76.1687	736.584	-0.09339	0.928929
CRLF3	839.836	506.395	800.369	724.772	1024.43	685.524	0.181704	0.556994
TNS4	3.85246	5.50429	7.28554	9.27873	4.27914	13.2377	0.687141	0.289607
TNFAIP1	3628.05	7961.4	5096.76	3024.87	3395.07	4469.62	-0.615712	0.223941
ABR	983.34	1236.26	1587.21	1064.99	868.665	1571.5	-0.119102	0.731242
RAB11FIP4	1143.22	1577.53	1626.76	592.808	243.055	1038.21	-1.21401	0.0407399
SLC35C2	1268.42	5858.77	1411.31	1023.75	1492.56	1793.71	-0.986286	0.407221
ELMO2	2284.51	3659.25	3494.98	2207.31	2772.88	3398.31	-0.171902	0.557772
WSB1	2414.53	255.399	1155.28	2444.43	626.466	925.694	0.0632317	0.949157
TTPAL	728.115	584.556	922.141	911.377	1183.61	808.446	0.377607	0.208135
RHOT1	1638.26	317.047	1214.6	1344.38	1078.34	943.659	0.0867597	0.87993
ADA	240.779	926.922	305.993	148.46	179.724	278.937	-1.27938	0.263394
SERINC3	4767.42	1600.65	2827.83	6311.6	6728.52	3275.39	0.827181	0.171444
THA1	184.918	322.551	159.241	238.154	190.85	200.457	-0.0829449	0.825361
PGS1	1666.19	3925.66	1798.49	1512.43	2416	1959.18	-0.327956	0.554342
BIRC5	2945.2	5377.69	3040.15	1858.84	1164.78	2218.26	-1.11619	0.0751064
AFMID	309.16	596.665	317.441	374.242	541.739	412.26	0.118779	0.760534
PIGT	1809.69	5989.77	2657.14	2153.7	2623.97	2878.26	-0.449766	0.51034
ETV4	17.3361	102.38	22.8974	25.7742	13.6932	33.0943	-0.974827	0.45188
DBNDD2	700.184	2350.33	842	684.564	2129.3	1037.27	-0.0154202	0.984877
MMP9	5.77869	5.50429	4.16317	5.15485	22.2515	6.61885	1.13936	0.322681
SLC12A5	148.32	101.279	154.037	198.977	109.546	171.145	0.248982	0.463068
GHDC	434.365	1326.53	455.867	525.795	662.411	465.211	-0.423006	0.564803
PLTP	161.803	888.392	315.36	589.715	973.076	724.292	0.744021	0.283167
SLC12A7	3532.7	5581.35	4668.99	3215.59	896.052	3637.53	-0.830779	0.124716
CTSA	4179.92	8911.44	4614.87	4339.35	5028.85	4681.42	-0.333726	0.46836
ZSWIM1	296.639	885.09	457.948	260.835	528.902	532.345	-0.3106	0.619931
SLC12A4	969.857	1507.07	1288.5	1318.61	1539.63	1559.21	0.230401	0.279764
MYO1C	2821.93	7718.11	5301.79	3837.27	6896.26	6213.21	0.0972688	0.83818
CRK	2820.96	291.727	2070.13	3068.17	1670.58	2111.41	0.402398	0.55152
COX7C	2796.89	3919.05	1978.54	2345.46	5544.91	2165.31	0.209838	0.73162
PITPNA	2622.56	4154.64	3013.09	1975.34	2457.08	2498.14	-0.498379	0.123232
MLX	1151.89	2572.7	1341.58	995.917	2240.56	1348.36	-0.144028	0.795515
RETREG3	3328.52	6333.24	3836.36	3138.27	4113.11	3577.02	-0.317938	0.411013
JPH2	2.88934	25.3197	4.16317	17.5265	49.638	18.911	1.41085	0.233221
DHX58	64.5287	77.0601	52.0396	123.716	863.53	140.887	2.54258	0.27064
RAB5A	1247.23	95.7746	676.514	1163.96	684.662	714.836	0.34408	0.646965
HSPB9	3.85246	23.118	1.04079	1.03097	1.71166	4.72775	-1.90675	0.385254
NKIRAS2	1249.16	4776.62	2163.81	1507.28	3281.24	2594.59	-0.149562	0.830442
PPP2R5C	3265.92	1389.28	2796.61	2576.39	1282.89	2339.29	-0.265655	0.577525
IFT52	831.168	914.813	997.078	790.754	1026.14	843.431	-0.0441846	0.76427
MYBL2	1100.84	3889.33	1787.04	796.94	528.046	1778.58	-1.12676	0.25438
SGK2	73.1967	241.088	113.446	70.1059	64.1871	99.2828	-0.872812	0.279298
EYA2	3.85246	2.20172	1.04079	1.03097	1.71166	2.83665	-0.346718	0.630278
B4GALT5	2045.66	947.839	1942.12	1970.18	880.647	1502.48	-0.181116	0.701527
GDAP1L1	2.88934	12.1094	8.32633	9.27873	94.9969	20.8021	2.42287	0.277283
PTGIS	1.92623	19.8154	1.04079	5.15485	15.4049	3.7822	0.0955213	0.945388
DDX27	2347.11	4271.33	2850.73	2158.85	2248.26	2691.98	-0.415603	0.257796
CYTH3	599.057	572.446	712.942	604.148	692.365	603.261	0.0116878	0.926802
RAC3	67.418	16.5129	6.24475	39.1768	10.2699	11.3466	-0.568823	0.667352
RRP7A	3315.04	16080.2	5186.26	2761.97	5262.49	6062.87	-0.803177	0.441869
CYB5R3	6825.59	14105.3	10145.6	7078.64	12045.8	9428.08	-0.122208	0.757701
INTS2	1555.43	357.779	942.957	1583.57	418.5	933.258	0.0394416	0.959042
MED13L	715.594	119.994	905.489	964.988	445.031	956.897	0.443029	0.515147
H2BC4	283.156	542.723	261.239	186.606	1463.47	250.571	0.805979	0.558215
BAIAP2L2	10.5943	30.824	13.5303	12.3716	22.2515	18.911	-0.0376218	0.949143
MAFK	588.463	888.392	751.451	602.086	928.573	701.598	0.00255593	0.99239
MED1	1805.84	583.455	1788.08	1687.7	686.374	1513.83	-0.103606	0.858872
ERBB3	2379.86	975.36	2366.76	1575.32	427.914	1761.56	-0.603942	0.355718
STARD3	951.557	2478.03	917.978	676.316	848.126	921.912	-0.829575	0.289612
MFNG	421.844	1613.86	402.786	262.897	433.905	400.913	-1.15148	0.330631
VMP1	2793.03	2439.5	2282.46	3211.47	4732.73	1889.21	0.387921	0.407225
UCHL5	898.586	226.777	692.126	628.892	287.558	557.875	-0.301893	0.636834
GLRX2	305.307	223.474	238.341	272.176	375.708	208.967	0.159587	0.613791
RO60	732.93	42.9335	524.559	879.417	148.058	457.646	0.191601	0.84457
STK4	2399.12	1417.9	2724.79	2952.7	3413.9	2521.78	0.442229	0.171182
PMP22	684.775	419.427	706.697	904.16	415.932	668.504	0.135045	0.742938
GDF9	10.5943	16.5129	8.32633	10.3097	22.2515	8.50995	0.213014	0.723749
ZCCHC10	292.787	99.0772	185.261	246.402	191.705	156.961	0.0441722	0.927535
PSMB6	2980.84	16913.6	4272.45	2335.15	7973.75	5216.6	-0.638391	0.575691
SPAG7	1182.7	1203.24	1176.09	990.762	1756.16	1068.47	0.0991292	0.746056
PFN1	7388.05	23505.5	10478.7	6180.66	9997.78	10847.4	-0.614326	0.405083
TOMM34	732.93	1063.43	1022.06	727.865	515.208	852.887	-0.427274	0.168056
YWHAB	6949.84	5145.41	7987.03	6460.06	7407.19	6770.14	0.0393374	0.842994
KSR1	239.816	288.425	292.462	221.658	178.868	278.937	-0.272463	0.233349
ANXA6	2357.7	7619.04	3843.64	2278.44	4249.19	3995.9	-0.39318	0.549611
ZKSCAN6	436.291	597.766	463.152	386.614	710.337	478.449	0.073442	0.821979
KPNA2	12781.5	12107.2	12254.3	9211.71	6684.02	9259.78	-0.562216	0.0102855
SMURF2	1679.67	297.232	1495.62	1683.57	967.086	1237.73	0.163187	0.787565
CEP95	427.623	79.2618	262.279	430.945	372.285	232.605	0.429432	0.488124
VEZF1	1656.56	270.811	1304.11	1514.49	797.632	1148.84	0.0989813	0.87717
CUEDC1	432.439	580.152	402.786	393.83	694.932	511.543	0.177161	0.583034
SRSF1	9272.87	1346.35	5913.78	7374.53	1857.15	4361.82	-0.282431	0.743726
ABI3	92.459	439.242	151.956	78.3537	225.939	186.273	-0.478826	0.607928
SHROOM1	12.5205	24.2189	16.6527	11.3407	8.55828	13.2377	-0.688196	0.140853
KIF3A	1447.56	346.77	955.447	1232.01	732.589	906.783	0.0624292	0.91348
SEPTIN8	3590.49	5350.17	5162.33	3881.6	4766.11	4706	-0.0787599	0.710568
MTMR4	1994.61	2877.64	2868.42	1820.69	1213.56	2486.8	-0.487515	0.190583
MRM1	210.922	605.472	213.362	167.017	417.644	219.368	-0.356984	0.645938
MAPT	593.279	836.652	846.164	590.746	227.65	716.727	-0.568206	0.216251
KANSL1	2100.55	652.809	1971.26	2173.28	1303.43	1896.77	0.185659	0.703558
GID4	1359.92	540.521	1303.07	922.718	383.411	977.699	-0.4882	0.399172
MYO1B	1823.18	390.805	1701.69	1348.51	334.629	1254.75	-0.414484	0.592517
DHX40	1214.49	256.5	1022.06	942.306	706.058	837.758	-0.00401167	0.99424
YPEL2	387.172	66.0515	251.872	295.888	230.218	185.328	0.0129118	0.983907
AKAP1	2538.77	2500.05	2363.64	2466.08	1714.22	2037.66	-0.251562	0.152929
NOL11	1397.48	816.837	1450.86	1175.31	921.727	1233.94	-0.137939	0.64577
DERL2	1317.54	1587.44	884.673	1180.46	1324.82	768.733	-0.211004	0.550393
C1QBP	1749.98	4228.4	2306.39	1916.57	2284.2	2371.44	-0.334081	0.496275
RPAIN	272.561	465.663	201.914	170.11	403.951	229.769	-0.225983	0.688954
KCNAB3	14.4467	17.6137	15.6119	11.3407	5.9908	5.6733	-1.05122	0.0161918
CHD3	1375.33	2280.98	1736.04	1463.98	1835.75	1888.26	-0.0557366	0.828813
KDM6B	476.742	410.62	617.189	552.6	514.353	712.945	0.242461	0.346403
APPBP2	2882.6	952.242	2739.36	2420.72	1039.83	1989.44	-0.270565	0.640495
NCOR1	4282.01	951.141	4591.97	4197.08	1540.49	3722.63	-0.0546045	0.936023
TRPV2	998.75	3987.31	1261.44	1305.21	2048	1568.67	-0.344071	0.675382
CENPV	156.988	735.373	185.261	167.017	275.577	208.967	-0.72588	0.498221
PCGF2	553.791	1649.09	834.715	477.339	545.162	856.669	-0.692832	0.33011
CWC25	445.922	552.631	514.151	497.958	716.328	529.508	0.205101	0.362128
PIP4K2B	1215.45	1385.98	1711.06	1245.41	1103.16	1440.07	-0.186839	0.375148
TRIM37	2323.03	599.968	2240.82	1690.79	742.859	1550.7	-0.374095	0.568854
CTDNEP1	1384.96	4316.46	2085.75	1352.63	1793.82	2440.47	-0.479047	0.478227
ELP5	1020.9	3618.52	1388.42	1060.87	2517.85	1617.84	-0.214086	0.777316
SLC2A4	19.2623	18.7146	28.1014	23.7123	22.2515	10.4011	-0.229379	0.567092
GABARAP	3372.83	16403.9	4502.46	2885.68	12902.5	4869.59	-0.233038	0.826914
2810408A11RIK	24.0779	24.2189	16.6527	18.5575	17.1166	16.0744	-0.327803	0.165884
PHF23	1182.7	3401.65	1613.23	1122.73	2057.41	1593.25	-0.376692	0.55146
ACADVL	1049.8	3571.18	1508.11	888.696	1878.54	1523.28	-0.514519	0.500159
G3BP1	8486	12386.9	10054	7658.04	6309.16	9493.33	-0.398627	0.163782
ATOX1	2448.24	7638.85	2803.89	1670.17	3007.38	3100.46	-0.728889	0.381972
SPARC	24896.5	38142.5	27111.6	27640.3	37287.6	30865.6	0.08759	0.724942
MIEF2	229.221	539.42	240.423	259.804	451.877	290.284	-0.0101855	0.984933
DUSP14	65.4918	162.927	94.712	75.2608	279.856	107.793	0.518611	0.540599
TADA2A	558.607	456.856	522.477	600.024	558	514.379	0.120924	0.311313
PNPO	235	1208.74	377.807	209.287	551.153	518.162	-0.510599	0.604645
COG1	996.824	2072.92	1383.21	876.324	700.923	1436.29	-0.563303	0.280678
CBX1	2219.98	498.689	1563.27	2043.38	1045.82	1330.39	0.04565	0.941017
CDK5RAP3	1073.87	4137.02	1536.21	1158.81	2809.68	2178.55	-0.134376	0.86053
COPZ2	369.836	1228.56	547.456	412.388	1062.08	568.276	-0.0710391	0.921323
SLC25A39	4556.5	20175.4	7115.89	4744.52	10493.3	9374.19	-0.371831	0.663727
SP2	275.451	615.38	648.413	290.733	261.883	511.543	-0.532507	0.329977
AATF	1077.73	1420.11	1376.97	1122.73	1181.04	1246.24	-0.126301	0.393845
DYNC1H1	7185.8	5754.18	14148.5	9175.63	3570.51	13502.5	-0.0454399	0.945821
CPSF4L	7.70492	2.20172	2.08158	1.03097	2.56748	2.83665	-0.897581	0.393633
PEX12	342.869	356.678	345.543	316.508	320.08	324.324	-0.121152	0.0042514
NDEL1	904.365	638.498	725.432	896.944	1838.32	646.757	0.576277	0.373736
SLC25A35	312.049	483.277	293.503	379.397	377.42	354.581	0.0295987	0.907685
ZBTB4	192.623	137.607	159.241	280.424	429.626	207.076	0.905894	0.101928
TNFSFM13	52.0082	119.994	47.8764	60.8272	150.626	85.0995	0.431583	0.512274
MPDU1	964.078	3332.3	1060.57	835.085	1208.43	1035.38	-0.798998	0.386138
FXR2	2389.49	5418.42	3329.49	2292.88	3862.35	3510.83	-0.204413	0.653768
ATP5G3	5647.7	16334.5	7784.08	4846.59	8167.17	7748.79	-0.519698	0.430706
CD68	97.2746	167.33	83.2633	70.1059	11.1258	87.9362	-1.04009	0.162634
ACSL1	436.291	248.794	536.008	451.565	379.988	381.057	-0.0100578	0.975756
ABCA5	365.984	60.5472	287.258	854.674	279	426.443	1.12808	0.22234
SMYD4	343.832	385.3	403.827	354.654	403.951	322.433	-0.06768	0.590191
LSP1	8.66803	8.80686	13.5303	6.18582	28.2423	19.8566	0.808036	0.306395
ZFYVE27	1043.05	1456.43	889.877	1108.29	1678.28	1040.11	0.175077	0.609907
AVPI1	339.98	1590.74	402.786	306.198	1494.28	595.697	0.0382317	0.97109
MYH11	25.041	13.2103	38.5093	49.4865	55.6288	72.8074	1.21281	0.0289178
RAD51D	752.193	2351.43	942.957	760.856	911.457	970.135	-0.614829	0.409125
PANK3	1780.8	94.6738	1246.87	1485.63	167.742	906.783	-0.286398	0.779879
RARS	3075.23	3259.64	3209.8	3690.87	6094.35	3636.59	0.491813	0.186786
WWC1	570.164	481.075	702.534	525.795	785.65	678.905	0.18256	0.470836
MRPL58	727.152	4353.89	977.303	493.834	1531.08	1140.33	-0.936607	0.469374
FDXR	503.709	1289.1	634.883	427.852	504.083	752.658	-0.527188	0.397901
MRPL45	1286.72	2331.62	1487.29	1114.48	2611.99	1553.54	0.0484504	0.920599
IRF1	470.963	628.59	596.374	402.078	1127.98	578.677	0.314305	0.571891
SLC22A5	307.234	329.157	251.872	374.242	417.644	259.081	0.242661	0.360783
P4HA2	760.861	919.216	680.678	958.802	1454.05	848.159	0.466072	0.206105
ARRB1	1080.61	1196.63	1830.75	876.324	574.261	1533.68	-0.461059	0.364927
PELP1	788.791	2392.16	1696.49	772.196	692.365	1573.4	-0.683024	0.321778
MED11	339.98	1051.32	343.461	249.495	772.813	371.601	-0.3156	0.710025
CCL6	0.963115	1.10086	3.12237	1.03097	1.71166	4.72775	0.526462	0.598513
NATD1	917.848	2208.32	1284.34	876.324	1373.6	1493.02	-0.236767	0.630475
MAP2K3	1861.7	4838.27	2839.28	2012.45	2629.1	3318.88	-0.261028	0.610477
YWHAH	4384.1	4154.64	5227.9	4199.14	5277.89	4434.63	0.0151192	0.921747
SART3	1272.27	2598.02	1980.63	988.7	809.613	1769.13	-0.713776	0.190306
E2F2	571.127	1977.14	819.103	339.189	116.393	698.762	-1.54455	0.188081
SLFN3	452.664	53.942	289.34	387.645	273.865	282.72	0.246466	0.70465
NARS2	232.111	111.187	218.566	272.176	356.024	213.694	0.58342	0.172635
SLC35B4	2174.71	2100.44	2311.6	3133.12	3526.01	2329.84	0.448589	0.0885809
DALRD3	417.029	899.401	299.748	328.879	388.546	291.23	-0.680153	0.336692
FIS1	1592.99	7600.32	2138.83	1274.28	4737.86	2293.91	-0.448186	0.667055
PLOD1	3760	5120.09	4947.92	3579.53	2146.42	4797.72	-0.393956	0.277697
RAB3D	487.336	1694.22	856.571	434.038	498.092	837.758	-0.779525	0.326456
MFSD3	280.266	1150.4	305.993	333.003	635.024	387.676	-0.35727	0.6944
SLC25A22	246.557	438.141	210.24	294.857	554.577	284.611	0.341617	0.519995
ATP6AP1	5672.75	14595.2	5665.03	5840.44	7604.03	6113.93	-0.406998	0.521198
DNASE1L1	139.652	237.785	133.221	117.531	129.23	93.6095	-0.585254	0.184298
CCL9	1.92623	2.20172	1.04079	5.15485	5.13497	2.83665	1.3446	0.0349252
SCRN1	3287.11	7208.42	5087.39	3168.17	4878.22	4862.97	-0.271548	0.520725
BC005537	2674.57	511.899	2623.84	2831.04	1658.59	2467.89	0.25996	0.654597
HARS2	477.705	459.058	383.011	441.255	439.896	320.542	-0.135223	0.470153
TMEM160	268.709	3107.72	401.746	251.557	1244.37	729.965	-0.763304	0.62143
RAB5C	4776.09	12756.7	5708.74	3993.98	7313.91	5694.11	-0.451004	0.483383
MDH2	8101.72	26277.5	12007.6	7011.62	9850.58	11905.4	-0.689268	0.361303
H13	2624.49	8632.93	2645.69	2693.92	3649.25	3029.54	-0.568868	0.496017
RNF145	1843.4	1072.24	1442.54	1456.76	1024.43	1020.25	-0.315777	0.342841
ATP6V1E1	9864.22	16817.8	9852.13	7411.64	13754.9	8888.17	-0.281656	0.512577
CHTF18	505.635	1602.85	810.777	386.614	299.54	761.168	-1.01222	0.240557
RPS6KL1	10.5943	44.0343	2.08158	5.15485	12.8374	14.1833	-0.817643	0.566523
PPP1R12C	1267.46	4029.14	1476.88	1078.39	1745.03	1886.37	-0.524232	0.49708
AHR	196.475	29.7232	236.26	444.348	315.801	245.843	1.12122	0.102633
MAP1S	277.377	779.407	426.725	302.074	458.724	506.815	-0.226899	0.678309
TMEM129	868.73	1305.62	842	896.944	1626.07	850.995	0.161663	0.704532
NOP9	763.75	3573.38	1139.67	725.803	986.77	1265.15	-0.879126	0.404316
HSD17B1	25.041	13.2103	10.4079	26.8052	23.9632	9.45551	0.307624	0.611053
ATP6V0A1	4196.29	12473.8	5076.98	4559.98	2701.85	5561.73	-0.762026	0.341073
PSMC3IP	456.516	386.401	392.378	328.879	357.736	316.759	-0.299996	0.0388151
NOXO1	42.377	58.3455	44.754	45.3627	24.819	46.332	-0.320288	0.324416
ZFP687	854.283	1632.57	1487.29	724.772	559.712	1277.44	-0.633418	0.218483
GDPD2	5.77869	2.20172	26.0198	4.12388	0.855828	8.50995	-1.33369	0.426953
D8ERTD738E	1032.46	3588.8	1151.12	702.09	2404.02	1306.75	-0.387449	0.664873
CALM3	4726	11640.5	5976.22	4397.09	5838.46	5839.72	-0.474961	0.392349
COPS3	2340.37	1346.35	2198.15	2227.93	4226.08	1920.41	0.508978	0.350936
FKBP8	3107.97	21317	4737.68	2524.84	7842.81	6586.7	-0.782467	0.537043
DDX39B	6136	13145.3	6358.2	5324.96	4623.18	6506.33	-0.639891	0.265144
GIPC1	2102.48	10410.8	2624.88	1491.81	3478.94	3189.34	-0.891533	0.446375
TLCD1	227.295	652.809	210.24	215.473	191.705	192.892	-0.861579	0.322662
PLSCR3	591.352	957.746	871.143	512.392	781.371	972.971	-0.0945356	0.782607
PTGER1	8.66803	13.2103	1.04079	9.27873	12.8374	5.6733	0.277986	0.712929
ARHGEF25	643.361	547.126	651.536	789.723	858.395	764.95	0.389578	0.0120516
XAB2	1319.47	3644.94	1894.24	1181.49	1599.54	2086.83	-0.494635	0.424354
CDC37	6552.07	23166.5	8836.32	4763.08	8947.68	9310.84	-0.743924	0.391958
RAB4A	349.611	867.476	401.746	315.477	573.405	438.735	-0.286115	0.619597
TRIP10	579.795	1055.72	660.903	535.073	541.739	620.281	-0.436321	0.252473
COPS6	2371.19	7632.25	3525.16	2247.51	6492.31	4067.76	-0.0790139	0.910811
UBB	26186.1	86389.8	36513	24219.5	80294.6	41346.1	-0.0315869	0.967615
AP4M1	645.287	487.68	460.03	468.06	277.288	402.805	-0.472428	0.138875
GYG	2848.89	4906.52	3407.55	4126.97	7012.65	3827.59	0.423085	0.345506
RCN3	100.164	445.847	115.528	137.119	294.405	164.526	-0.150394	0.867488
SLC6A8	1681.6	4570.76	1948.36	1459.85	1568.73	1890.16	-0.737462	0.305058
ARID3A	231.148	138.708	256.035	235.061	230.218	260.972	0.214558	0.416429
UBXN6	938.074	4427.65	1100.12	793.847	2979.99	1618.78	-0.261851	0.797348
MYDGF	2706.35	10896.3	2710.22	2476.39	4719.89	3061.69	-0.669264	0.512433
SEMA6A	1438.89	200.356	1692.33	1600.06	563.135	1285	0.0496396	0.947402
CCDC12	676.107	1500.47	670.27	478.37	927.718	718.618	-0.422101	0.473852
FMC1	373.689	1832.93	375.726	331.972	1035.55	503.978	-0.464483	0.678076
AKT3	823.463	74.8583	641.128	846.426	685.518	593.806	0.465558	0.456212
MRPL24	1063.28	2048.7	1055.36	1169.12	2359.52	1430.62	0.250997	0.618046
GLE1	1541.95	3884.93	2055.56	1442.33	1745.89	1842.88	-0.572636	0.320516
L3HYPDH	258.115	244.39	207.118	193.822	142.067	175.872	-0.471579	0.0373894
LYST	2118.85	332.459	1798.49	2133.08	189.994	1539.36	-0.137887	0.878931
SLC35E1	2201.68	3819.98	2492.7	2219.68	1783.55	2410.21	-0.4088	0.25802
CALR3	13.4836	25.3197	11.4487	19.5884	47.9264	27.421	0.917769	0.191661
TMC4	51.0451	200.356	72.8554	41.2388	86.4386	75.644	-0.673374	0.452755
SYNE4	16.373	8.80686	6.24475	19.5884	10.2699	4.72775	0.1383	0.851965
POLR2I	339.016	1573.13	343.461	251.557	670.113	455.755	-0.711539	0.531618
RMND1	501.783	274.114	394.46	595.9	472.417	315.814	0.242033	0.532238
FBXO5	616.393	68.2532	409.031	461.874	124.095	322.433	-0.267785	0.758331
MTRF1L	225.369	28.6223	121.773	170.11	83.8711	99.2828	-0.0890794	0.910583
HDAC2	3026.11	501.991	2188.78	2632.07	1527.65	1865.57	0.075802	0.905247
FRK	344.795	12.1094	150.915	391.768	187.426	153.179	0.528265	0.572335
RWDD1	1501.5	876.283	1061.61	1237.16	2042.86	1013.63	0.320055	0.477088
STXBP5	839.836	103.481	576.599	819.621	228.506	541.8	0.0649701	0.936421
HINT3	67.418	99.0772	41.6317	91.7563	376.564	54.8419	1.3298	0.365584
TRMT11	218.627	14.3112	78.0594	183.513	107.834	108.738	0.363404	0.67313
KATNA1	745.451	334.661	565.15	687.657	596.512	553.147	0.159283	0.63635
PCMT1	1423.48	1987.05	1270.81	1403.15	1903.36	1177.21	-0.0622244	0.83995
LRP11	536.455	228.978	366.359	693.843	498.948	422.661	0.513329	0.250641
MTRES1	343.832	187.146	207.118	209.287	311.521	241.115	0.0458392	0.897278
SEC63	2962.54	511.899	2216.89	3437.25	956.816	2002.68	0.168573	0.829195
SNX3	2249.84	4226.19	2879.87	2055.75	3213.63	2760.06	-0.220575	0.547194
ADAT2	137.725	223.474	116.569	124.747	184.003	113.466	-0.178328	0.662298
PEX3	313.975	110.086	186.302	302.074	470.705	226.932	0.711845	0.237218
FUCA2	1657.52	2260.06	1102.2	1706.25	1737.33	1100.62	-0.143596	0.707561
CEP57L1	247.52	101.279	210.24	251.557	196.84	190.056	0.19163	0.610657
LTV1	992.008	528.412	818.062	848.488	1021.86	835.867	0.210703	0.453894
PLAGL1	7125.12	867.476	6045.96	6984.82	1748.46	5192.96	-0.0115889	0.988623
CD164	3509.59	598.867	2358.43	3022.8	797.632	1638.64	-0.244416	0.768486
UTRN	2570.55	484.377	3001.64	3159.92	1173.34	2860.29	0.248203	0.722176
SMPD2	370.799	997.377	386.134	315.477	398.816	455.755	-0.584336	0.406889
MICAL1	716.557	1469.65	1062.65	811.373	625.61	1203.69	-0.299026	0.503951
ZBTB24	357.316	227.878	267.483	306.198	285.847	240.17	-0.0350434	0.881602
GRM1	11.5574	1.10086	3.12237	4.12388	0.855828	4.72775	-0.700987	0.585802
WASF1	431.475	358.88	791.002	423.729	320.08	577.731	-0.258943	0.601914
RAB32	964.078	688.036	885.714	946.43	1009.88	788.589	0.113158	0.547689
GTF3C6	1092.17	846.56	827.429	897.975	1166.49	774.406	0.0374337	0.874275
REV3L	1319.47	53.942	877.387	1365	172.021	874.634	0.0995906	0.92091
TRAF3IP2	162.766	282.92	226.893	149.491	266.163	212.749	-0.0980169	0.776079
FYN	1246.27	551.53	1286.42	1250.57	1292.3	1099.68	0.24004	0.490818
TUBE1	245.594	154.12	134.262	213.411	49.638	129.54	-0.443756	0.464936
LAMA4	2160.27	853.165	2599.9	2504.23	853.261	2276.89	0.00539821	0.992855
PREP	1639.22	2803.88	2754.98	1722.75	1796.38	2627.68	-0.227773	0.504458
TNFAIP3	22.1516	19.8154	22.8974	36.0839	136.932	36.8765	1.69415	0.222453
PERP	5.77869	1.10086	2.08158	9.27873	13.6932	3.7822	1.57801	0.137537
ARFGEF3	2584.04	509.697	2700.85	3113.53	525.478	2552.04	0.0954775	0.906827
HEBP2	267.746	550.429	295.585	268.052	1110.01	303.522	0.594382	0.548621
REPS1	1507.27	1862.65	2026.42	1451.61	1533.64	1868.41	-0.152911	0.415448
ASF1A	509.488	81.4635	279.973	417.543	566.558	277.046	0.534118	0.432703
GOPC	869.693	79.2618	687.963	1140.25	599.935	695.925	0.573599	0.412117
QRSL1	271.598	335.762	236.26	308.26	330.35	216.531	0.0195689	0.936672
RTN4IP1	222.48	233.382	269.565	255.68	285.847	297.848	0.210487	0.115812
VTA1	904.365	627.489	780.594	786.63	976.5	712	0.0980833	0.654419
SMPDL3A	824.426	795.92	511.029	859.829	1343.65	548.419	0.368642	0.457965
REEP3	2037.95	1130.58	1770.39	1975.34	1054.38	1464.66	-0.136074	0.715538
FABP7	239.816	40.7317	91.5897	197.946	93.2853	120.085	0.144415	0.855937
PKIB	52.0082	16.5129	31.2237	78.3537	32.5215	39.7131	0.594296	0.38926
SERINC1	6322.85	867.476	3267.04	6810.59	3537.14	2917.02	0.343077	0.662315
HSF2	473.852	144.212	369.481	528.887	211.39	291.23	0.0628333	0.919509
ECHDC1	1486.09	208.062	939.835	1255.72	760.831	896.382	0.145227	0.826992
PTPRK	386.209	180.541	366.359	431.976	389.402	290.284	0.252602	0.486877
DCBLD1	761.824	577.95	763.941	919.625	901.187	627.846	0.219052	0.365276
SLC6A15	1175.96	133.204	666.107	1171.18	277.288	530.454	0.00266355	0.997728
CCDC59	1178.85	431.536	513.11	1151.59	1103.16	485.067	0.367639	0.555178
PPP1R12A	1750.94	161.826	1336.38	1612.44	398.816	1141.28	-0.0435492	0.959272
P4HA1	1496.68	1667.8	1226.05	2092.87	2839.64	1273.66	0.499306	0.267436
SEPTIN10	903.402	71.5558	623.434	1063.96	711.193	633.519	0.591617	0.386218
LIMS1	2464.61	105.682	1744.37	3560.97	1490.85	2026.31	0.714123	0.379755
ZWINT	2552.25	3861.81	2834.08	2244.42	6843.2	2719.4	0.352411	0.603135
UBE2D1	392.951	334.661	350.747	370.118	311.521	338.507	-0.0800602	0.468709
CDK1	4454.41	6281.49	4432.73	2594.95	2505.01	3482.46	-0.821634	0.0331114
ATP2B1	3558.71	344.569	2756.02	5535.28	1395	2889.6	0.560336	0.53364
RHOBTB1	58.75	58.3455	78.0594	67.013	63.3313	38.7676	-0.206641	0.474
ARID5B	386.209	134.305	615.108	675.285	594.8	673.232	0.77504	0.129539
ACTR6	270.635	5.50429	172.771	286.61	174.589	145.615	0.434823	0.584205
UHRF1BP1L	1292.5	124.397	856.571	1262.94	781.371	801.827	0.324109	0.637796
POC1B	522.971	554.832	758.737	503.113	395.393	587.187	-0.305855	0.274267
DUSP6	1798.14	806.929	1849.49	1810.38	2767.75	1894.88	0.539158	0.214851
TMPO	11021.9	2486.84	9262	8984.9	2929.5	6887.39	-0.27631	0.696049
KITL	31.7828	1.10086	18.7342	29.8981	5.13497	14.1833	-0.0687337	0.947671
PSEN1	2423.2	4214.08	2922.54	2034.1	902.043	2604.99	-0.786802	0.141031
SGK1	71.2705	59.4463	99.916	93.8182	118.104	79.4262	0.337149	0.286845
CEP290	815.758	26.4206	470.438	839.209	30.8098	563.548	0.127164	0.908482
IKBIP	1331.02	214.667	683.8	1751.62	942.267	785.752	0.642222	0.398016
HBS1L	1811.62	1566.52	2080.54	1671.2	1572.16	1476.95	-0.209672	0.195822
EPB41L2	3639.61	953.343	3252.47	4149.65	1585.85	3014.42	0.157417	0.800991
APAF1	3349.71	776.105	3315.96	2570.21	615.34	2425.34	-0.407419	0.595354
MED23	913.996	675.927	1021.02	878.386	479.264	888.817	-0.216911	0.512073
AHI1	505.635	270.811	559.946	628.892	646.15	557.875	0.455798	0.148888
NEDD1	1581.43	148.616	1032.47	1377.38	546.018	861.397	0.0115862	0.988462
ENPP3	6.7418	3.30257	2.08158	8.24776	43.6472	10.4011	2.36104	0.220961
MTFR2	263.893	171.734	246.668	186.606	142.067	193.838	-0.384934	0.177568
CCN2	73.1967	57.2446	72.8554	58.7653	201.975	82.2629	0.754637	0.355876
STX7	3265.92	1182.32	2223.13	2695.99	2239.7	1791.82	0.0120878	0.978601
PEX7	366.947	178.339	308.074	414.45	720.607	308.249	0.758151	0.220577
IFNGR1	470	182.742	348.665	491.773	476.696	291.23	0.331049	0.459498
CFAP54	4722.15	797.021	4668.99	3967.17	267.018	3160.03	-0.462424	0.616498
CDK17	2015.8	359.981	1622.59	2034.1	1479.73	1448.58	0.311629	0.580084
SNRPF	1555.43	1602.85	1183.38	1009.32	1421.53	1111.02	-0.293735	0.215908
NTN4	12.5205	1.10086	8.32633	24.7433	115.537	16.0744	2.83268	0.233867
USP44	139.652	35.2275	120.732	155.676	81.3037	72.8074	0.0675793	0.914888
FGD6	662.623	260.903	582.843	630.953	434.761	551.256	0.102217	0.798826
NDUFA12	2510.84	9383.71	3080.74	2065.03	7123.91	3512.72	-0.237567	0.790373
TMCC3	1196.19	354.476	1176.09	930.966	396.248	867.07	-0.313437	0.613502
CEP83	963.115	40.7317	475.642	934.059	251.613	510.597	0.197267	0.838578
SOCS2	78.0123	38.53	68.6922	75.2608	236.209	63.3519	1.01685	0.329727
NUDT4	2307.62	1110.77	1865.1	1806.26	1021	1578.12	-0.262222	0.524313
NUAK1	481.557	450.251	619.271	664.975	657.276	582.459	0.296299	0.112822
TCP11L2	202.254	146.414	228.974	134.026	204.543	170.199	-0.183168	0.509246
RFX4	9.63115	2.20172	21.8566	6.18582	1.71166	12.2922	-0.738684	0.526769
CRY1	279.303	353.375	267.483	279.393	281.567	239.224	-0.169852	0.331706
TIMP3	1478.38	715.558	1160.48	5648.68	10392.3	2533.13	2.46916	0.0916285
HSP90B1	46660	8461.19	28031.6	41778	10784.3	26546.3	-0.0719311	0.928939
WASHC3	952.52	1076.64	784.757	983.545	2926.93	959.734	0.791405	0.355894
DRAM1	3.85246	2.20172	3.12237	15.4645	53.9172	7.5644	3.06782	0.189939
MYBPC1	162.766	5.50429	46.8356	129.902	35.9448	40.6587	-0.0588687	0.961708
SIRT1	195.512	25.3197	111.365	156.707	75.3129	111.575	0.0486721	0.947748
HERC4	784.939	157.423	651.536	766.01	379.988	516.271	0.0605955	0.923111
HNRNPH3	239.816	81.4635	125.936	182.482	98.4202	104.956	-0.212898	0.725726
RUFY2	523.934	27.5214	287.258	568.064	260.172	277.046	0.398163	0.637882
PBLD2	21.1885	13.2103	20.8158	29.8981	59.0521	34.0398	1.15542	0.0755328
CCAR1	2328.81	136.506	1293.7	2360.92	335.485	1286.89	0.0836067	0.935063
DDX21	4428.4	3401.65	5399.63	3996.04	1845.17	4607.67	-0.340431	0.413668
DDX50	1422.52	125.498	723.35	1350.57	737.724	732.802	0.312694	0.690094
VPS26A	1671	204.76	1022.06	1510.37	1038.12	993.774	0.289703	0.661628
SUPV3L1	497.93	759.592	568.272	455.689	617.052	620.281	-0.108924	0.66621
TACR2	4.81557	19.8154	2.08158	13.4026	38.5123	17.0199	1.36771	0.215789
AIFM2	208.996	559.236	208.158	181.451	431.337	348.908	-0.0218764	0.973404
MACROH2A2	0.963115	3.30257	2.08158	1.03097	4.27914	0.945551	-0.0209744	0.982228
TYSND1	209.959	1264.89	394.46	224.751	435.616	430.225	-0.777389	0.478747
SAR1A	2682.27	2806.09	2592.61	2448.55	3592.77	2206.91	0.0295562	0.90351
PPA1	1307.91	2288.68	1525.8	1011.38	1828.9	1217.87	-0.335994	0.40959
EIF4EBP2	5331.8	11290.4	9926.03	4543.48	1886.24	7626.81	-0.917374	0.164366
PALD1	381.393	535.017	524.559	313.415	327.782	499.251	-0.337439	0.266214
SGPL1	3365.12	5121.19	3590.73	4012.53	3172.55	3469.22	-0.18083	0.47622
UNC5B	336.127	241.088	396.542	633.015	1240.95	655.267	1.37707	0.0639701
SLC29A3	707.889	784.912	989.793	879.417	557.144	862.342	-0.110902	0.67211
SLC16A7	12.5205	4.40343	16.6527	41.2388	51.3497	17.0199	1.70683	0.078841
LRIG3	100.164	60.5472	66.6107	131.964	123.239	94.5551	0.621623	0.0711073
ANAPC16	839.836	1657.89	723.35	703.121	2099.35	753.604	0.142741	0.847279
DDIT4	645.287	1356.26	649.454	817.559	2392.04	879.362	0.625199	0.44512
DNAJB12	762.787	1098.66	945.039	921.687	1222.12	891.654	0.113154	0.622665
MICU1	1076.76	3738.51	1618.43	1025.81	2964.59	1848.55	-0.13994	0.850687
CAND1	2377.93	2120.25	3839.48	2310.4	1359.91	3091	-0.302338	0.513027
TBK1	830.205	149.717	550.579	707.245	426.202	436.844	0.0370294	0.954369
PNO1	771.455	344.569	455.867	695.905	1347.93	453.864	0.668099	0.356036
SRGAP1	213.811	201.457	446.5	298.981	281.567	413.206	0.205589	0.649698
USP15	1754.8	171.734	940.876	1588.72	784.794	987.155	0.229005	0.766327
VPS54	930.369	39.6309	557.864	1072.21	408.23	555.984	0.414521	0.631976
TBC1D15	1149.96	184.944	830.552	961.895	425.347	709.163	-0.0467532	0.946675
PCSK4	75.123	180.541	52.0396	55.6724	72.7454	83.2084	-0.540021	0.471877
RAB21	1575.66	493.184	1394.66	1659.86	1297.44	1175.32	0.254824	0.574189
2310011J03RIK	1355.1	7164.38	1844.28	968.081	2404.02	2009.29	-0.945496	0.433389
PELI1	583.648	50.6395	401.746	486.618	212.245	317.705	-0.0273626	0.972305
APC2	17.3361	20.9163	43.7132	20.6194	11.9816	22.6932	-0.567891	0.37378
THAP2	332.275	33.0257	239.382	362.901	148.058	229.769	0.292767	0.697052
SLC1A4	679.959	509.697	835.756	1937.19	2410.87	1389.01	1.5021	0.0162326
RAB1A	4415.88	750.785	3258.72	4074.39	2089.93	2735.48	0.0790307	0.903864
GAMT	445.922	1905.58	674.433	345.375	92.4294	574.895	-1.57918	0.229956
ACTR2	3776.37	343.468	3196.27	5038.35	2217.45	3434.24	0.547118	0.448218
NDUFS7	946.742	4407.83	1062.65	656.728	2090.79	1324.72	-0.65613	0.552886
PTPRB	20.2254	6.60515	10.4079	8.24776	1.71166	12.2922	-0.742887	0.38241
PWWP3A	2464.61	1994.75	1583.04	1803.17	559.712	1469.39	-0.656927	0.177293
MEIS1	104.98	55.0429	117.609	112.376	56.4846	95.5006	-0.070664	0.869564
UQCR11	2987.58	13434.9	2956.89	2039.26	6102.91	3679.14	-0.71313	0.5314
CNOT2	1426.37	472.268	1258.32	1151.59	777.948	1012.68	-0.101627	0.83066
TCF3	1758.65	3530.45	2231.46	1422.74	1596.98	2343.07	-0.487856	0.29692
FRS2	793.607	187.146	822.225	799.002	443.319	692.143	0.101552	0.859567
YEATS4	526.824	533.916	429.847	381.459	664.123	381.057	-0.0632609	0.841758
RAB36	118.463	159.624	105.12	144.336	87.2945	123.867	-0.108287	0.713146
ADORA2A	6.7418	24.2189	4.16317	3.09291	24.819	2.83665	-0.191931	0.886968
SNRPD3	2092.85	1467.44	1602.82	1777.39	1889.67	1673.62	0.048784	0.781939
NAV3	712.705	161.826	733.758	811.373	294.405	625.009	0.105901	0.873493
CPM	135.799	59.4463	126.977	170.11	119.816	201.402	0.608632	0.17126
MDM2	2737.17	291.727	1689.2	3307.35	2493.88	2200.3	0.762069	0.234171
E2F7	301.455	182.742	443.377	221.658	98.4202	363.091	-0.441218	0.490147
CSRP2	117.5	401.813	163.404	98.9731	189.138	169.254	-0.577944	0.461267
OSBPL8	724.262	34.1266	506.865	866.015	170.31	515.325	0.294375	0.755358
MKNK2	4998.57	19807.7	6364.44	2717.64	904.61	5158.92	-1.82771	0.201163
CABIN1	982.377	1157	1497.7	1070.15	610.205	1409.82	-0.235095	0.546029
AP3D1	4450.55	8815.67	6944.16	4662.04	3941.94	7329.91	-0.342998	0.43148
PHLDA1	1645	3033.96	2037.87	1210.36	845.558	1842.88	-0.784753	0.136806
SF3A2	913.033	4534.43	2268.93	833.024	846.414	2608.77	-0.84755	0.398366
MDM1	325.533	101.279	242.504	255.68	121.528	212.749	-0.182078	0.746862
JSRP1	48.1557	331.358	40.5909	23.7123	131.798	70.9163	-0.891709	0.556232
TIMM13	1782.73	13205.9	2371.96	1266.03	4098.56	2979.43	-1.057	0.473639
VPS13D	892.807	427.133	1283.3	975.297	465.57	1125.21	-0.0207441	0.970789
LLPH	1045.94	642.901	705.657	840.24	1590.98	687.415	0.381192	0.474356
TMBIM4	1151.89	2413.08	920.06	1099.01	2214.03	936.095	-0.0779467	0.904213
HELB	556.68	336.863	545.375	403.109	319.224	434.008	-0.315417	0.300436
PRMT2	852.357	2731.23	1059.53	843.333	2384.34	1232.05	-0.0581378	0.939242
DIP2A	720.41	422.729	890.918	821.683	496.38	718.618	0.00186039	0.996074
HMG20B	837.91	3437.98	889.877	720.648	1557.61	1162.08	-0.586433	0.553999
FZR1	1536.17	5721.16	2240.82	1176.34	1618.37	2270.27	-0.907092	0.329489
NCLN	2278.73	9503.71	3074.5	2364.01	2241.41	3678.19	-0.842803	0.400819
HCFC2	462.295	124.397	347.624	435.069	483.543	340.398	0.430307	0.371964
NFYB	784.939	131.002	457.948	762.918	635.88	465.211	0.440143	0.475202
TXNRD1	10001.9	7583.81	11745.3	8600.35	7793.17	11666.2	-0.06393	0.814081
PPM1M	540.307	1443.22	649.454	396.923	652.141	583.405	-0.689644	0.320829
D10WSU102E	1286.72	810.231	1366.56	1211.39	848.126	989.991	-0.18366	0.534521
ALDH1L2	1082.54	612.077	1233.34	5820.85	6755.91	3219.6	2.43163	0.0162298
WDR82	2086.11	2223.73	2656.1	1924.82	1646.61	2018.75	-0.317422	0.0887762
GLYCTK	68.3811	202.558	87.4265	64.9511	115.537	120.085	-0.253717	0.693693
POFUT2	701.148	1556.61	756.655	989.731	1889.67	851.941	0.307815	0.605497
SLC36A1	622.172	635.195	581.802	641.263	384.267	548.419	-0.224666	0.313996
ADARB1	183.955	129.901	222.729	170.11	75.3129	163.58	-0.391696	0.355383
APPL2	2322.07	831.148	1198.99	2386.69	815.604	1016.47	-0.0449269	0.950023
SUMO3	2601.37	9905.52	3877.99	2265.04	4253.47	3641.32	-0.68949	0.423082
HINT1	5665.04	17719.4	6709.98	4758.96	10535.2	7344.09	-0.410732	0.58602
LYRM7	65.4918	50.6395	39.5501	88.6634	195.129	63.3519	1.15694	0.195137
FBXW11	2125.59	1477.35	2345.94	2050.6	1887.96	2000.78	-0.00231775	0.990994
STK10	810.943	690.238	1149.03	743.329	403.951	1070.36	-0.257082	0.574791
PAPOLG	359.242	29.7232	171.731	314.446	230.218	184.382	0.378792	0.613983
REL	150.246	33.0257	148.833	158.769	78.7362	121.976	0.114279	0.849868
PFKL	2546.48	11996	3844.68	1551.61	3015.08	3555.27	-1.1788	0.320131
PUS10	530.676	83.6652	321.605	500.02	302.107	335.67	0.281747	0.662231
RHBDF1	831.168	1509.28	732.717	680.44	705.202	756.44	-0.520709	0.274189
PEX13	570.164	144.212	364.277	712.4	580.251	359.309	0.614948	0.299396
CFAP410	592.316	2258.96	582.843	254.65	261.028	510.597	-1.74252	0.227441
MPG	368.873	919.216	377.807	334.034	574.261	415.097	-0.332059	0.589989
AHSA2	1261.68	189.348	761.859	1044.37	591.377	676.069	0.0630979	0.927307
NPRL3	552.828	981.965	631.76	629.922	1086.05	762.114	0.193822	0.612077
XPO1	4911.89	400.712	2837.2	5237.33	724.03	2459.38	0.0471821	0.96343
CPEB4	1806.8	84.7661	1272.89	1671.2	247.334	1025.92	-0.103956	0.916194
ASB3	214.775	132.103	186.302	168.048	329.494	154.125	0.289513	0.554347
CDC34	2037.95	13629.7	2736.24	1745.43	8970.79	3651.72	-0.35716	0.771604
TPGS1	114.611	1594.04	174.853	89.6944	502.371	268.536	-1.13	0.531133
CHAC2	123.279	48.4377	91.5897	135.057	172.877	88.8817	0.591729	0.243492
ERLEC1	602.91	211.365	441.296	789.723	812.181	485.067	0.733068	0.148363
SPTBN1	7143.42	2707.01	8321.13	9407.6	2712.12	6971.54	0.0712301	0.911755
WDPCP	220.553	153.019	182.139	196.915	194.273	177.763	0.0339712	0.839719
MDH1	5707.42	10085	6896.28	4257.9	8067.03	5813.24	-0.322941	0.425652
FSTL3	258.115	880.686	201.914	430.945	1211.85	347.963	0.570317	0.570167
CCNG1	8293.38	728.768	4407.75	10115.9	7293.37	5754.62	0.786427	0.268945
NUDCD2	1978.24	356.678	1080.34	1574.29	1618.37	961.625	0.282606	0.657183
POLRMT	818.648	2258.96	1003.32	759.825	787.362	1089.27	-0.630296	0.358593
HMMR	2092.85	234.483	1155.28	1989.77	389.402	1128.04	0.0101571	0.991315
HCN2	29.8566	102.38	65.5699	23.7123	17.1166	64.2974	-0.911964	0.294187
SLC22A4	4.81557	7.70601	1.04079	8.24776	5.9908	4.72775	0.483829	0.456451
ZFP354B	13.4836	7.70601	7.28554	26.8052	31.6656	14.1833	1.35134	0.0576458
CYFIP2	1039.2	3108.82	1688.16	1014.47	1154.51	1543.14	-0.652781	0.324814
MGAT1	1041.13	2325.01	1172.97	1353.66	2214.03	1500.59	0.159086	0.735375
PPP2CA	7337.01	5371.09	7724.75	6622.95	10465.9	6584.81	0.212394	0.505688
FLT4	73.1967	88.0686	105.12	73.1988	11.1258	77.5351	-0.71877	0.20992
HNRNPAB	13632.9	17865.8	15233	11436.5	11949.1	12712.9	-0.372462	0.0513347
PHYKPL	412.213	239.987	296.626	389.707	304.675	284.611	0.045154	0.87514
HSPA4	8697.89	5439.34	9704.34	8250.85	6431.55	8386.09	-0.0475559	0.866042
CNOT6	4439	389.704	3973.74	4268.21	1288.88	3224.33	-0.00344972	0.996606
GFPT2	138.689	293.929	210.24	127.84	129.23	190.056	-0.523818	0.256489
ZFP354A	195.512	4.40343	56.2027	185.575	64.1871	69.0252	0.315781	0.778732
MAPK9	1233.75	432.637	925.264	1307.27	1329.1	889.763	0.444216	0.318471
CANX	24326.4	5346.87	16424.7	27517.6	9824.05	15225.3	0.189452	0.790606
RACK1	26121.6	140039	36720.2	22056.6	44908.7	45122.6	-0.856002	0.460795
RUFY1	623.135	962.15	658.821	471.153	822.451	591.915	-0.25118	0.467247
RNF130	1347.4	715.558	941.916	1519.65	1710.8	833.03	0.435412	0.337755
RAD50	2037.95	816.837	1610.1	2020.7	409.942	1527.06	-0.173961	0.79068
MRNIP	206.107	497.588	268.524	177.327	308.098	248.68	-0.405295	0.456285
CLK4	1209.67	67.1523	251.872	1390.78	322.647	210.858	0.332019	0.811092
SAR1B	1773.09	1018.29	1091.79	1714.5	2190.92	916.238	0.312292	0.518816
JADE2	520.082	359.981	992.915	793.847	634.169	1148.84	0.46028	0.389622
CDKL3	182.029	51.7403	105.12	197.946	176.301	91.7184	0.459409	0.442951
UBE2B	2342.3	406.217	1215.64	1867.09	2251.68	1286.89	0.447458	0.486537
CDKN2AIPNL	1675.82	3968.59	2079.5	1242.32	1689.4	1682.13	-0.743359	0.224358
KREMEN1	700.184	801.425	736.88	899.006	1182.75	754.549	0.341489	0.197871
MED7	545.123	79.2618	234.178	507.237	404.807	291.23	0.486969	0.487754
HAVCR2	114.611	42.9335	92.6304	122.685	44.5031	68.0796	-0.0886295	0.881911
TNIP1	1291.54	3903.64	2007.69	1067.05	2272.22	2335.51	-0.344005	0.594463
VDAC1	7201.21	17850.4	11006.4	6425	7432.01	9981.23	-0.597041	0.283444
UPP1	7.70492	7.70601	3.12237	1.03097	10.2699	9.45551	0.163437	0.834557
SLU7	1134.55	351.174	889.877	1024.78	1195.59	779.134	0.336435	0.470263
NIPAL4	59.7131	99.0772	68.6922	170.11	173.733	121.976	1.03401	0.0179023
ASCC2	1823.18	3771.54	2443.78	1876.36	2309.02	2532.18	-0.258985	0.507755
HUS1	757.008	205.86	567.231	789.723	575.972	547.474	0.322338	0.514632
PTTG1	406.434	1467.44	457.948	391.768	1176.76	623.118	-0.089443	0.916097
ZFP607A	157.951	13.2103	84.3041	110.314	70.1779	62.4063	-0.0727764	0.92928
TNS3	1616.11	1107.46	2459.39	1619.65	949.969	1963.91	-0.193141	0.683858
BTG2	414.139	134.305	345.543	615.489	1433.51	486.959	1.50421	0.150361
CASTOR1	126.168	419.427	169.649	224.751	699.211	278.937	0.75001	0.406968
PES1	3159.02	9968.27	4302.63	2700.11	4164.46	4515	-0.615119	0.406737
TCN2	2930.76	15355.9	3526.2	3032.08	3775.91	3881.48	-1.02899	0.412246
4921536K21RIK	71.2705	116.691	110.324	44.3317	21.3957	79.4262	-1.03911	0.081618
SMTN	600.02	1715.14	820.144	584.56	523.767	1001.34	-0.57159	0.410728
ARF5	1790.43	7580.51	2443.78	1459.85	4428.05	2743.04	-0.452994	0.627522
2310033P09RIK	114.611	413.923	175.894	91.7563	113.825	156.016	-0.962066	0.287451
GUK1	1002.6	4151.34	1304.11	988.7	2432.26	1423.05	-0.414895	0.6476
NPC1L1	2.88934	1.10086	2.08158	5.15485	1.71166	2.83665	0.676333	0.347404
RNF185	893.77	1892.37	1032.47	969.112	1880.25	1095.89	0.0470722	0.925265
LIMK2	632.766	1272.59	668.188	656.728	1584.14	778.188	0.230339	0.69916
PATZ1	1206.78	2267.77	1509.15	921.687	801.055	1405.09	-0.672054	0.165872
EIF4ENIF1	1612.25	1045.81	1719.39	1446.45	1265.77	1495.86	-0.0569304	0.810426
TRIM11	584.611	802.525	400.705	663.944	593.945	410.369	-0.0998758	0.787907
OGDH	3847.64	10678.3	8423.13	5100.21	4678.81	9166.17	-0.276606	0.617193
DRG1	3062.7	7279.97	3724.99	2459.89	3940.23	3480.57	-0.509699	0.369227
RTN4	4640.29	2961.31	3833.24	4444.51	2429.7	3542.98	-0.13447	0.67767
MTIF2	644.324	78.1609	343.461	578.374	394.537	356.473	0.318623	0.646405
RPS27A	18094	12581.7	11651.7	13837.7	33275.4	11358.9	0.466155	0.497197
CFAP36	788.791	90.2703	375.726	715.493	1104.02	444.409	0.85138	0.294157
PPP4R3B	1548.69	86.9678	879.469	1345.42	174.589	762.114	-0.140257	0.892791
PNPT1	917.848	71.5558	437.132	777.351	173.733	359.309	-0.122517	0.904552
POLD2	1105.66	5724.46	1854.69	836.116	1169.92	2119.92	-1.07376	0.36313
ZKSCAN17	1164.41	2092.73	1661.1	1159.84	1088.61	1620.67	-0.346134	0.330267
AEBP1	5173.85	12525.6	7681.04	7790.01	5021.14	9168.06	-0.207579	0.671092
POLM	323.607	356.678	277.891	297.95	203.687	299.74	-0.25781	0.25218
DBNL	2729.47	9611.59	4180.86	2593.92	4031.81	4686.15	-0.546543	0.470974
MRPS24	612.541	3278.35	780.594	533.011	1780.98	1000.39	-0.495143	0.654037
CCDC117	848.504	361.081	657.78	554.662	212.245	413.206	-0.66208	0.256376
DYNLL2	3346.82	8134.24	5722.27	3556.85	4239.77	5060.59	-0.420111	0.37392
XBP1	2665.9	5369.98	2424	2793.93	4053.2	2639.03	-0.140971	0.771631
SUPT4A	1177.89	3167.17	1272.89	889.727	2212.32	1288.79	-0.35555	0.617659
SEPTIN4	111.721	179.44	120.732	143.305	140.356	138.996	0.0372162	0.874228
2810021J22RIK	365.02	36.3283	194.628	292.795	130.086	161.689	-0.0278795	0.973402
SKA2	1232.79	86.9678	622.393	1071.18	467.282	626.9	0.156953	0.85321
PRR11	1170.18	673.725	1465.43	982.514	353.457	1073.2	-0.458008	0.405999
SMG8	1019.94	1505.97	1115.73	743.329	593.945	960.679	-0.664239	0.070471
RNF187	3400.76	11485.3	5103	3419.73	4395.53	5900.24	-0.5434	0.460558
TUBD1	325.533	568.043	353.869	320.632	371.429	319.596	-0.302255	0.373052
MRPL22	451.701	1125.08	504.784	335.065	783.938	494.523	-0.367449	0.570758
CNOT8	1623.81	2257.86	1696.49	1340.26	2213.17	1523.28	-0.135895	0.6419
RPS6KB1	2219.98	190.448	1197.95	2070.19	839.567	1083.6	0.146251	0.862739
SAP30L	312.049	638.498	364.277	243.309	443.319	320.542	-0.384563	0.429493
GALNT10	465.184	1231.86	772.267	777.351	1353.06	1021.19	0.35198	0.459717
RNFT1	1096.99	90.2703	486.05	997.979	372.285	449.136	0.12076	0.896921
MFAP3	1432.15	594.463	1099.08	1439.23	602.503	759.277	-0.158226	0.775001
FAM114A2	1951.27	1714.04	1782.88	1859.87	3097.24	1442.91	0.232302	0.561485
PPM1D	520.082	562.538	590.129	394.861	296.116	412.26	-0.600477	0.0102339
ZNHIT3	522.008	1330.94	651.536	427.852	788.218	619.336	-0.448413	0.457677
MYO19	720.41	524.008	680.678	673.223	371.429	561.657	-0.26118	0.375124
PRPSAP2	549.939	333.56	461.071	401.047	510.073	453.864	0.0217411	0.92748
GGNBP2	1519.8	170.633	993.956	1521.71	853.261	1065.64	0.358072	0.596861
ACACA	2915.35	3194.69	4925.03	3134.15	1332.52	4124.49	-0.36117	0.473644
SHMT1	894.734	1825.22	1183.38	709.307	687.23	915.293	-0.755672	0.135572
LLGL1	1003.57	1578.63	1361.36	842.302	1042.4	1287.84	-0.313857	0.291006
DRG2	1603.59	7282.17	2366.76	1492.84	3118.64	2701.44	-0.621729	0.515908
SREBF1	1681.6	2636.55	2275.17	1927.91	1191.31	2347.8	-0.270249	0.43956
TOM1L1	711.742	456.856	632.801	677.347	868.665	560.711	0.225883	0.434139
COX11	298.566	215.768	190.465	259.804	370.574	212.749	0.258539	0.464247
STXBP4	822.5	166.23	696.29	818.59	474.985	645.811	0.202835	0.724494
BZW2	2736.21	3194.69	3153.6	2377.42	2362.09	2406.43	-0.346285	0.0117387
ELAC2	629.877	1421.21	770.186	803.125	955.104	925.694	-0.0720014	0.86262
PCTP	384.283	691.339	439.214	443.317	1040.69	487.904	0.380431	0.516045
TWISTNB	779.16	47.3369	401.746	710.338	243.055	347.963	0.0834204	0.928268
ATXN7L1	298.566	291.727	338.257	338.158	268.73	310.141	-0.0180131	0.884621
ATP6V1C2	52.0082	49.5386	35.3869	38.1459	49.638	34.0398	-0.168683	0.509998
SYPL	2613.89	470.066	1838.04	3005.28	930.285	1603.65	0.170438	0.825726
PDIA6	18572.7	26601.1	15834.6	17024.4	12950.4	15133.5	-0.435615	0.198072
NAMPT	2335.55	295.03	1563.27	1947.5	905.466	1301.08	-0.013759	0.9851
NBAS	1435.04	1835.13	2162.76	1672.23	835.288	1959.18	-0.282522	0.463156
TSPAN13	672.254	748.583	527.681	496.927	403.095	371.601	-0.615706	0.0394833
ROCK2	4031.6	135.406	2615.51	4908.45	620.475	3283.9	0.377784	0.709411
MATN3	151.209	36.3283	97.8344	129.902	42.7914	42.5498	-0.406874	0.624321
LAPTM4A	10702.1	11396.1	7983.91	10260.2	15841.4	7942.62	0.178503	0.633772
FAM49A	523.934	199.255	410.072	724.772	427.914	467.102	0.515324	0.290001
SNX13	1478.38	57.2446	768.104	1817.6	396.248	843.431	0.408277	0.690667
SDC1	2301.84	4107.3	2761.22	2107.3	1777.55	2430.06	-0.538214	0.172351
LPIN1	548.012	302.736	728.554	568.064	612.773	667.559	0.226986	0.518062
PUM2	5055.39	401.813	3877.99	4770.3	1440.36	3340.63	0.0330152	0.968187
NRCAM	5305.8	2457.11	4645.05	7141.53	2178.08	4654	0.171438	0.770474
TRIB2	76.0861	55.0429	112.405	57.7343	52.2055	70.9163	-0.429284	0.302038
ARSG	138.689	142.011	139.466	186.606	432.193	139.941	0.852649	0.281101
HS1BP3	965.041	2328.31	1602.82	1084.58	1667.15	1873.14	-0.0822425	0.85347
SMC6	2724.65	104.581	1666.31	2648.56	432.193	1668.9	0.0793269	0.936258
AMZ2	1109.51	1786.69	1340.54	1194.89	2053.99	1290.68	0.0995971	0.779284
GNA13	2099.59	825.643	1893.2	1811.41	977.356	1575.29	-0.142894	0.761611
PRKAR1A	8400.29	11903.6	9918.74	7184.83	7165.85	8773.76	-0.38621	0.107827
ABCA8B	176.25	45.1352	142.588	543.321	562.279	259.081	1.90666	0.0342695
RDH14	356.352	105.682	203.995	352.592	606.782	195.729	0.794362	0.309607
MAP2K6	305.307	193.751	305.993	163.924	69.3221	162.635	-1.02401	0.0487997
KLHL29	136.762	79.2618	169.649	105.159	190.85	158.852	0.238047	0.56044
TRAPPC12	956.373	1681.01	1575.76	1046.43	1466.03	1596.09	-0.0362646	0.907043
ADI1	1562.17	6060.22	2096.15	1337.17	1205.01	1910.96	-1.12592	0.288482
RNASEH1	393.914	411.721	264.361	360.839	409.086	267.591	-0.0444716	0.870474
UBXN2A	696.332	91.3712	441.296	386.614	161.751	290.284	-0.551344	0.524979
FKBP1B	8.66803	51.7403	7.28554	7.21679	48.7822	10.4011	-0.0278416	0.983651
CMPK2	224.406	165.129	203.995	218.566	340.62	177.763	0.312244	0.409289
PFN4	23.1148	16.5129	26.0198	29.8981	52.2055	24.5843	0.700587	0.199768
ITSN2	2716.95	263.105	1810.98	2889.81	1112.58	1770.07	0.268849	0.730241
RSAD2	477.705	209.163	292.462	858.798	1020.15	372.547	1.20101	0.113823
RNF144A	1771.17	772.802	2379.25	1392.84	504.083	1437.24	-0.562279	0.396442
ID2	2338.44	1127.28	1659.02	1612.44	1137.4	1208.41	-0.372618	0.364534
MBOAT2	615.43	390.805	469.397	595.9	599.08	394.295	0.107036	0.708851
NCOA1	773.381	247.693	1102.2	922.718	442.463	937.986	0.11733	0.849999
DUS4L	140.615	70.4549	89.5081	165.986	255.893	126.704	0.86797	0.130816
RRM2	5180.59	5225.77	7422.93	4249.66	2020.61	5848.23	-0.557039	0.226752
BCAP29	1175.96	59.4463	449.622	1632.03	533.181	577.731	0.702946	0.508074
CENPO	406.434	489.882	346.584	289.702	292.693	291.23	-0.508624	0.0414873
KLF11	180.102	84.7661	258.116	175.265	101.844	178.709	-0.198313	0.709942
ADCY3	1143.22	963.251	1254.15	1128.91	594.8	1233.94	-0.184274	0.566466
GRHL1	13.4836	4.40343	1.04079	19.5884	19.684	9.45551	1.36424	0.119647
DNAJC27	439.18	344.569	375.726	450.534	908.034	402.805	0.603228	0.286897
EFR3B	269.672	193.751	197.75	326.817	402.239	261.917	0.583818	0.0814612
CBLL1	482.52	234.483	539.13	475.277	181.436	419.824	-0.222592	0.66887
POMC	12.5205	83.6652	17.6935	14.4336	107.834	39.7131	0.508321	0.679814
DNMT3A	1794.28	1001.78	2374.05	1916.57	1277.75	2047.12	0.0197687	0.961533
DLD	3888.09	553.732	2047.24	3695	1564.45	1927.98	0.147465	0.851671
KIF3C	1042.09	2096.03	1443.58	862.922	1169.92	1337.95	-0.442796	0.297302
SH3YL1	160.84	63.8498	124.895	169.079	277.288	132.377	0.727283	0.215034
RAB10	2602.34	747.482	2394.86	2568.15	1666.3	1936.49	0.103261	0.836374
DDX52	1623.81	280.719	1181.3	1192.83	694.932	934.204	-0.128956	0.844541
TAF15	2862.38	1340.84	3204.6	4029.03	2256.82	3055.07	0.334516	0.448979
ACE	68.3811	97.9764	104.079	49.4865	10.2699	168.308	-0.245849	0.786526
MMP28	2.88934	6.60515	4.16317	15.4645	112.113	17.0199	3.40426	0.244027
RASL10B	2.88934	88.0686	14.5711	8.24776	4.27914	18.911	-1.74706	0.412348
CDC27	3071.37	213.566	2112.81	3027.96	572.549	1840.99	0.0116456	0.990049
ITGB3	607.725	453.553	717.105	1015.51	448.454	820.738	0.361436	0.408759
METTL2	523.934	1037.01	560.987	541.259	750.561	487.904	-0.253723	0.568094
NLE1	497.93	2046.49	582.843	502.082	819.883	782.916	-0.571164	0.542489
TLK2	1388.81	167.33	1049.12	1823.79	1823.77	1238.67	0.907293	0.139412
MRC2	9.63115	20.9163	15.6119	29.8981	55.6288	33.0943	1.36167	0.0504724
RFFL	180.102	208.062	210.24	157.738	188.282	156.016	-0.253329	0.0877312
LIG3	2160.27	2017.87	2724.79	1962.97	1515.67	2168.15	-0.289779	0.22137
MAP3K3	1775.02	3128.64	2368.84	2171.22	3686.91	2602.16	0.218255	0.543667
DDX42	2350	843.257	2250.19	2466.08	1369.32	2178.55	0.143793	0.762156
FTSJ3	4200.14	4425.45	4269.33	3747.57	3609.03	3946.73	-0.190055	0.0110195
RNF135	262.93	689.137	341.38	260.835	641.871	429.28	0.0423583	0.943784
PSMC5	5132.44	17314.3	7942.28	4358.94	9913.06	7918.99	-0.453576	0.534447
TCAM1	11.5574	9.90772	13.5303	17.5265	23.1074	18.911	0.766812	0.0144052
ERN1	978.525	476.671	801.409	1622.75	1110.01	997.556	0.725142	0.112341
NF1	2224.8	549.328	3359.68	2421.75	1008.17	3030.49	0.0748434	0.919548
POLG2	80.9016	122.195	73.8962	97.9421	84.727	49.1686	-0.256735	0.51232
DDX5	27059.7	5036.42	15549.4	26134.1	8341.76	13052.4	-0.00355732	0.996463
PSMD12	3208.14	2123.55	2772.67	2389.79	2885.85	2331.73	-0.0913008	0.670005
HELZ	947.705	690.238	1777.67	877.355	405.662	1367.27	-0.365998	0.584732
CEP112	38.5246	3.30257	21.8566	48.4556	11.1258	20.8021	0.335972	0.731394
RAB37	23.1148	31.9249	21.8566	22.6813	28.2423	33.0943	0.127784	0.615693
SLC9A3R1	1488.01	3222.21	2249.15	964.988	562.279	2027.26	-0.9693	0.163283
NT5C	737.746	2730.13	828.47	640.232	1828.9	945.551	-0.331356	0.711867
JPT1	5746.91	19110.9	7542.62	4206.36	5381.45	7206.99	-0.947999	0.290813
SUMO2	7321.6	2065.21	4314.08	4810.5	4715.61	3413.44	-0.0824816	0.880773
NUP85	2107.3	3768.24	2487.49	1541.3	1524.23	2063.19	-0.705426	0.112973
GGA3	690.553	875.182	686.922	516.516	267.018	430.225	-0.892145	0.0226081
CLUH	1554.47	3592.1	2896.52	1635.12	1104.02	2862.18	-0.521984	0.362655
MIF4GD	324.57	964.351	313.278	301.043	351.745	330.943	-0.703718	0.39326
SLC25A19	525.861	2460.42	640.087	423.729	676.96	706.326	-1.00492	0.392336
[truncated: 11,723 more rows]
