# Supplementary material for: Disruption of tRNA threonylation triggers RIG-I mediated anti-tumour immune response
Source: Nat Commun. 2026 Feb 25;17:3145. doi: 10.1038/s41467-026-69964-2 (PMC13043769; doi:10.1038/s41467-026-69964-2)
Supplement: Supplementary file 4 — Supplementary Dataset 2 [file 41467_2026_69964_MOESM4_ESM.xlsx]

## Sheet: Sheet1
MSigDB	ID	Description	setSize	enrichmentScore	NES	pvalue	p.adjust	qvalues	rank	leading_edge
GOBP	GOBP_POSITIVE_REGULATION_OF_TRANSCRIPTION_FROM_RNA_POLYMERASE_II_PROMOTER_IN_RESPONSE_TO_STRESS	GOBP_POSITIVE_REGULATION_OF_TRANSCRIPTION_FROM_RNA_POLYMERASE_II_PROMOTER_IN_RESPONSE_TO_STRESS	17	-0.78	-2.37	0	0.001	0.001	1037	tags=53%, list=8%, signal=57%
GOMF	GOMF_EXTRACELLULAR_MATRIX_STRUCTURAL_CONSTITUENT	GOMF_EXTRACELLULAR_MATRIX_STRUCTURAL_CONSTITUENT	74	-0.55	-2.31	0	0.004	0.008	2317	tags=42%, list=17%, signal=50%
HP	HP_OVERGROWTH	HP_OVERGROWTH	32	-0.63	-2.26	0	0.008	0.024	870	tags=25%, list=6%, signal=27%
WP	WP_MIRNA_TARGETS_IN_ECM_AND_MEMBRANE_RECEPTORS	WP_MIRNA_TARGETS_IN_ECM_AND_MEMBRANE_RECEPTORS	15	-0.77	-2.24	0	0.01	0.04	2847	tags=80%, list=21%, signal=101%
WP	WP_PHOTODYNAMIC_THERAPY_INDUCED_UNFOLDED_PROTEIN_RESPONSE	WP_PHOTODYNAMIC_THERAPY_INDUCED_UNFOLDED_PROTEIN_RESPONSE	23	-0.68	-2.21	0	0.014	0.069	1486	tags=48%, list=11%, signal=54%
GOBP	GOBP_INTRINSIC_APOPTOTIC_SIGNALING_PATHWAY_IN_RESPONSE_TO_ENDOPLASMIC_RETICULUM_STRESS	GOBP_INTRINSIC_APOPTOTIC_SIGNALING_PATHWAY_IN_RESPONSE_TO_ENDOPLASMIC_RETICULUM_STRESS	51	-0.56	-2.17	0	0.022	0.128	2666	tags=49%, list=19%, signal=61%
GOBP	GOBP_POSITIVE_REGULATION_OF_RESPONSE_TO_CYTOKINE_STIMULUS	GOBP_POSITIVE_REGULATION_OF_RESPONSE_TO_CYTOKINE_STIMULUS	44	-0.58	-2.15	0	0.029	0.184	988	tags=32%, list=7%, signal=34%
GOBP	GOBP_GLOMERULUS_DEVELOPMENT	GOBP_GLOMERULUS_DEVELOPMENT	36	-0.59	-2.14	0	0.029	0.209	2374	tags=50%, list=17%, signal=60%
HP	HP_ABNORMAL_SPINAL_MENINGEAL_MORPHOLOGY	HP_ABNORMAL_SPINAL_MENINGEAL_MORPHOLOGY	17	-0.7	-2.11	0	0.046	0.345	870	tags=29%, list=6%, signal=31%
GOCC	GOCC_EXTERNAL_SIDE_OF_PLASMA_MEMBRANE	GOCC_EXTERNAL_SIDE_OF_PLASMA_MEMBRANE	142	-0.45	-2.1	0	0.048	0.381	2842	tags=44%, list=21%, signal=55%
GOBP	GOBP_POSITIVE_REGULATION_OF_TRANSCRIPTION_FROM_RNA_POLYMERASE_II_PROMOTER_IN_RESPONSE_TO_ENDOPLASMIC_RETICULUM_STRESS	GOBP_POSITIVE_REGULATION_OF_TRANSCRIPTION_FROM_RNA_POLYMERASE_II_PROMOTER_IN_RESPONSE_TO_ENDOPLASMIC_RETICULUM_STRESS	10	-0.81	-2.08	0	0.052	0.45	1037	tags=70%, list=8%, signal=76%
GOBP	GOBP_POSITIVE_REGULATION_OF_LEUKOCYTE_MIGRATION	GOBP_POSITIVE_REGULATION_OF_LEUKOCYTE_MIGRATION	72	-0.49	-2.06	0	0.076	0.613	1744	tags=33%, list=13%, signal=38%
GOBP	GOBP_POSITIVE_REGULATION_OF_SMOOTH_MUSCLE_CELL_PROLIFERATION	GOBP_POSITIVE_REGULATION_OF_SMOOTH_MUSCLE_CELL_PROLIFERATION	52	-0.52	-2.06	0	0.071	0.619	1744	tags=38%, list=13%, signal=44%
HP	HP_RETINAL_PIGMENT_EPITHELIAL_ATROPHY	HP_RETINAL_PIGMENT_EPITHELIAL_ATROPHY	23	-0.64	-2.05	0	0.07	0.634	1013	tags=39%, list=7%, signal=42%
HP	HP_TIBIAL_BOWING	HP_TIBIAL_BOWING	29	-0.6	-2.05	0	0.07	0.664	657	tags=28%, list=5%, signal=29%
GOBP	GOBP_POSITIVE_REGULATION_OF_TYROSINE_PHOSPHORYLATION_OF_STAT_PROTEIN	GOBP_POSITIVE_REGULATION_OF_TYROSINE_PHOSPHORYLATION_OF_STAT_PROTEIN	29	-0.6	-2.05	0	0.066	0.664	1822	tags=52%, list=13%, signal=60%
GOCC	GOCC_EXTERNAL_ENCAPSULATING_STRUCTURE	GOCC_EXTERNAL_ENCAPSULATING_STRUCTURE	249	-0.4	-2.04	0	0.066	0.687	1777	tags=30%, list=13%, signal=34%
GOBP	GOBP_POSITIVE_REGULATION_OF_EXTRINSIC_APOPTOTIC_SIGNALING_PATHWAY_VIA_DEATH_DOMAIN_RECEPTORS	GOBP_POSITIVE_REGULATION_OF_EXTRINSIC_APOPTOTIC_SIGNALING_PATHWAY_VIA_DEATH_DOMAIN_RECEPTORS	9	-0.8	-2.04	0	0.065	0.701	1660	tags=67%, list=12%, signal=76%
WP	WP_INFLAMMATORY_RESPONSE_PATHWAY	WP_INFLAMMATORY_RESPONSE_PATHWAY	15	-0.71	-2.03	0	0.071	0.747	2276	tags=67%, list=17%, signal=80%
HP	HP_MACULAR_DYSTROPHY	HP_MACULAR_DYSTROPHY	8	-0.82	-2.03	0.002	0.067	0.749	1168	tags=63%, list=9%, signal=68%
WP	WP_TYPE_II_INTERFERON_SIGNALING	WP_TYPE_II_INTERFERON_SIGNALING	21	-0.64	-2.03	0	0.064	0.751	2933	tags=57%, list=21%, signal=73%
GOBP	GOBP_NEGATIVE_REGULATION_OF_INTRINSIC_APOPTOTIC_SIGNALING_PATHWAY_BY_P53_CLASS_MEDIATOR	GOBP_NEGATIVE_REGULATION_OF_INTRINSIC_APOPTOTIC_SIGNALING_PATHWAY_BY_P53_CLASS_MEDIATOR	19	-0.66	-2.03	0.002	0.064	0.764	988	tags=37%, list=7%, signal=40%
GOBP	GOBP_POSITIVE_REGULATION_OF_INTERLEUKIN_6_PRODUCTION	GOBP_POSITIVE_REGULATION_OF_INTERLEUKIN_6_PRODUCTION	52	-0.5	-2.02	0	0.064	0.777	1727	tags=33%, list=13%, signal=37%
GOMF	GOMF_EXTRACELLULAR_MATRIX_STRUCTURAL_CONSTITUENT_CONFERRING_TENSILE_STRENGTH	GOMF_EXTRACELLULAR_MATRIX_STRUCTURAL_CONSTITUENT_CONFERRING_TENSILE_STRENGTH	25	-0.6	-2.02	0	0.068	0.811	2317	tags=48%, list=17%, signal=58%
GOMF	GOMF_NITRIC_OXIDE_SYNTHASE_BINDING	GOMF_NITRIC_OXIDE_SYNTHASE_BINDING	7	-0.86	-2.01	0	0.071	0.835	988	tags=71%, list=7%, signal=77%
GOCC	GOCC_COMPLEX_OF_COLLAGEN_TRIMERS	GOCC_COMPLEX_OF_COLLAGEN_TRIMERS	13	-0.73	-2	0	0.073	0.854	2317	tags=69%, list=17%, signal=83%
GOBP	GOBP_RESPONSE_TO_FIBROBLAST_GROWTH_FACTOR	GOBP_RESPONSE_TO_FIBROBLAST_GROWTH_FACTOR	64	-0.48	-2	0	0.075	0.869	1402	tags=30%, list=10%, signal=33%
GOCC	GOCC_T_TUBULE	GOCC_T_TUBULE	28	-0.57	-2	0	0.075	0.878	1353	tags=36%, list=10%, signal=40%
HP	HP_DERMAL_TRANSLUCENCY	HP_DERMAL_TRANSLUCENCY	20	-0.64	-2	0	0.073	0.88	1465	tags=35%, list=11%, signal=39%
GOBP	GOBP_L_SERINE_TRANSPORT	GOBP_L_SERINE_TRANSPORT	6	-0.9	-2	0	0.071	0.884	745	tags=50%, list=5%, signal=53%
GOBP	GOBP_COLLAGEN_METABOLIC_PROCESS	GOBP_COLLAGEN_METABOLIC_PROCESS	53	-0.5	-1.99	0	0.071	0.889	1593	tags=28%, list=12%, signal=32%
WP	WP_OVERVIEW_OF_PROINFLAMMATORY_AND_PROFIBROTIC_MEDIATORS	WP_OVERVIEW_OF_PROINFLAMMATORY_AND_PROFIBROTIC_MEDIATORS	22	-0.62	-1.99	0	0.07	0.894	1822	tags=55%, list=13%, signal=63%
GOMF	GOMF_L_SERINE_TRANSMEMBRANE_TRANSPORTER_ACTIVITY	GOMF_L_SERINE_TRANSMEMBRANE_TRANSPORTER_ACTIVITY	6	-0.9	-1.99	0	0.074	0.911	745	tags=50%, list=5%, signal=53%
WP	WP_TYPE_I_INTERFERON_INDUCTION_AND_SIGNALING_DURING_SARS_COV_2_INFECTION	WP_TYPE_I_INTERFERON_INDUCTION_AND_SIGNALING_DURING_SARS_COV_2_INFECTION	23	-0.61	-1.99	0.002	0.072	0.912	2228	tags=43%, list=16%, signal=52%
WP	WP_BURN_WOUND_HEALING	WP_BURN_WOUND_HEALING	36	-0.54	-1.98	0	0.073	0.921	1058	tags=31%, list=8%, signal=33%
GOCC	GOCC_COLLAGEN_CONTAINING_EXTRACELLULAR_MATRIX	GOCC_COLLAGEN_CONTAINING_EXTRACELLULAR_MATRIX	200	-0.4	-1.98	0	0.072	0.925	1901	tags=31%, list=14%, signal=35%
GOMF	GOMF_CHEMOKINE_RECEPTOR_BINDING	GOMF_CHEMOKINE_RECEPTOR_BINDING	12	-0.72	-1.98	0	0.074	0.933	1744	tags=50%, list=13%, signal=57%
HP	HP_FRAGILE_SKIN	HP_FRAGILE_SKIN	19	-0.64	-1.96	0	0.088	0.961	1654	tags=58%, list=12%, signal=66%
GOBP	GOBP_SERINE_TRANSPORT	GOBP_SERINE_TRANSPORT	8	-0.83	-1.96	0.002	0.086	0.961	745	tags=50%, list=5%, signal=53%
GOMF	GOMF_SERINE_TRANSMEMBRANE_TRANSPORTER_ACTIVITY	GOMF_SERINE_TRANSMEMBRANE_TRANSPORTER_ACTIVITY	8	-0.83	-1.96	0	0.088	0.971	745	tags=50%, list=5%, signal=53%
GOMF	GOMF_PLATELET_DERIVED_GROWTH_FACTOR_RECEPTOR_BINDING	GOMF_PLATELET_DERIVED_GROWTH_FACTOR_RECEPTOR_BINDING	10	-0.77	-1.95	0	0.091	0.976	2037	tags=80%, list=15%, signal=94%
HP	HP_KELOIDS	HP_KELOIDS	12	-0.72	-1.95	0	0.096	0.981	2195	tags=50%, list=16%, signal=59%
HP	HP_ABNORMALITY_OF_THE_STAPES	HP_ABNORMALITY_OF_THE_STAPES	9	-0.78	-1.95	0.002	0.097	0.985	234	tags=33%, list=2%, signal=34%
WP	WP_ENDOCHONDRAL_OSSIFICATION	WP_ENDOCHONDRAL_OSSIFICATION	43	-0.52	-1.94	0	0.098	0.986	1294	tags=28%, list=9%, signal=31%
GOBP	GOBP_REGULATION_OF_NITRIC_OXIDE_MEDIATED_SIGNAL_TRANSDUCTION	GOBP_REGULATION_OF_NITRIC_OXIDE_MEDIATED_SIGNAL_TRANSDUCTION	6	-0.89	-1.94	0	0.102	0.991	377	tags=67%, list=3%, signal=69%
GOBP	GOBP_RENAL_SYSTEM_VASCULATURE_DEVELOPMENT	GOBP_RENAL_SYSTEM_VASCULATURE_DEVELOPMENT	16	-0.66	-1.94	0	0.1	0.992	2037	tags=50%, list=15%, signal=59%
HP	HP_FEMORAL_BOWING	HP_FEMORAL_BOWING	35	-0.53	-1.93	0.002	0.11	0.994	3411	tags=51%, list=25%, signal=68%
KEGG	KEGG_MEDICUS_VARIANT_SCRAPIE_CONFORMATION_PRPSC_TO_PERK_ATF4_SIGNALING_PATHWAY	KEGG_MEDICUS_VARIANT_SCRAPIE_CONFORMATION_PRPSC_TO_PERK_ATF4_SIGNALING_PATHWAY	6	-0.88	-1.93	0	0.108	0.994	1486	tags=83%, list=11%, signal=93%
HP	HP_SUBARACHNOID_HEMORRHAGE	HP_SUBARACHNOID_HEMORRHAGE	27	-0.57	-1.93	0	0.112	0.996	2253	tags=41%, list=16%, signal=49%
GOCC	GOCC_VOLTAGE_GATED_CALCIUM_CHANNEL_COMPLEX	GOCC_VOLTAGE_GATED_CALCIUM_CHANNEL_COMPLEX	20	-0.62	-1.93	0	0.111	0.996	2278	tags=50%, list=17%, signal=60%
WP	WP_ENDOCHONDRAL_OSSIFICATION_WITH_SKELETAL_DYSPLASIAS	WP_ENDOCHONDRAL_OSSIFICATION_WITH_SKELETAL_DYSPLASIAS	43	-0.52	-1.92	0	0.112	0.998	1294	tags=28%, list=9%, signal=31%
GOBP	GOBP_SPHINGOMYELIN_BIOSYNTHETIC_PROCESS	GOBP_SPHINGOMYELIN_BIOSYNTHETIC_PROCESS	10	-0.74	-1.92	0.002	0.119	0.998	1367	tags=50%, list=10%, signal=55%
KEGG	KEGG_MEDICUS_REFERENCE_ITGA_B_RHOGEF_RHOA_SIGNALING_PATHWAY	KEGG_MEDICUS_REFERENCE_ITGA_B_RHOGEF_RHOA_SIGNALING_PATHWAY	20	-0.62	-1.92	0	0.118	0.998	2495	tags=55%, list=18%, signal=67%
GOBP	GOBP_HETEROTYPIC_CELL_CELL_ADHESION	GOBP_HETEROTYPIC_CELL_CELL_ADHESION	29	-0.55	-1.91	0	0.128	0.999	2037	tags=41%, list=15%, signal=48%
GOBP	GOBP_POSITIVE_REGULATION_OF_PEPTIDYL_TYROSINE_PHOSPHORYLATION	GOBP_POSITIVE_REGULATION_OF_PEPTIDYL_TYROSINE_PHOSPHORYLATION	91	-0.43	-1.9	0	0.133	1	1822	tags=34%, list=13%, signal=39%
HP	HP_GASTROINTESTINAL_EOSINOPHILIA	HP_GASTROINTESTINAL_EOSINOPHILIA	10	-0.73	-1.9	0.002	0.135	1	870	tags=40%, list=6%, signal=43%
GOBP	GOBP_POSITIVE_REGULATION_OF_CHEMOTAXIS	GOBP_POSITIVE_REGULATION_OF_CHEMOTAXIS	66	-0.47	-1.9	0	0.14	1	2034	tags=35%, list=15%, signal=41%
GOCC	GOCC_PLATELET_ALPHA_GRANULE	GOCC_PLATELET_ALPHA_GRANULE	53	-0.48	-1.9	0	0.138	1	1450	tags=30%, list=11%, signal=34%
KEGG	KEGG_MEDICUS_VARIANT_MUTATION_CAUSED_ABERRANT_SNCA_TO_PERK_ATF4_SIGNALING_PATHWAY	KEGG_MEDICUS_VARIANT_MUTATION_CAUSED_ABERRANT_SNCA_TO_PERK_ATF4_SIGNALING_PATHWAY	6	-0.88	-1.89	0	0.142	1	1486	tags=83%, list=11%, signal=93%
WP	WP_IMMUNE_RESPONSE_TO_TUBERCULOSIS	WP_IMMUNE_RESPONSE_TO_TUBERCULOSIS	19	-0.62	-1.89	0.002	0.147	1	2933	tags=58%, list=21%, signal=74%
WP	WP_TYPE_I_COLLAGEN_SYNTHESIS_IN_THE_CONTEXT_OF_OSTEOGENESIS_IMPERFECTA	WP_TYPE_I_COLLAGEN_SYNTHESIS_IN_THE_CONTEXT_OF_OSTEOGENESIS_IMPERFECTA	26	-0.56	-1.88	0.002	0.153	1	1478	tags=35%, list=11%, signal=39%
GOMF	GOMF_TOLL_LIKE_RECEPTOR_BINDING	GOMF_TOLL_LIKE_RECEPTOR_BINDING	10	-0.73	-1.88	0.002	0.153	1	1727	tags=50%, list=13%, signal=57%
GOBP	GOBP_REGULATION_OF_EXTRINSIC_APOPTOTIC_SIGNALING_PATHWAY_VIA_DEATH_DOMAIN_RECEPTORS	GOBP_REGULATION_OF_EXTRINSIC_APOPTOTIC_SIGNALING_PATHWAY_VIA_DEATH_DOMAIN_RECEPTORS	34	-0.53	-1.88	0	0.152	1	1660	tags=38%, list=12%, signal=43%
GOMF	GOMF_FIBROBLAST_GROWTH_FACTOR_RECEPTOR_BINDING	GOMF_FIBROBLAST_GROWTH_FACTOR_RECEPTOR_BINDING	7	-0.81	-1.88	0.004	0.151	1	2104	tags=71%, list=15%, signal=84%
GOBP	GOBP_REGULATION_OF_ENDOTHELIAL_CELL_CHEMOTAXIS	GOBP_REGULATION_OF_ENDOTHELIAL_CELL_CHEMOTAXIS	11	-0.7	-1.88	0.013	0.149	1	902	tags=45%, list=7%, signal=49%
GOBP	GOBP_REGULATION_OF_MONOCYTE_CHEMOTAXIS	GOBP_REGULATION_OF_MONOCYTE_CHEMOTAXIS	12	-0.7	-1.88	0.004	0.15	1	1402	tags=50%, list=10%, signal=56%
GOBP	GOBP_NEGATIVE_REGULATION_OF_EPITHELIAL_CELL_DIFFERENTIATION	GOBP_NEGATIVE_REGULATION_OF_EPITHELIAL_CELL_DIFFERENTIATION	27	-0.57	-1.88	0	0.149	1	1193	tags=37%, list=9%, signal=40%
GOCC	GOCC_LEWY_BODY	GOCC_LEWY_BODY	8	-0.78	-1.88	0	0.147	1	348	tags=38%, list=3%, signal=38%
GOBP	GOBP_ER_OVERLOAD_RESPONSE	GOBP_ER_OVERLOAD_RESPONSE	10	-0.74	-1.88	0	0.147	1	2417	tags=70%, list=18%, signal=85%
GOBP	GOBP_SUBSTRATE_DEPENDENT_CELL_MIGRATION	GOBP_SUBSTRATE_DEPENDENT_CELL_MIGRATION	18	-0.62	-1.87	0.006	0.15	1	959	tags=33%, list=7%, signal=36%
GOBP	GOBP_REPLACEMENT_OSSIFICATION	GOBP_REPLACEMENT_OSSIFICATION	19	-0.59	-1.87	0.002	0.149	1	898	tags=32%, list=7%, signal=34%
GOBP	GOBP_CELL_SURFACE_PATTERN_RECOGNITION_RECEPTOR_SIGNALING_PATHWAY	GOBP_CELL_SURFACE_PATTERN_RECOGNITION_RECEPTOR_SIGNALING_PATHWAY	43	-0.49	-1.87	0	0.151	1	3304	tags=49%, list=24%, signal=64%
GOBP	GOBP_TYROSINE_PHOSPHORYLATION_OF_STAT_PROTEIN	GOBP_TYROSINE_PHOSPHORYLATION_OF_STAT_PROTEIN	42	-0.5	-1.87	0	0.153	1	2318	tags=43%, list=17%, signal=51%
GOMF	GOMF_HEPARIN_BINDING	GOMF_HEPARIN_BINDING	68	-0.45	-1.87	0.002	0.154	1	1927	tags=37%, list=14%, signal=43%
GOBP	GOBP_DEFENSE_RESPONSE_TO_GRAM_POSITIVE_BACTERIUM	GOBP_DEFENSE_RESPONSE_TO_GRAM_POSITIVE_BACTERIUM	31	-0.52	-1.87	0.005	0.152	1	655	tags=26%, list=5%, signal=27%
GOBP	GOBP_REGULATION_OF_T_HELPER_1_TYPE_IMMUNE_RESPONSE	GOBP_REGULATION_OF_T_HELPER_1_TYPE_IMMUNE_RESPONSE	17	-0.63	-1.86	0.002	0.155	1	2357	tags=59%, list=17%, signal=71%
GOBP	GOBP_RESPONSE_TO_MURAMYL_DIPEPTIDE	GOBP_RESPONSE_TO_MURAMYL_DIPEPTIDE	16	-0.62	-1.86	0.002	0.158	1	617	tags=38%, list=5%, signal=39%
GOBP	GOBP_REGULATION_OF_LEUKOCYTE_CHEMOTAXIS	GOBP_REGULATION_OF_LEUKOCYTE_CHEMOTAXIS	55	-0.47	-1.86	0	0.156	1	1031	tags=29%, list=8%, signal=31%
GOMF	GOMF_GLYCOSAMINOGLYCAN_BINDING	GOMF_GLYCOSAMINOGLYCAN_BINDING	94	-0.42	-1.86	0	0.158	1	2164	tags=35%, list=16%, signal=41%
GOBP	GOBP_POSITIVE_REGULATION_OF_T_HELPER_1_TYPE_IMMUNE_RESPONSE	GOBP_POSITIVE_REGULATION_OF_T_HELPER_1_TYPE_IMMUNE_RESPONSE	10	-0.73	-1.86	0.002	0.159	1	1676	tags=70%, list=12%, signal=80%
GOBP	GOBP_REGULATION_OF_LEUKOCYTE_MIGRATION	GOBP_REGULATION_OF_LEUKOCYTE_MIGRATION	117	-0.41	-1.85	0	0.159	1	1402	tags=26%, list=10%, signal=28%
HP	HP_LIMB_PAIN	HP_LIMB_PAIN	40	-0.49	-1.85	0.002	0.158	1	1465	tags=28%, list=11%, signal=31%
GOBP	GOBP_CELL_MIGRATION_INVOLVED_IN_HEART_DEVELOPMENT	GOBP_CELL_MIGRATION_INVOLVED_IN_HEART_DEVELOPMENT	11	-0.68	-1.85	0	0.162	1	1056	tags=45%, list=8%, signal=49%
GOCC	GOCC_CELL_SURFACE	GOCC_CELL_SURFACE	377	-0.35	-1.85	0	0.164	1	2811	tags=33%, list=21%, signal=41%
GOBP	GOBP_NEGATIVE_REGULATION_OF_CELL_SUBSTRATE_ADHESION	GOBP_NEGATIVE_REGULATION_OF_CELL_SUBSTRATE_ADHESION	45	-0.49	-1.85	0	0.163	1	1393	tags=31%, list=10%, signal=35%
WP	WP_HAIR_FOLLICLE_DEVELOPMENT_ORGANOGENESIS_PART_2_OF_3	WP_HAIR_FOLLICLE_DEVELOPMENT_ORGANOGENESIS_PART_2_OF_3	19	-0.6	-1.85	0.004	0.166	1	3178	tags=74%, list=23%, signal=96%
WP	WP_MATRIX_METALLOPROTEINASES	WP_MATRIX_METALLOPROTEINASES	13	-0.66	-1.84	0.007	0.168	1	1058	tags=38%, list=8%, signal=42%
HP	HP_ANTERIOR_CHAMBER_SYNECHIAE	HP_ANTERIOR_CHAMBER_SYNECHIAE	12	-0.68	-1.84	0.002	0.168	1	1850	tags=58%, list=13%, signal=67%
GOBP	GOBP_NEGATIVE_REGULATION_OF_INTERLEUKIN_17_PRODUCTION	GOBP_NEGATIVE_REGULATION_OF_INTERLEUKIN_17_PRODUCTION	5	-0.88	-1.84	0.007	0.169	1	793	tags=60%, list=6%, signal=64%
GOCC	GOCC_PLATELET_ALPHA_GRANULE_LUMEN	GOCC_PLATELET_ALPHA_GRANULE_LUMEN	37	-0.51	-1.84	0	0.168	1	1450	tags=32%, list=11%, signal=36%
WP	WP_TGF_SMAD_SIGNALING_PATHWAY	WP_TGF_SMAD_SIGNALING_PATHWAY	12	-0.69	-1.84	0.002	0.169	1	1909	tags=58%, list=14%, signal=68%
GOMF	GOMF_PHOSPHATIDYLSERINE_FLOPPASE_ACTIVITY	GOMF_PHOSPHATIDYLSERINE_FLOPPASE_ACTIVITY	8	-0.77	-1.84	0.004	0.17	1	1230	tags=50%, list=9%, signal=55%
WP	WP_ABNORMAL_CALCIUM_HANDLING_AND_ITS_EFFECTS_ON_MUSCLE_CONTRACTION_IN_DMD	WP_ABNORMAL_CALCIUM_HANDLING_AND_ITS_EFFECTS_ON_MUSCLE_CONTRACTION_IN_DMD	9	-0.74	-1.84	0.004	0.173	1	2325	tags=56%, list=17%, signal=67%
HP	HP_ABNORMALITY_OF_THE_MIDDLE_EAR_OSSICLES	HP_ABNORMALITY_OF_THE_MIDDLE_EAR_OSSICLES	15	-0.63	-1.83	0.002	0.174	1	234	tags=27%, list=2%, signal=27%
GOBP	GOBP_POSITIVE_REGULATION_OF_RESPONSE_TO_ENDOPLASMIC_RETICULUM_STRESS	GOBP_POSITIVE_REGULATION_OF_RESPONSE_TO_ENDOPLASMIC_RETICULUM_STRESS	30	-0.53	-1.83	0	0.173	1	913	tags=27%, list=7%, signal=29%
HP	HP_SOFT_TISSUE_NEOPLASM	HP_SOFT_TISSUE_NEOPLASM	6	-0.83	-1.83	0.002	0.172	1	140	tags=50%, list=1%, signal=50%
HP	HP_DECREASED_URINE_OUTPUT	HP_DECREASED_URINE_OUTPUT	17	-0.61	-1.83	0.002	0.177	1	1649	tags=35%, list=12%, signal=40%
GOBP	GOBP_REGULATION_OF_MACROPHAGE_CHEMOTAXIS	GOBP_REGULATION_OF_MACROPHAGE_CHEMOTAXIS	15	-0.64	-1.83	0.004	0.183	1	1651	tags=40%, list=12%, signal=45%
WP	WP_PLURIPOTENT_STEM_CELL_DIFFERENTIATION_PATHWAY	WP_PLURIPOTENT_STEM_CELL_DIFFERENTIATION_PATHWAY	10	-0.69	-1.82	0.013	0.188	1	1822	tags=60%, list=13%, signal=69%
HP	HP_BICONCAVE_VERTEBRAL_BODIES	HP_BICONCAVE_VERTEBRAL_BODIES	25	-0.55	-1.82	0.002	0.187	1	1892	tags=48%, list=14%, signal=56%
GOBP	GOBP_POSITIVE_REGULATION_OF_SMOOTH_MUSCLE_CELL_MIGRATION	GOBP_POSITIVE_REGULATION_OF_SMOOTH_MUSCLE_CELL_MIGRATION	31	-0.53	-1.82	0.002	0.191	1	3166	tags=55%, list=23%, signal=71%
GOMF	GOMF_PLATELET_DERIVED_GROWTH_FACTOR_BINDING	GOMF_PLATELET_DERIVED_GROWTH_FACTOR_BINDING	9	-0.73	-1.82	0.006	0.191	1	2034	tags=78%, list=15%, signal=91%
GOBP	GOBP_POSITIVE_REGULATION_OF_LOCOMOTION	GOBP_POSITIVE_REGULATION_OF_LOCOMOTION	359	-0.35	-1.82	0	0.19	1	2635	tags=31%, list=19%, signal=38%
GOMF	GOMF_INTEGRIN_BINDING	GOMF_INTEGRIN_BINDING	97	-0.41	-1.82	0	0.192	1	2629	tags=41%, list=19%, signal=51%
HP	HP_LACUNAR_STROKE	HP_LACUNAR_STROKE	6	-0.82	-1.81	0.002	0.197	1	1613	tags=50%, list=12%, signal=57%
GOBP	GOBP_GLUTAMINE_TRANSPORT	GOBP_GLUTAMINE_TRANSPORT	8	-0.74	-1.81	0.011	0.202	1	513	tags=25%, list=4%, signal=26%
GOBP	GOBP_POSITIVE_REGULATION_OF_MACROPHAGE_MIGRATION	GOBP_POSITIVE_REGULATION_OF_MACROPHAGE_MIGRATION	14	-0.64	-1.81	0.006	0.2	1	1744	tags=43%, list=13%, signal=49%
HP	HP_TRANSIENT_ISCHEMIC_ATTACK	HP_TRANSIENT_ISCHEMIC_ATTACK	36	-0.5	-1.81	0.007	0.198	1	1029	tags=22%, list=8%, signal=24%
HP	HP_INCREASED_LIBIDO	HP_INCREASED_LIBIDO	8	-0.76	-1.81	0.011	0.204	1	1009	tags=50%, list=7%, signal=54%
GOBP	GOBP_CELL_CHEMOTAXIS	GOBP_CELL_CHEMOTAXIS	134	-0.39	-1.8	0	0.206	1	1777	tags=28%, list=13%, signal=32%
GOBP	GOBP_REGULATION_OF_TOLL_LIKE_RECEPTOR_2_SIGNALING_PATHWAY	GOBP_REGULATION_OF_TOLL_LIKE_RECEPTOR_2_SIGNALING_PATHWAY	7	-0.79	-1.8	0.006	0.205	1	2696	tags=86%, list=20%, signal=107%
GOBP	GOBP_REGULATION_OF_GRANULOCYTE_CHEMOTAXIS	GOBP_REGULATION_OF_GRANULOCYTE_CHEMOTAXIS	25	-0.54	-1.8	0	0.204	1	1651	tags=36%, list=12%, signal=41%
HP	HP_CENTRAL_OPACIFICATION_OF_THE_CORNEA	HP_CENTRAL_OPACIFICATION_OF_THE_CORNEA	10	-0.71	-1.8	0.004	0.203	1	1850	tags=70%, list=13%, signal=81%
GOMF	GOMF_GROWTH_FACTOR_ACTIVITY	GOMF_GROWTH_FACTOR_ACTIVITY	46	-0.48	-1.8	0	0.201	1	1822	tags=37%, list=13%, signal=42%
HP	HP_PNEUMOTHORAX	HP_PNEUMOTHORAX	48	-0.47	-1.8	0.002	0.201	1	1649	tags=33%, list=12%, signal=38%
GOMF	GOMF_LAMININ_BINDING	GOMF_LAMININ_BINDING	18	-0.58	-1.8	0.004	0.203	1	3178	tags=56%, list=23%, signal=72%
GOBP	GOBP_IRIS_MORPHOGENESIS	GOBP_IRIS_MORPHOGENESIS	6	-0.81	-1.8	0.002	0.202	1	678	tags=33%, list=5%, signal=35%
HP	HP_EUNUCHOID_HABITUS	HP_EUNUCHOID_HABITUS	9	-0.75	-1.8	0.002	0.201	1	1009	tags=44%, list=7%, signal=48%
GOBP	GOBP_INTERLEUKIN_6_PRODUCTION	GOBP_INTERLEUKIN_6_PRODUCTION	79	-0.43	-1.8	0	0.203	1	1744	tags=30%, list=13%, signal=35%
GOBP	GOBP_REGULATION_OF_FIBROBLAST_APOPTOTIC_PROCESS	GOBP_REGULATION_OF_FIBROBLAST_APOPTOTIC_PROCESS	12	-0.64	-1.8	0.016	0.202	1	3349	tags=58%, list=24%, signal=77%
GOBP	GOBP_POSITIVE_REGULATION_OF_LEUKOCYTE_CHEMOTAXIS	GOBP_POSITIVE_REGULATION_OF_LEUKOCYTE_CHEMOTAXIS	42	-0.48	-1.79	0.004	0.212	1	1651	tags=33%, list=12%, signal=38%
GOBP	GOBP_POSITIVE_REGULATION_OF_MACROPHAGE_CHEMOTAXIS	GOBP_POSITIVE_REGULATION_OF_MACROPHAGE_CHEMOTAXIS	11	-0.68	-1.79	0.007	0.212	1	1651	tags=45%, list=12%, signal=52%
HP	HP_ABSENT_PHALANGEAL_CREASE	HP_ABSENT_PHALANGEAL_CREASE	9	-0.72	-1.79	0.008	0.216	1	889	tags=44%, list=6%, signal=47%
GOBP	GOBP_REGULATION_OF_MONONUCLEAR_CELL_MIGRATION	GOBP_REGULATION_OF_MONONUCLEAR_CELL_MIGRATION	68	-0.43	-1.79	0	0.217	1	1104	tags=24%, list=8%, signal=25%
HP	HP_ANOSMIA	HP_ANOSMIA	25	-0.54	-1.79	0.01	0.215	1	1056	tags=32%, list=8%, signal=35%
GOBP	GOBP_TOLL_LIKE_RECEPTOR_2_SIGNALING_PATHWAY	GOBP_TOLL_LIKE_RECEPTOR_2_SIGNALING_PATHWAY	12	-0.66	-1.79	0.007	0.215	1	2696	tags=67%, list=20%, signal=83%
GOBP	GOBP_SMOOTH_MUSCLE_CELL_MIGRATION	GOBP_SMOOTH_MUSCLE_CELL_MIGRATION	55	-0.45	-1.79	0.002	0.214	1	1402	tags=31%, list=10%, signal=34%
GOBP	GOBP_MONOCYTE_CHEMOTAXIS	GOBP_MONOCYTE_CHEMOTAXIS	17	-0.6	-1.78	0	0.22	1	1777	tags=47%, list=13%, signal=54%
GOBP	GOBP_CELL_MATRIX_ADHESION	GOBP_CELL_MATRIX_ADHESION	173	-0.37	-1.78	0	0.22	1	2806	tags=35%, list=20%, signal=44%
HP	HP_WORMIAN_BONES	HP_WORMIAN_BONES	48	-0.46	-1.78	0.002	0.219	1	1652	tags=23%, list=12%, signal=26%
GOBP	GOBP_MACROPHAGE_ACTIVATION	GOBP_MACROPHAGE_ACTIVATION	60	-0.44	-1.78	0	0.218	1	2696	tags=42%, list=20%, signal=52%
GOBP	GOBP_EXTERNAL_ENCAPSULATING_STRUCTURE_ORGANIZATION	GOBP_EXTERNAL_ENCAPSULATING_STRUCTURE_ORGANIZATION	182	-0.37	-1.78	0	0.223	1	2848	tags=32%, list=21%, signal=40%
KEGG	KEGG_MEDICUS_REFERENCE_AHR_SIGNALING_PATHWAY	KEGG_MEDICUS_REFERENCE_AHR_SIGNALING_PATHWAY	5	-0.87	-1.78	0.002	0.224	1	820	tags=80%, list=6%, signal=85%
WP	WP_IMMUNE_INFILTRATION_IN_PANCREATIC_CANCER	WP_IMMUNE_INFILTRATION_IN_PANCREATIC_CANCER	14	-0.63	-1.78	0.007	0.228	1	1402	tags=43%, list=10%, signal=48%
GOBP	GOBP_SALIVARY_GLAND_DEVELOPMENT	GOBP_SALIVARY_GLAND_DEVELOPMENT	18	-0.58	-1.77	0.004	0.228	1	1994	tags=44%, list=15%, signal=52%
GOBP	GOBP_CHONDROCYTE_PROLIFERATION	GOBP_CHONDROCYTE_PROLIFERATION	14	-0.63	-1.77	0.013	0.23	1	2045	tags=50%, list=15%, signal=59%
HP	HP_ABNORMAL_FINGER_FLEXION_CREASE	HP_ABNORMAL_FINGER_FLEXION_CREASE	11	-0.67	-1.77	0	0.228	1	889	tags=36%, list=6%, signal=39%
HP	HP_CAROTID_ARTERY_DILATATION	HP_CAROTID_ARTERY_DILATATION	17	-0.61	-1.77	0.004	0.227	1	870	tags=29%, list=6%, signal=31%
WP	WP_CELL_TYPE_DEPENDENT_SELECTIVITY_OF_CCK2R_SIGNALING	WP_CELL_TYPE_DEPENDENT_SELECTIVITY_OF_CCK2R_SIGNALING	8	-0.73	-1.77	0.016	0.23	1	545	tags=25%, list=4%, signal=26%
GOBP	GOBP_POSITIVE_REGULATION_OF_MONONUCLEAR_CELL_MIGRATION	GOBP_POSITIVE_REGULATION_OF_MONONUCLEAR_CELL_MIGRATION	38	-0.48	-1.77	0.007	0.228	1	1402	tags=29%, list=10%, signal=32%
HP	HP_CEREBRAL_INFARCT	HP_CEREBRAL_INFARCT	28	-0.51	-1.77	0.009	0.232	1	1029	tags=21%, list=8%, signal=23%
HP	HP_ATROPHIC_SCARS	HP_ATROPHIC_SCARS	25	-0.55	-1.77	0.006	0.236	1	2848	tags=52%, list=21%, signal=66%
GOBP	GOBP_FIBROBLAST_GROWTH_FACTOR_RECEPTOR_SIGNALING_PATHWAY	GOBP_FIBROBLAST_GROWTH_FACTOR_RECEPTOR_SIGNALING_PATHWAY	45	-0.46	-1.76	0	0.238	1	1375	tags=27%, list=10%, signal=30%
GOBP	GOBP_TRANSMISSION_OF_NERVE_IMPULSE	GOBP_TRANSMISSION_OF_NERVE_IMPULSE	28	-0.52	-1.76	0.005	0.236	1	1134	tags=25%, list=8%, signal=27%
HP	HP_PLATYBASIA	HP_PLATYBASIA	15	-0.61	-1.76	0.014	0.237	1	174	tags=20%, list=1%, signal=20%
GOBP	GOBP_ANTIGEN_PROCESSING_AND_PRESENTATION_OF_ENDOGENOUS_ANTIGEN	GOBP_ANTIGEN_PROCESSING_AND_PRESENTATION_OF_ENDOGENOUS_ANTIGEN	10	-0.68	-1.76	0.013	0.235	1	4333	tags=100%, list=32%, signal=146%
KEGG	KEGG_MEDICUS_REFERENCE_ITGA_B_RHOGAP_RHOA_SIGNALING_PATHWAY	KEGG_MEDICUS_REFERENCE_ITGA_B_RHOGAP_RHOA_SIGNALING_PATHWAY	20	-0.56	-1.76	0.009	0.234	1	2495	tags=50%, list=18%, signal=61%
GOBP	GOBP_NEGATIVE_REGULATION_OF_BLOOD_PRESSURE	GOBP_NEGATIVE_REGULATION_OF_BLOOD_PRESSURE	19	-0.57	-1.76	0.008	0.233	1	4194	tags=74%, list=31%, signal=106%
GOBP	GOBP_GRANULOCYTE_CHEMOTAXIS	GOBP_GRANULOCYTE_CHEMOTAXIS	48	-0.46	-1.76	0.005	0.231	1	1777	tags=33%, list=13%, signal=38%
GOCC	GOCC_ENDOPLASMIC_RETICULUM_LUMEN	GOCC_ENDOPLASMIC_RETICULUM_LUMEN	187	-0.36	-1.76	0	0.23	1	2850	tags=33%, list=21%, signal=41%
GOBP	GOBP_COLLAGEN_FIBRIL_ORGANIZATION	GOBP_COLLAGEN_FIBRIL_ORGANIZATION	44	-0.47	-1.76	0.005	0.229	1	2546	tags=36%, list=19%, signal=45%
GOBP	GOBP_ELASTIC_FIBER_ASSEMBLY	GOBP_ELASTIC_FIBER_ASSEMBLY	7	-0.77	-1.76	0.011	0.228	1	366	tags=43%, list=3%, signal=44%
GOBP	GOBP_POSITIVE_REGULATION_OF_ERAD_PATHWAY	GOBP_POSITIVE_REGULATION_OF_ERAD_PATHWAY	14	-0.62	-1.76	0.013	0.229	1	349	tags=21%, list=3%, signal=22%
HP	HP_COLOR_VISION_DEFECT	HP_COLOR_VISION_DEFECT	65	-0.43	-1.76	0	0.232	1	2562	tags=40%, list=19%, signal=49%
GOBP	GOBP_CARDIAC_VENTRICLE_MORPHOGENESIS	GOBP_CARDIAC_VENTRICLE_MORPHOGENESIS	36	-0.48	-1.76	0.002	0.233	1	2045	tags=31%, list=15%, signal=36%
GOBP	GOBP_INTERLEUKIN_27_MEDIATED_SIGNALING_PATHWAY	GOBP_INTERLEUKIN_27_MEDIATED_SIGNALING_PATHWAY	5	-0.86	-1.76	0.004	0.233	1	519	tags=80%, list=4%, signal=83%
GOBP	GOBP_REGULATION_OF_CARDIAC_CONDUCTION	GOBP_REGULATION_OF_CARDIAC_CONDUCTION	12	-0.64	-1.76	0.011	0.232	1	735	tags=42%, list=5%, signal=44%
GOBP	GOBP_OLFACTORY_BEHAVIOR	GOBP_OLFACTORY_BEHAVIOR	6	-0.81	-1.76	0.013	0.232	1	112	tags=33%, list=1%, signal=34%
GOBP	GOBP_SMOOTH_MUSCLE_CELL_PROLIFERATION	GOBP_SMOOTH_MUSCLE_CELL_PROLIFERATION	92	-0.4	-1.76	0	0.232	1	1402	tags=26%, list=10%, signal=29%
HP	HP_OLIGURIA	HP_OLIGURIA	14	-0.62	-1.76	0.013	0.231	1	3045	tags=50%, list=22%, signal=64%
GOMF	GOMF_MOLECULAR_TRANSDUCER_ACTIVITY	GOMF_MOLECULAR_TRANSDUCER_ACTIVITY	389	-0.33	-1.76	0	0.231	1	2663	tags=31%, list=19%, signal=38%
GOBP	GOBP_REGULATION_OF_CARDIAC_EPITHELIAL_TO_MESENCHYMAL_TRANSITION	GOBP_REGULATION_OF_CARDIAC_EPITHELIAL_TO_MESENCHYMAL_TRANSITION	9	-0.7	-1.76	0.008	0.23	1	870	tags=33%, list=6%, signal=36%
GOBP	GOBP_REGULATION_OF_ENDOPLASMIC_RETICULUM_STRESS_INDUCED_INTRINSIC_APOPTOTIC_SIGNALING_PATHWAY	GOBP_REGULATION_OF_ENDOPLASMIC_RETICULUM_STRESS_INDUCED_INTRINSIC_APOPTOTIC_SIGNALING_PATHWAY	26	-0.52	-1.75	0.007	0.231	1	2417	tags=38%, list=18%, signal=47%
GOMF	GOMF_GROWTH_FACTOR_BINDING	GOMF_GROWTH_FACTOR_BINDING	83	-0.4	-1.75	0.002	0.233	1	2037	tags=35%, list=15%, signal=41%
GOMF	GOMF_L_GLUTAMINE_TRANSMEMBRANE_TRANSPORTER_ACTIVITY	GOMF_L_GLUTAMINE_TRANSMEMBRANE_TRANSPORTER_ACTIVITY	8	-0.74	-1.75	0.002	0.238	1	513	tags=25%, list=4%, signal=26%
GOBP	GOBP_DOPAMINE_METABOLIC_PROCESS	GOBP_DOPAMINE_METABOLIC_PROCESS	19	-0.56	-1.75	0.002	0.237	1	1782	tags=42%, list=13%, signal=48%
HP	HP_HYPOVOLEMIA	HP_HYPOVOLEMIA	16	-0.6	-1.75	0.017	0.24	1	1143	tags=31%, list=8%, signal=34%
GOBP	GOBP_CATECHOL_CONTAINING_COMPOUND_METABOLIC_PROCESS	GOBP_CATECHOL_CONTAINING_COMPOUND_METABOLIC_PROCESS	24	-0.54	-1.75	0.009	0.24	1	1890	tags=42%, list=14%, signal=48%
GOBP	GOBP_POSITIVE_REGULATION_OF_CD4_POSITIVE_ALPHA_BETA_T_CELL_PROLIFERATION	GOBP_POSITIVE_REGULATION_OF_CD4_POSITIVE_ALPHA_BETA_T_CELL_PROLIFERATION	5	-0.86	-1.75	0.002	0.241	1	754	tags=60%, list=5%, signal=63%
GOBP	GOBP_T_HELPER_1_TYPE_IMMUNE_RESPONSE	GOBP_T_HELPER_1_TYPE_IMMUNE_RESPONSE	29	-0.51	-1.75	0.006	0.24	1	2357	tags=45%, list=17%, signal=54%
GOBP	GOBP_CELL_SUBSTRATE_ADHESION	GOBP_CELL_SUBSTRATE_ADHESION	255	-0.34	-1.75	0	0.24	1	2712	tags=33%, list=20%, signal=40%
GOCC	GOCC_MESSENGER_RIBONUCLEOPROTEIN_COMPLEX	GOCC_MESSENGER_RIBONUCLEOPROTEIN_COMPLEX	11	-0.65	-1.74	0.016	0.245	1	856	tags=36%, list=6%, signal=39%
GOBP	GOBP_SMOOTH_MUSCLE_CONTRACTION	GOBP_SMOOTH_MUSCLE_CONTRACTION	46	-0.45	-1.74	0.002	0.251	1	984	tags=22%, list=7%, signal=23%
GOBP	GOBP_REGULATION_OF_TRANSCRIPTION_FROM_RNA_POLYMERASE_II_PROMOTER_IN_RESPONSE_TO_STRESS	GOBP_REGULATION_OF_TRANSCRIPTION_FROM_RNA_POLYMERASE_II_PROMOTER_IN_RESPONSE_TO_STRESS	31	-0.5	-1.74	0.002	0.253	1	1333	tags=35%, list=10%, signal=39%
KEGG	KEGG_MEDICUS_VARIANT_MUTATION_CAUSED_ABERRANT_SOD1_TO_PERK_ATF4_SIGNALING_PATHWAY	KEGG_MEDICUS_VARIANT_MUTATION_CAUSED_ABERRANT_SOD1_TO_PERK_ATF4_SIGNALING_PATHWAY	6	-0.81	-1.74	0.006	0.253	1	1486	tags=67%, list=11%, signal=75%
GOBP	GOBP_AMINOPHOSPHOLIPID_TRANSPORT	GOBP_AMINOPHOSPHOLIPID_TRANSPORT	7	-0.77	-1.73	0.015	0.258	1	1230	tags=43%, list=9%, signal=47%
GOBP	GOBP_POSITIVE_REGULATION_OF_TRANSCRIPTION_FROM_RNA_POLYMERASE_II_PROMOTER_INVOLVED_IN_CELLULAR_RESPONSE_TO_CHEMICAL_STIMULUS	GOBP_POSITIVE_REGULATION_OF_TRANSCRIPTION_FROM_RNA_POLYMERASE_II_PROMOTER_INVOLVED_IN_CELLULAR_RESPONSE_TO_CHEMICAL_STIMULUS	14	-0.61	-1.73	0.016	0.26	1	377	tags=21%, list=3%, signal=22%
HP	HP_RECURRENT_JOINT_DISLOCATION	HP_RECURRENT_JOINT_DISLOCATION	8	-0.74	-1.73	0.009	0.259	1	1361	tags=50%, list=10%, signal=55%
HP	HP_DYSPAREUNIA	HP_DYSPAREUNIA	19	-0.56	-1.73	0.017	0.26	1	1375	tags=42%, list=10%, signal=47%
GOCC	GOCC_LAMININ_COMPLEX	GOCC_LAMININ_COMPLEX	7	-0.77	-1.73	0.02	0.261	1	2847	tags=86%, list=21%, signal=108%
GOBP	GOBP_EXTRACELLULAR_MATRIX_ASSEMBLY	GOBP_EXTRACELLULAR_MATRIX_ASSEMBLY	29	-0.5	-1.73	0.002	0.26	1	662	tags=21%, list=5%, signal=22%
GOBP	GOBP_REGULATION_OF_CARDIAC_MUSCLE_CONTRACTION	GOBP_REGULATION_OF_CARDIAC_MUSCLE_CONTRACTION	40	-0.46	-1.73	0	0.259	1	1052	tags=28%, list=8%, signal=30%
GOMF	GOMF_CHEMOKINE_ACTIVITY	GOMF_CHEMOKINE_ACTIVITY	6	-0.79	-1.73	0.015	0.262	1	1744	tags=67%, list=13%, signal=76%
GOCC	GOCC_NETWORK_FORMING_COLLAGEN_TRIMER	GOCC_NETWORK_FORMING_COLLAGEN_TRIMER	5	-0.84	-1.73	0.007	0.262	1	1901	tags=80%, list=14%, signal=93%
GOCC	GOCC_PROTEIN_COMPLEX_INVOLVED_IN_CELL_ADHESION	GOCC_PROTEIN_COMPLEX_INVOLVED_IN_CELL_ADHESION	35	-0.48	-1.73	0.004	0.261	1	2847	tags=51%, list=21%, signal=65%
GOBP	GOBP_REGULATION_OF_INTRINSIC_APOPTOTIC_SIGNALING_PATHWAY_BY_P53_CLASS_MEDIATOR	GOBP_REGULATION_OF_INTRINSIC_APOPTOTIC_SIGNALING_PATHWAY_BY_P53_CLASS_MEDIATOR	27	-0.51	-1.73	0.015	0.261	1	988	tags=26%, list=7%, signal=28%
GOBP	GOBP_NITRIC_OXIDE_MEDIATED_SIGNAL_TRANSDUCTION	GOBP_NITRIC_OXIDE_MEDIATED_SIGNAL_TRANSDUCTION	14	-0.61	-1.73	0.011	0.26	1	377	tags=29%, list=3%, signal=29%
GOMF	GOMF_FATTY_ACID_ELONGASE_ACTIVITY	GOMF_FATTY_ACID_ELONGASE_ACTIVITY	6	-0.78	-1.73	0.002	0.259	1	347	tags=50%, list=3%, signal=51%
GOBP	GOBP_REGULATION_OF_MACROPHAGE_MIGRATION	GOBP_REGULATION_OF_MACROPHAGE_MIGRATION	23	-0.53	-1.73	0.009	0.257	1	1744	tags=35%, list=13%, signal=40%
GOBP	GOBP_COLLAGEN_ACTIVATED_SIGNALING_PATHWAY	GOBP_COLLAGEN_ACTIVATED_SIGNALING_PATHWAY	10	-0.67	-1.73	0.016	0.259	1	1901	tags=60%, list=14%, signal=70%
HP	HP_HYPEREXTENSIBLE_SKIN	HP_HYPEREXTENSIBLE_SKIN	53	-0.43	-1.73	0.008	0.258	1	2266	tags=32%, list=17%, signal=38%
KEGG	KEGG_MEDICUS_REFERENCE_TYPE_II_INTERFERON_TO_JAK_STAT_SIGNALING_PATHWAY	KEGG_MEDICUS_REFERENCE_TYPE_II_INTERFERON_TO_JAK_STAT_SIGNALING_PATHWAY	6	-0.8	-1.73	0.007	0.257	1	2468	tags=50%, list=18%, signal=61%
GOBP	GOBP_CELLULAR_RESPONSE_TO_MANGANESE_ION	GOBP_CELLULAR_RESPONSE_TO_MANGANESE_ION	8	-0.72	-1.73	0.009	0.256	1	1814	tags=63%, list=13%, signal=72%
GOBP	GOBP_REGULATION_OF_MACROPHAGE_DERIVED_FOAM_CELL_DIFFERENTIATION	GOBP_REGULATION_OF_MACROPHAGE_DERIVED_FOAM_CELL_DIFFERENTIATION	15	-0.59	-1.73	0.013	0.255	1	2602	tags=67%, list=19%, signal=82%
GOBP	GOBP_NEGATIVE_REGULATION_OF_CELL_ADHESION_MEDIATED_BY_INTEGRIN	GOBP_NEGATIVE_REGULATION_OF_CELL_ADHESION_MEDIATED_BY_INTEGRIN	9	-0.72	-1.73	0.015	0.254	1	1031	tags=56%, list=8%, signal=60%
GOCC	GOCC_DYSTROPHIN_ASSOCIATED_GLYCOPROTEIN_COMPLEX	GOCC_DYSTROPHIN_ASSOCIATED_GLYCOPROTEIN_COMPLEX	11	-0.64	-1.72	0.008	0.255	1	2325	tags=55%, list=17%, signal=66%
HP	HP_ABDOMINAL_AORTIC_ANEURYSM	HP_ABDOMINAL_AORTIC_ANEURYSM	15	-0.6	-1.72	0.009	0.256	1	924	tags=33%, list=7%, signal=36%
WP	WP_OSX_AND_MIRNAS_IN_TOOTH_DEVELOPMENT	WP_OSX_AND_MIRNAS_IN_TOOTH_DEVELOPMENT	8	-0.72	-1.72	0.015	0.257	1	422	tags=38%, list=3%, signal=39%
GOBP	GOBP_NEUROENDOCRINE_CELL_DIFFERENTIATION	GOBP_NEUROENDOCRINE_CELL_DIFFERENTIATION	5	-0.85	-1.72	0.007	0.256	1	1090	tags=60%, list=8%, signal=65%
HP	HP_FEMALE_SEXUAL_DYSFUNCTION	HP_FEMALE_SEXUAL_DYSFUNCTION	35	-0.48	-1.72	0.004	0.258	1	1375	tags=31%, list=10%, signal=35%
GOBP	GOBP_RECEPTOR_SIGNALING_PATHWAY_VIA_STAT	GOBP_RECEPTOR_SIGNALING_PATHWAY_VIA_STAT	97	-0.38	-1.72	0	0.257	1	1822	tags=30%, list=13%, signal=34%
GOMF	GOMF_THREONINE_TYPE_PEPTIDASE_ACTIVITY	GOMF_THREONINE_TYPE_PEPTIDASE_ACTIVITY	11	-0.65	-1.72	0.017	0.256	1	2215	tags=55%, list=16%, signal=65%
GOBP	GOBP_CARDIAC_VENTRICLE_DEVELOPMENT	GOBP_CARDIAC_VENTRICLE_DEVELOPMENT	74	-0.4	-1.72	0.002	0.256	1	1806	tags=24%, list=13%, signal=28%
GOBP	GOBP_POSITIVE_REGULATION_OF_HETEROTYPIC_CELL_CELL_ADHESION	GOBP_POSITIVE_REGULATION_OF_HETEROTYPIC_CELL_CELL_ADHESION	5	-0.83	-1.72	0.008	0.261	1	1838	tags=40%, list=13%, signal=46%
GOBP	GOBP_DETECTION_OF_BACTERIUM	GOBP_DETECTION_OF_BACTERIUM	6	-0.78	-1.72	0.006	0.263	1	1727	tags=67%, list=13%, signal=76%
GOMF	GOMF_NADPLUS_NUCLEOSIDASE_ACTIVITY	GOMF_NADPLUS_NUCLEOSIDASE_ACTIVITY	7	-0.74	-1.72	0.009	0.262	1	1727	tags=71%, list=13%, signal=82%
GOBP	GOBP_INTERLEUKIN_8_PRODUCTION	GOBP_INTERLEUKIN_8_PRODUCTION	45	-0.45	-1.72	0.005	0.261	1	1777	tags=33%, list=13%, signal=38%
HP	HP_OTOSCLEROSIS	HP_OTOSCLEROSIS	5	-0.84	-1.72	0.008	0.263	1	174	tags=40%, list=1%, signal=40%
GOBP	GOBP_CORONARY_VASCULATURE_MORPHOGENESIS	GOBP_CORONARY_VASCULATURE_MORPHOGENESIS	12	-0.64	-1.71	0.013	0.266	1	1774	tags=33%, list=13%, signal=38%
HP	HP_HOARSE_CRY	HP_HOARSE_CRY	6	-0.78	-1.71	0.011	0.266	1	2224	tags=83%, list=16%, signal=99%
GOBP	GOBP_MUSCLE_CELL_MIGRATION	GOBP_MUSCLE_CELL_MIGRATION	67	-0.41	-1.71	0.002	0.267	1	3007	tags=43%, list=22%, signal=55%
HP	HP_AORTIC_DISSECTION	HP_AORTIC_DISSECTION	25	-0.52	-1.71	0.009	0.268	1	924	tags=28%, list=7%, signal=30%
GOMF	GOMF_STRUCTURAL_CONSTITUENT_OF_MUSCLE	GOMF_STRUCTURAL_CONSTITUENT_OF_MUSCLE	26	-0.51	-1.71	0.006	0.267	1	3005	tags=54%, list=22%, signal=69%
HP	HP_MEGACYSTIS	HP_MEGACYSTIS	6	-0.79	-1.71	0.016	0.266	1	2879	tags=100%, list=21%, signal=127%
HP	HP_ABNORMAL_CORNEAL_ENDOTHELIUM_MORPHOLOGY	HP_ABNORMAL_CORNEAL_ENDOTHELIUM_MORPHOLOGY	9	-0.67	-1.71	0.019	0.265	1	363	tags=33%, list=3%, signal=34%
GOBP	GOBP_ATF6_MEDIATED_UNFOLDED_PROTEIN_RESPONSE	GOBP_ATF6_MEDIATED_UNFOLDED_PROTEIN_RESPONSE	9	-0.7	-1.71	0.013	0.266	1	1037	tags=44%, list=8%, signal=48%
GOBP	GOBP_ANTIGEN_PROCESSING_AND_PRESENTATION_OF_ENDOGENOUS_PEPTIDE_ANTIGEN	GOBP_ANTIGEN_PROCESSING_AND_PRESENTATION_OF_ENDOGENOUS_PEPTIDE_ANTIGEN	8	-0.68	-1.71	0.007	0.269	1	4333	tags=100%, list=32%, signal=146%
WP	WP_GDNF_RET_SIGNALING_AXIS	WP_GDNF_RET_SIGNALING_AXIS	8	-0.71	-1.71	0.017	0.268	1	1079	tags=50%, list=8%, signal=54%
GOBP	GOBP_DEFENSE_RESPONSE_TO_BACTERIUM	GOBP_DEFENSE_RESPONSE_TO_BACTERIUM	98	-0.38	-1.71	0	0.268	1	1727	tags=26%, list=13%, signal=29%
GOBP	GOBP_REGULATION_OF_SYNAPSE_ASSEMBLY	GOBP_REGULATION_OF_SYNAPSE_ASSEMBLY	56	-0.43	-1.71	0	0.269	1	1192	tags=23%, list=9%, signal=25%
HP	HP_ANTERIOR_SYNECHIAE_OF_THE_ANTERIOR_CHAMBER	HP_ANTERIOR_SYNECHIAE_OF_THE_ANTERIOR_CHAMBER	6	-0.81	-1.71	0.015	0.269	1	1850	tags=83%, list=13%, signal=96%
GOBP	GOBP_RETINAL_ROD_CELL_DIFFERENTIATION	GOBP_RETINAL_ROD_CELL_DIFFERENTIATION	8	-0.72	-1.71	0.02	0.269	1	2740	tags=63%, list=20%, signal=78%
GOBP	GOBP_FAT_PAD_DEVELOPMENT	GOBP_FAT_PAD_DEVELOPMENT	7	-0.76	-1.7	0.013	0.27	1	3146	tags=86%, list=23%, signal=111%
GOBP	GOBP_ADULT_BEHAVIOR	GOBP_ADULT_BEHAVIOR	81	-0.4	-1.7	0.002	0.271	1	1584	tags=23%, list=12%, signal=26%
GOCC	GOCC_COSTAMERE	GOCC_COSTAMERE	14	-0.6	-1.7	0.014	0.272	1	1535	tags=36%, list=11%, signal=40%
GOBP	GOBP_COLLAGEN_CATABOLIC_PROCESS	GOBP_COLLAGEN_CATABOLIC_PROCESS	19	-0.55	-1.7	0.013	0.28	1	1560	tags=37%, list=11%, signal=42%
GOCC	GOCC_BASEMENT_MEMBRANE	GOCC_BASEMENT_MEMBRANE	58	-0.41	-1.7	0	0.28	1	2576	tags=40%, list=19%, signal=49%
HP	HP_ASCENDING_TUBULAR_AORTA_ANEURYSM	HP_ASCENDING_TUBULAR_AORTA_ANEURYSM	16	-0.58	-1.7	0.014	0.28	1	754	tags=25%, list=5%, signal=26%
HP	HP_AORTIC_ROOT_ANEURYSM	HP_AORTIC_ROOT_ANEURYSM	53	-0.43	-1.7	0.002	0.279	1	2268	tags=28%, list=17%, signal=34%
GOBP	GOBP_CARDIAC_CHAMBER_MORPHOGENESIS	GOBP_CARDIAC_CHAMBER_MORPHOGENESIS	67	-0.41	-1.7	0	0.281	1	1774	tags=27%, list=13%, signal=31%
GOBP	GOBP_PRESYNAPSE_ORGANIZATION	GOBP_PRESYNAPSE_ORGANIZATION	26	-0.51	-1.7	0.011	0.28	1	1192	tags=35%, list=9%, signal=38%
GOCC	GOCC_CALCIUM_CHANNEL_COMPLEX	GOCC_CALCIUM_CHANNEL_COMPLEX	39	-0.46	-1.7	0.004	0.279	1	2278	tags=38%, list=17%, signal=46%
HP	HP_ABNORMAL_DESCEMET_MEMBRANE_MORPHOLOGY	HP_ABNORMAL_DESCEMET_MEMBRANE_MORPHOLOGY	7	-0.74	-1.7	0.023	0.278	1	363	tags=43%, list=3%, signal=44%
WP	WP_UNFOLDED_PROTEIN_RESPONSE	WP_UNFOLDED_PROTEIN_RESPONSE	20	-0.55	-1.7	0.015	0.277	1	1486	tags=45%, list=11%, signal=50%
GOCC	GOCC_GOLGI_LUMEN	GOCC_GOLGI_LUMEN	37	-0.47	-1.7	0.004	0.277	1	1747	tags=27%, list=13%, signal=31%
GOBP	GOBP_POSITIVE_REGULATION_OF_INFLAMMATORY_RESPONSE	GOBP_POSITIVE_REGULATION_OF_INFLAMMATORY_RESPONSE	74	-0.4	-1.69	0.002	0.278	1	2517	tags=36%, list=18%, signal=44%
GOCC	GOCC_CHROMOSOME_TELOMERIC_REGION	GOCC_CHROMOSOME_TELOMERIC_REGION	137	0.55	2.52	0	0	0	2574	tags=42%, list=19%, signal=52%
WP	WP_RETINOBLASTOMA_GENE_IN_CANCER	WP_RETINOBLASTOMA_GENE_IN_CANCER	83	0.59	2.51	0	0	0	1552	tags=41%, list=11%, signal=46%
GOBP	GOBP_DNA_TEMPLATED_DNA_REPLICATION	GOBP_DNA_TEMPLATED_DNA_REPLICATION	151	0.53	2.44	0	0	0	2041	tags=39%, list=15%, signal=45%
WP	WP_DNA_REPLICATION	WP_DNA_REPLICATION	41	0.66	2.43	0	0	0	1894	tags=56%, list=14%, signal=65%
GOMF	GOMF_DNA_HELICASE_ACTIVITY	GOMF_DNA_HELICASE_ACTIVITY	56	0.62	2.42	0	0	0	2041	tags=48%, list=15%, signal=56%
GOCC	GOCC_REPLICATION_FORK	GOCC_REPLICATION_FORK	63	0.6	2.38	0	0	0	1894	tags=43%, list=14%, signal=49%
GOBP	GOBP_DNA_REPLICATION	GOBP_DNA_REPLICATION	252	0.48	2.37	0	0	0	2627	tags=38%, list=19%, signal=46%
GOCC	GOCC_CHROMOSOMAL_REGION	GOCC_CHROMOSOMAL_REGION	337	0.46	2.37	0	0	0	2574	tags=34%, list=19%, signal=41%
KEGG	KEGG_MEDICUS_REFERENCE_ORIGIN_UNWINDING_AND_ELONGATION	KEGG_MEDICUS_REFERENCE_ORIGIN_UNWINDING_AND_ELONGATION	30	0.69	2.34	0	0	0.001	1529	tags=60%, list=11%, signal=67%
GOBP	GOBP_DNA_CONFORMATION_CHANGE	GOBP_DNA_CONFORMATION_CHANGE	84	0.55	2.33	0	0	0.001	2041	tags=40%, list=15%, signal=47%
GOMF	GOMF_ATP_DEPENDENT_ACTIVITY_ACTING_ON_DNA	GOMF_ATP_DEPENDENT_ACTIVITY_ACTING_ON_DNA	108	0.52	2.31	0	0	0.001	2594	tags=38%, list=19%, signal=46%
GOBP	GOBP_CHROMOSOME_SEPARATION	GOBP_CHROMOSOME_SEPARATION	76	0.56	2.3	0	0	0.002	2594	tags=41%, list=19%, signal=50%
GOBP	GOBP_DNA_STRAND_ELONGATION	GOBP_DNA_STRAND_ELONGATION	35	0.65	2.3	0	0	0.003	3721	tags=71%, list=27%, signal=98%
GOMF	GOMF_SINGLE_STRANDED_DNA_HELICASE_ACTIVITY	GOMF_SINGLE_STRANDED_DNA_HELICASE_ACTIVITY	23	0.72	2.3	0	0	0.003	2041	tags=70%, list=15%, signal=82%
GOBP	GOBP_ATTACHMENT_OF_SPINDLE_MICROTUBULES_TO_KINETOCHORE	GOBP_ATTACHMENT_OF_SPINDLE_MICROTUBULES_TO_KINETOCHORE	45	0.61	2.3	0	0	0.003	1660	tags=42%, list=12%, signal=48%
GOBP	GOBP_NEGATIVE_REGULATION_OF_CHROMOSOME_ORGANIZATION	GOBP_NEGATIVE_REGULATION_OF_CHROMOSOME_ORGANIZATION	87	0.54	2.29	0	0	0.004	2574	tags=38%, list=19%, signal=46%
GOBP	GOBP_POSITIVE_REGULATION_OF_CHROMOSOME_SEGREGATION	GOBP_POSITIVE_REGULATION_OF_CHROMOSOME_SEGREGATION	26	0.71	2.28	0	0	0.007	855	tags=42%, list=6%, signal=45%
GOBP	GOBP_CHROMOSOME_ORGANIZATION	GOBP_CHROMOSOME_ORGANIZATION	507	0.43	2.28	0	0	0.008	3837	tags=43%, list=28%, signal=58%
GOBP	GOBP_MRNA_PROCESSING	GOBP_MRNA_PROCESSING	418	0.44	2.27	0	0	0.008	3509	tags=39%, list=26%, signal=50%
WP	WP_MRNA_PROCESSING	WP_MRNA_PROCESSING	121	0.51	2.27	0	0	0.009	5343	tags=66%, list=39%, signal=107%
GOBP	GOBP_POSITIVE_REGULATION_OF_CHROMOSOME_SEPARATION	GOBP_POSITIVE_REGULATION_OF_CHROMOSOME_SEPARATION	28	0.68	2.25	0	0.001	0.013	1959	tags=57%, list=14%, signal=67%
GOBP	GOBP_RECOMBINATIONAL_REPAIR	GOBP_RECOMBINATIONAL_REPAIR	162	0.48	2.25	0	0.001	0.013	3609	tags=43%, list=26%, signal=57%
GOBP	GOBP_REGULATION_OF_ATTACHMENT_OF_SPINDLE_MICROTUBULES_TO_KINETOCHORE	GOBP_REGULATION_OF_ATTACHMENT_OF_SPINDLE_MICROTUBULES_TO_KINETOCHORE	21	0.73	2.25	0	0.001	0.013	872	tags=52%, list=6%, signal=56%
GOBP	GOBP_REGULATION_OF_MITOTIC_SISTER_CHROMATID_SEGREGATION	GOBP_REGULATION_OF_MITOTIC_SISTER_CHROMATID_SEGREGATION	51	0.58	2.23	0	0.001	0.019	1324	tags=31%, list=10%, signal=35%
GOMF	GOMF_CATALYTIC_ACTIVITY_ACTING_ON_DNA	GOMF_CATALYTIC_ACTIVITY_ACTING_ON_DNA	222	0.46	2.22	0	0.001	0.022	2594	tags=33%, list=19%, signal=40%
KEGG	KEGG_MEDICUS_REFERENCE_HOMOLOGOUS_RECOMBINATION	KEGG_MEDICUS_REFERENCE_HOMOLOGOUS_RECOMBINATION	32	0.65	2.22	0	0.001	0.023	2232	tags=56%, list=16%, signal=67%
GOBP	GOBP_METAPHASE_CHROMOSOME_ALIGNMENT	GOBP_METAPHASE_CHROMOSOME_ALIGNMENT	88	0.52	2.22	0	0.001	0.023	1660	tags=32%, list=12%, signal=36%
GOCC	GOCC_CATALYTIC_STEP_2_SPLICEOSOME	GOCC_CATALYTIC_STEP_2_SPLICEOSOME	86	0.52	2.21	0	0.001	0.027	4018	tags=52%, list=29%, signal=74%
GOBP	GOBP_DNA_REPLICATION_INITIATION	GOBP_DNA_REPLICATION_INITIATION	35	0.63	2.21	0	0.001	0.031	1795	tags=49%, list=13%, signal=56%
GOBP	GOBP_REGULATION_OF_CHROMOSOME_ORGANIZATION	GOBP_REGULATION_OF_CHROMOSOME_ORGANIZATION	231	0.45	2.21	0	0.001	0.032	3595	tags=42%, list=26%, signal=55%
GOBP	GOBP_RNA_SPLICING_VIA_TRANSESTERIFICATION_REACTIONS	GOBP_RNA_SPLICING_VIA_TRANSESTERIFICATION_REACTIONS	263	0.44	2.21	0	0.001	0.033	3509	tags=40%, list=26%, signal=52%
GOBP	GOBP_REGULATION_OF_CHROMOSOME_SEGREGATION	GOBP_REGULATION_OF_CHROMOSOME_SEGREGATION	119	0.5	2.21	0	0.001	0.033	1337	tags=27%, list=10%, signal=30%
GOBP	GOBP_DNA_RECOMBINATION	GOBP_DNA_RECOMBINATION	260	0.44	2.19	0	0.001	0.045	2615	tags=34%, list=19%, signal=41%
GOBP	GOBP_REGULATION_OF_DNA_TEMPLATED_DNA_REPLICATION_INITIATION	GOBP_REGULATION_OF_DNA_TEMPLATED_DNA_REPLICATION_INITIATION	14	0.79	2.19	0	0.001	0.049	2528	tags=86%, list=18%, signal=105%
GOCC	GOCC_SPLICEOSOMAL_COMPLEX	GOCC_SPLICEOSOMAL_COMPLEX	182	0.46	2.19	0	0.001	0.049	3440	tags=41%, list=25%, signal=54%
GOBP	GOBP_CHROMOSOME_SEGREGATION	GOBP_CHROMOSOME_SEGREGATION	349	0.43	2.18	0	0.001	0.05	2677	tags=32%, list=20%, signal=38%
GOBP	GOBP_MITOTIC_SISTER_CHROMATID_SEPARATION	GOBP_MITOTIC_SISTER_CHROMATID_SEPARATION	59	0.55	2.18	0	0.001	0.052	2561	tags=41%, list=19%, signal=50%
GOCC	GOCC_NUCLEAR_REPLICATION_FORK	GOCC_NUCLEAR_REPLICATION_FORK	33	0.62	2.18	0	0.001	0.054	1894	tags=45%, list=14%, signal=53%
GOBP	GOBP_POSITIVE_REGULATION_OF_CELL_CYCLE_G2_M_PHASE_TRANSITION	GOBP_POSITIVE_REGULATION_OF_CELL_CYCLE_G2_M_PHASE_TRANSITION	28	0.64	2.17	0	0.001	0.056	1305	tags=39%, list=10%, signal=43%
GOBP	GOBP_REGULATION_OF_MITOTIC_NUCLEAR_DIVISION	GOBP_REGULATION_OF_MITOTIC_NUCLEAR_DIVISION	92	0.5	2.16	0	0.002	0.068	1660	tags=33%, list=12%, signal=37%
GOCC	GOCC_PRECATALYTIC_SPLICEOSOME	GOCC_PRECATALYTIC_SPLICEOSOME	50	0.56	2.15	0	0.002	0.08	4382	tags=64%, list=32%, signal=94%
KEGG	KEGG_MEDICUS_REFERENCE_CDC25_CELL_CYCLE_G2_M	KEGG_MEDICUS_REFERENCE_CDC25_CELL_CYCLE_G2_M	9	0.88	2.15	0	0.002	0.083	717	tags=67%, list=5%, signal=70%
GOBP	GOBP_NEGATIVE_REGULATION_OF_CHROMOSOME_SEGREGATION	GOBP_NEGATIVE_REGULATION_OF_CHROMOSOME_SEGREGATION	46	0.58	2.15	0	0.002	0.083	1324	tags=30%, list=10%, signal=34%
GOBP	GOBP_MITOTIC_NUCLEAR_DIVISION	GOBP_MITOTIC_NUCLEAR_DIVISION	234	0.44	2.14	0	0.002	0.095	2146	tags=29%, list=16%, signal=34%
GOBP	GOBP_TELOMERE_MAINTENANCE	GOBP_TELOMERE_MAINTENANCE	146	0.46	2.14	0	0.003	0.108	3590	tags=47%, list=26%, signal=63%
GOBP	GOBP_MITOTIC_SISTER_CHROMATID_SEGREGATION	GOBP_MITOTIC_SISTER_CHROMATID_SEGREGATION	171	0.45	2.13	0	0.002	0.109	2146	tags=30%, list=16%, signal=35%
GOBP	GOBP_DNA_UNWINDING_INVOLVED_IN_DNA_REPLICATION	GOBP_DNA_UNWINDING_INVOLVED_IN_DNA_REPLICATION	21	0.69	2.13	0	0.002	0.109	2734	tags=71%, list=20%, signal=89%
GOCC	GOCC_U2_TYPE_SPLICEOSOMAL_COMPLEX	GOCC_U2_TYPE_SPLICEOSOMAL_COMPLEX	86	0.51	2.13	0	0.002	0.112	3997	tags=56%, list=29%, signal=78%
GOBP	GOBP_MITOTIC_RECOMBINATION	GOBP_MITOTIC_RECOMBINATION	22	0.68	2.13	0	0.002	0.113	2480	tags=50%, list=18%, signal=61%
GOBP	GOBP_RNA_SPLICING	GOBP_RNA_SPLICING	386	0.41	2.13	0	0.002	0.116	3509	tags=38%, list=26%, signal=49%
GOBP	GOBP_POSITIVE_REGULATION_OF_CHROMOSOME_ORGANIZATION	GOBP_POSITIVE_REGULATION_OF_CHROMOSOME_ORGANIZATION	101	0.48	2.13	0	0.002	0.121	3783	tags=46%, list=28%, signal=62%
GOBP	GOBP_NEGATIVE_REGULATION_OF_DNA_METABOLIC_PROCESS	GOBP_NEGATIVE_REGULATION_OF_DNA_METABOLIC_PROCESS	110	0.47	2.13	0	0.002	0.124	2594	tags=39%, list=19%, signal=48%
GOBP	GOBP_TELOMERE_MAINTENANCE_VIA_RECOMBINATION	GOBP_TELOMERE_MAINTENANCE_VIA_RECOMBINATION	14	0.78	2.12	0	0.003	0.135	2232	tags=57%, list=16%, signal=68%
GOBP	GOBP_POSITIVE_REGULATION_OF_MITOTIC_SISTER_CHROMATID_SEPARATION	GOBP_POSITIVE_REGULATION_OF_MITOTIC_SISTER_CHROMATID_SEPARATION	17	0.72	2.11	0	0.003	0.144	918	tags=59%, list=7%, signal=63%
GOBP	GOBP_PROTEIN_LOCALIZATION_TO_CHROMOSOME_CENTROMERIC_REGION	GOBP_PROTEIN_LOCALIZATION_TO_CHROMOSOME_CENTROMERIC_REGION	25	0.66	2.11	0	0.003	0.149	1080	tags=32%, list=8%, signal=35%
GOBP	GOBP_DNA_REPAIR	GOBP_DNA_REPAIR	529	0.4	2.11	0	0.003	0.151	4110	tags=43%, list=30%, signal=59%
GOBP	GOBP_SNRNA_PROCESSING	GOBP_SNRNA_PROCESSING	25	0.65	2.11	0	0.003	0.153	3143	tags=60%, list=23%, signal=78%
GOBP	GOBP_REGULATION_OF_SISTER_CHROMATID_SEGREGATION	GOBP_REGULATION_OF_SISTER_CHROMATID_SEGREGATION	98	0.49	2.11	0	0.003	0.158	4747	tags=56%, list=35%, signal=85%
KEGG	KEGG_MEDICUS_REFERENCE_CHOLESTEROL_BIOSYNTHESIS	KEGG_MEDICUS_REFERENCE_CHOLESTEROL_BIOSYNTHESIS	12	0.82	2.1	0	0.003	0.171	1918	tags=75%, list=14%, signal=87%
WP	WP_CHOLESTEROL_SYNTHESIS_DISORDERS	WP_CHOLESTEROL_SYNTHESIS_DISORDERS	16	0.73	2.1	0	0.003	0.172	1918	tags=63%, list=14%, signal=73%
GOBP	GOBP_CHROMOSOME_LOCALIZATION	GOBP_CHROMOSOME_LOCALIZATION	101	0.49	2.1	0	0.003	0.173	1446	tags=29%, list=11%, signal=32%
KEGG	KEGG_MEDICUS_REFERENCE_ORGANIZATION_OF_THE_OUTER_KINETOCHORE	KEGG_MEDICUS_REFERENCE_ORGANIZATION_OF_THE_OUTER_KINETOCHORE	18	0.71	2.1	0	0.003	0.183	1429	tags=44%, list=10%, signal=50%
GOCC	GOCC_SPLICEOSOMAL_SNRNP_COMPLEX	GOCC_SPLICEOSOMAL_SNRNP_COMPLEX	63	0.52	2.1	0	0.003	0.191	4382	tags=65%, list=32%, signal=95%
GOMF	GOMF_SNRNA_BINDING	GOMF_SNRNA_BINDING	44	0.56	2.1	0	0.003	0.191	3440	tags=57%, list=25%, signal=76%
GOBP	GOBP_PROTEIN_LOCALIZATION_TO_CHROMOSOME	GOBP_PROTEIN_LOCALIZATION_TO_CHROMOSOME	93	0.49	2.09	0	0.003	0.198	3590	tags=41%, list=26%, signal=55%
WP	WP_DNA_REPAIR_PATHWAYS_FULL_NETWORK	WP_DNA_REPAIR_PATHWAYS_FULL_NETWORK	117	0.47	2.09	0	0.003	0.202	2480	tags=35%, list=18%, signal=42%
GOMF	GOMF_DNA_SECONDARY_STRUCTURE_BINDING	GOMF_DNA_SECONDARY_STRUCTURE_BINDING	34	0.6	2.08	0	0.004	0.232	2232	tags=38%, list=16%, signal=46%
GOCC	GOCC_OUTER_KINETOCHORE	GOCC_OUTER_KINETOCHORE	20	0.7	2.08	0	0.004	0.232	1429	tags=40%, list=10%, signal=45%
GOBP	GOBP_SISTER_CHROMATID_SEGREGATION	GOBP_SISTER_CHROMATID_SEGREGATION	209	0.43	2.08	0	0.004	0.232	4147	tags=44%, list=30%, signal=61%
KEGG	KEGG_MEDICUS_REFERENCE_TRAIP_DEPENDENT_REPLISOME_DISASSEMBLY	KEGG_MEDICUS_REFERENCE_TRAIP_DEPENDENT_REPLISOME_DISASSEMBLY	16	0.75	2.07	0	0.004	0.259	2734	tags=81%, list=20%, signal=101%
GOCC	GOCC_SM_LIKE_PROTEIN_FAMILY_COMPLEX	GOCC_SM_LIKE_PROTEIN_FAMILY_COMPLEX	83	0.5	2.07	0	0.004	0.276	4700	tags=63%, list=34%, signal=95%
GOBP	GOBP_TELOMERE_ORGANIZATION	GOBP_TELOMERE_ORGANIZATION	154	0.44	2.07	0	0.005	0.291	3590	tags=45%, list=26%, signal=61%
GOCC	GOCC_SPINDLE_MIDZONE	GOCC_SPINDLE_MIDZONE	31	0.61	2.06	0	0.005	0.298	898	tags=39%, list=7%, signal=41%
GOBP	GOBP_SPINDLE_ORGANIZATION	GOBP_SPINDLE_ORGANIZATION	176	0.43	2.06	0	0.005	0.312	2668	tags=35%, list=19%, signal=42%
WP	WP_DNA_MISMATCH_REPAIR	WP_DNA_MISMATCH_REPAIR	23	0.66	2.06	0	0.005	0.312	3573	tags=78%, list=26%, signal=106%
GOBP	GOBP_MRNA_EXPORT_FROM_NUCLEUS	GOBP_MRNA_EXPORT_FROM_NUCLEUS	61	0.52	2.06	0	0.005	0.313	3153	tags=43%, list=23%, signal=55%
HP	HP_MULTIPLE_CAFE_AU_LAIT_SPOTS	HP_MULTIPLE_CAFE_AU_LAIT_SPOTS	60	0.52	2.06	0	0.005	0.318	4951	tags=62%, list=36%, signal=96%
GOBP	GOBP_DOUBLE_STRAND_BREAK_REPAIR	GOBP_DOUBLE_STRAND_BREAK_REPAIR	275	0.41	2.06	0	0.005	0.32	3609	tags=39%, list=26%, signal=52%
GOMF	GOMF_DNA_DAMAGE_SENSOR_ACTIVITY	GOMF_DNA_DAMAGE_SENSOR_ACTIVITY	17	0.7	2.06	0	0.005	0.321	2480	tags=65%, list=18%, signal=79%
GOBP	GOBP_POSITIVE_REGULATION_OF_ATTACHMENT_OF_SPINDLE_MICROTUBULES_TO_KINETOCHORE	GOBP_POSITIVE_REGULATION_OF_ATTACHMENT_OF_SPINDLE_MICROTUBULES_TO_KINETOCHORE	11	0.8	2.06	0	0.005	0.328	855	tags=64%, list=6%, signal=68%
KEGG	KEGG_MEDICUS_REFERENCE_DNA_REPLICATION_TERMINATION	KEGG_MEDICUS_REFERENCE_DNA_REPLICATION_TERMINATION	21	0.66	2.05	0	0.005	0.34	2734	tags=67%, list=20%, signal=83%
KEGG	KEGG_MEDICUS_REFERENCE_PRE_IC_FORMATION	KEGG_MEDICUS_REFERENCE_PRE_IC_FORMATION	27	0.62	2.05	0	0.005	0.353	2734	tags=63%, list=20%, signal=78%
GOBP	GOBP_DNA_STRAND_ELONGATION_INVOLVED_IN_DNA_REPLICATION	GOBP_DNA_STRAND_ELONGATION_INVOLVED_IN_DNA_REPLICATION	15	0.73	2.05	0	0.005	0.354	3492	tags=93%, list=25%, signal=125%
GOBP	GOBP_PROTEIN_RNA_COMPLEX_ORGANIZATION	GOBP_PROTEIN_RNA_COMPLEX_ORGANIZATION	193	0.43	2.05	0	0.005	0.356	4482	tags=53%, list=33%, signal=77%
GOCC	GOCC_NUCLEAR_CHROMOSOME	GOCC_NUCLEAR_CHROMOSOME	190	0.43	2.05	0	0.005	0.36	2005	tags=29%, list=15%, signal=34%
WP	WP_CHOLESTEROL_BIOSYNTHESIS_PATHWAY	WP_CHOLESTEROL_BIOSYNTHESIS_PATHWAY	14	0.74	2.05	0	0.005	0.363	1918	tags=64%, list=14%, signal=75%
GOBP	GOBP_MEIOTIC_CELL_CYCLE_PHASE_TRANSITION	GOBP_MEIOTIC_CELL_CYCLE_PHASE_TRANSITION	10	0.82	2.04	0	0.006	0.389	1028	tags=70%, list=7%, signal=76%
KEGG	KEGG_MEDICUS_REFERENCE_OKAZAKI_FRAGMENT_MATURATION	KEGG_MEDICUS_REFERENCE_OKAZAKI_FRAGMENT_MATURATION	11	0.79	2.04	0.002	0.006	0.398	1964	tags=82%, list=14%, signal=95%
GOBP	GOBP_NUCLEAR_CHROMOSOME_SEGREGATION	GOBP_NUCLEAR_CHROMOSOME_SEGREGATION	252	0.41	2.04	0	0.007	0.439	2677	tags=31%, list=20%, signal=37%
GOCC	GOCC_SPINDLE	GOCC_SPINDLE	366	0.39	2.03	0	0.007	0.444	1969	tags=26%, list=14%, signal=30%
KEGG	KEGG_MEDICUS_REFERENCE_MISMATCH_REPAIR	KEGG_MEDICUS_REFERENCE_MISMATCH_REPAIR	26	0.62	2.03	0	0.007	0.452	2480	tags=58%, list=18%, signal=70%
KEGG	KEGG_MEDICUS_REFERENCE_DNA_REPLICATION_LICENSING	KEGG_MEDICUS_REFERENCE_DNA_REPLICATION_LICENSING	23	0.65	2.03	0	0.008	0.495	1598	tags=52%, list=12%, signal=59%
GOMF	GOMF_FOUR_WAY_JUNCTION_DNA_BINDING	GOMF_FOUR_WAY_JUNCTION_DNA_BINDING	18	0.69	2.03	0	0.008	0.502	2232	tags=50%, list=16%, signal=60%
GOCC	GOCC_CHITOSOME	GOCC_CHITOSOME	19	0.68	2.02	0	0.008	0.521	2074	tags=68%, list=15%, signal=81%
KEGG	KEGG_MEDICUS_REFERENCE_LONG_PATCH_BER	KEGG_MEDICUS_REFERENCE_LONG_PATCH_BER	17	0.71	2.02	0	0.008	0.531	1894	tags=65%, list=14%, signal=75%
GOCC	GOCC_CMG_COMPLEX	GOCC_CMG_COMPLEX	11	0.77	2.01	0	0.009	0.562	2734	tags=91%, list=20%, signal=113%
GOCC	GOCC_CHROMOSOME_CENTROMERIC_REGION	GOCC_CHROMOSOME_CENTROMERIC_REGION	215	0.41	2.01	0	0.009	0.566	1995	tags=26%, list=15%, signal=30%
KEGG	KEGG_MEDICUS_REFERENCE_BRANCHING_MICROTUBULE_NUCLEATION	KEGG_MEDICUS_REFERENCE_BRANCHING_MICROTUBULE_NUCLEATION	25	0.62	2.01	0	0.009	0.585	2761	tags=48%, list=20%, signal=60%
GOBP	GOBP_SPLICEOSOMAL_SNRNP_ASSEMBLY	GOBP_SPLICEOSOMAL_SNRNP_ASSEMBLY	37	0.57	2.01	0	0.009	0.597	3826	tags=62%, list=28%, signal=86%
GOBP	GOBP_RNA_PROCESSING	GOBP_RNA_PROCESSING	839	0.36	2.01	0	0.009	0.599	4100	tags=41%, list=30%, signal=54%
GOBP	GOBP_NEGATIVE_REGULATION_OF_NUCLEAR_DIVISION	GOBP_NEGATIVE_REGULATION_OF_NUCLEAR_DIVISION	54	0.51	2.01	0	0.01	0.618	1324	tags=28%, list=10%, signal=31%
GOBP	GOBP_TELOMERE_MAINTENANCE_IN_RESPONSE_TO_DNA_DAMAGE	GOBP_TELOMERE_MAINTENANCE_IN_RESPONSE_TO_DNA_DAMAGE	30	0.6	2.01	0	0.009	0.618	3721	tags=63%, list=27%, signal=87%
GOBP	GOBP_REGULATION_OF_TELOMERE_MAINTENANCE	GOBP_REGULATION_OF_TELOMERE_MAINTENANCE	100	0.46	2.01	0	0.009	0.62	3783	tags=48%, list=28%, signal=66%
GOBP	GOBP_NEGATIVE_REGULATION_OF_TELOMERE_MAINTENANCE	GOBP_NEGATIVE_REGULATION_OF_TELOMERE_MAINTENANCE	33	0.58	2	0	0.01	0.63	2574	tags=45%, list=19%, signal=56%
GOBP	GOBP_STEROID_CATABOLIC_PROCESS	GOBP_STEROID_CATABOLIC_PROCESS	13	0.73	2	0	0.011	0.673	1854	tags=54%, list=14%, signal=62%
GOBP	GOBP_DNA_METABOLIC_PROCESS	GOBP_DNA_METABOLIC_PROCESS	844	0.36	2	0	0.011	0.675	2627	tags=30%, list=19%, signal=35%
GOBP	GOBP_TELOMERE_MAINTENANCE_VIA_TELOMERE_LENGTHENING	GOBP_TELOMERE_MAINTENANCE_VIA_TELOMERE_LENGTHENING	76	0.48	2	0	0.011	0.684	3304	tags=49%, list=24%, signal=64%
GOBP	GOBP_SPINDLE_ASSEMBLY	GOBP_SPINDLE_ASSEMBLY	114	0.46	1.99	0	0.011	0.694	2668	tags=33%, list=19%, signal=41%
GOBP	GOBP_CELL_CYCLE_DNA_REPLICATION	GOBP_CELL_CYCLE_DNA_REPLICATION	41	0.54	1.99	0	0.011	0.696	2627	tags=44%, list=19%, signal=54%
GOBP	GOBP_MITOTIC_METAPHASE_CHROMOSOME_ALIGNMENT	GOBP_MITOTIC_METAPHASE_CHROMOSOME_ALIGNMENT	54	0.51	1.99	0	0.012	0.725	1446	tags=31%, list=11%, signal=35%
HP	HP_ABNORMALITY_OF_CHROMOSOME_STABILITY	HP_ABNORMALITY_OF_CHROMOSOME_STABILITY	54	0.52	1.99	0	0.012	0.73	3099	tags=41%, list=23%, signal=52%
GOBP	GOBP_REGULATION_OF_DNA_TEMPLATED_DNA_REPLICATION	GOBP_REGULATION_OF_DNA_TEMPLATED_DNA_REPLICATION	43	0.54	1.99	0	0.012	0.735	1832	tags=44%, list=13%, signal=51%
GOBP	GOBP_RNA_EXPORT_FROM_NUCLEUS	GOBP_RNA_EXPORT_FROM_NUCLEUS	79	0.48	1.99	0	0.012	0.738	4399	tags=51%, list=32%, signal=74%
WP	WP_DNA_IR_DAMAGE_AND_CELLULAR_RESPONSE_VIA_ATR	WP_DNA_IR_DAMAGE_AND_CELLULAR_RESPONSE_VIA_ATR	78	0.48	1.99	0	0.012	0.743	1553	tags=32%, list=11%, signal=36%
WP	WP_KLEEFSTRA_SYNDROME	WP_KLEEFSTRA_SYNDROME	24	0.62	1.98	0.002	0.013	0.771	4546	tags=75%, list=33%, signal=112%
GOMF	GOMF_TELOMERIC_DNA_BINDING	GOMF_TELOMERIC_DNA_BINDING	36	0.56	1.98	0	0.013	0.785	2574	tags=44%, list=19%, signal=55%
GOCC	GOCC_SPLICEOSOMAL_TRI_SNRNP_COMPLEX	GOCC_SPLICEOSOMAL_TRI_SNRNP_COMPLEX	35	0.57	1.98	0	0.013	0.788	4382	tags=74%, list=32%, signal=109%
KEGG	KEGG_MEDICUS_PATHOGEN_HIV_VPR_TO_CDC25_CELL_CYCLE_G2M	KEGG_MEDICUS_PATHOGEN_HIV_VPR_TO_CDC25_CELL_CYCLE_G2M	10	0.78	1.98	0	0.013	0.796	308	tags=40%, list=2%, signal=41%
GOCC	GOCC_INTEGRATOR_COMPLEX	GOCC_INTEGRATOR_COMPLEX	16	0.7	1.98	0	0.013	0.798	3143	tags=56%, list=23%, signal=73%
GOBP	GOBP_CELL_DIVISION	GOBP_CELL_DIVISION	518	0.37	1.98	0	0.013	0.8	2381	tags=27%, list=17%, signal=31%
GOBP	GOBP_REGULATION_OF_DNA_TEMPLATED_TRANSCRIPTION_ELONGATION	GOBP_REGULATION_OF_DNA_TEMPLATED_TRANSCRIPTION_ELONGATION	94	0.46	1.97	0	0.013	0.809	4289	tags=50%, list=31%, signal=72%
GOBP	GOBP_POSITIVE_REGULATION_OF_CELL_CYCLE_CHECKPOINT	GOBP_POSITIVE_REGULATION_OF_CELL_CYCLE_CHECKPOINT	18	0.66	1.97	0	0.013	0.815	1324	tags=44%, list=10%, signal=49%
GOBP	GOBP_REGULATION_OF_METAPHASE_PLATE_CONGRESSION	GOBP_REGULATION_OF_METAPHASE_PLATE_CONGRESSION	13	0.73	1.97	0	0.014	0.824	1324	tags=54%, list=10%, signal=60%
KEGG	KEGG_MEDICUS_REFERENCE_TELOMERE_ELONGATION	KEGG_MEDICUS_REFERENCE_TELOMERE_ELONGATION	17	0.68	1.97	0	0.014	0.842	2574	tags=65%, list=19%, signal=80%
GOBP	GOBP_PROTEIN_LOCALIZATION_TO_CHROMATIN	GOBP_PROTEIN_LOCALIZATION_TO_CHROMATIN	37	0.54	1.96	0	0.016	0.872	3532	tags=46%, list=26%, signal=62%
HP	HP_VAGINAL_FISTULA	HP_VAGINAL_FISTULA	24	0.61	1.96	0.002	0.016	0.872	2612	tags=50%, list=19%, signal=62%
GOBP	GOBP_MRNA_METABOLIC_PROCESS	GOBP_MRNA_METABOLIC_PROCESS	629	0.36	1.96	0	0.016	0.872	3541	tags=35%, list=26%, signal=45%
GOMF	GOMF_NUCLEOSOME_BINDING	GOMF_NUCLEOSOME_BINDING	51	0.51	1.96	0	0.016	0.878	4546	tags=63%, list=33%, signal=94%
GOBP	GOBP_TELOMERIC_LOOP_DISASSEMBLY	GOBP_TELOMERIC_LOOP_DISASSEMBLY	9	0.82	1.96	0	0.016	0.883	1522	tags=56%, list=11%, signal=62%
WP	WP_BASE_EXCISION_REPAIR	WP_BASE_EXCISION_REPAIR	31	0.57	1.95	0	0.017	0.905	2295	tags=48%, list=17%, signal=58%
GOBP	GOBP_DNA_TEMPLATED_TRANSCRIPTION_ELONGATION	GOBP_DNA_TEMPLATED_TRANSCRIPTION_ELONGATION	123	0.43	1.95	0	0.018	0.911	4197	tags=49%, list=31%, signal=70%
GOBP	GOBP_DOUBLE_STRAND_BREAK_REPAIR_VIA_BREAK_INDUCED_REPLICATION	GOBP_DOUBLE_STRAND_BREAK_REPAIR_VIA_BREAK_INDUCED_REPLICATION	11	0.76	1.95	0	0.017	0.911	2734	tags=82%, list=20%, signal=102%
HP	HP_INCREASED_CIRCULATING_PROLACTIN_CONCENTRATION	HP_INCREASED_CIRCULATING_PROLACTIN_CONCENTRATION	21	0.62	1.95	0.002	0.018	0.916	2864	tags=62%, list=21%, signal=78%
GOCC	GOCC_CONDENSED_CHROMOSOME	GOCC_CONDENSED_CHROMOSOME	229	0.4	1.95	0	0.018	0.918	2006	tags=26%, list=15%, signal=30%
GOBP	GOBP_DNA_TEMPLATED_DNA_REPLICATION_MAINTENANCE_OF_FIDELITY	GOBP_DNA_TEMPLATED_DNA_REPLICATION_MAINTENANCE_OF_FIDELITY	50	0.5	1.95	0	0.018	0.918	1679	tags=28%, list=12%, signal=32%
GOMF	GOMF_DNA_CLAMP_LOADER_ACTIVITY	GOMF_DNA_CLAMP_LOADER_ACTIVITY	9	0.79	1.95	0	0.018	0.92	1832	tags=67%, list=13%, signal=77%
GOBP	GOBP_REGULATION_OF_NUCLEAR_DIVISION	GOBP_REGULATION_OF_NUCLEAR_DIVISION	105	0.44	1.94	0	0.019	0.937	1660	tags=30%, list=12%, signal=34%
GOCC	GOCC_CONDENSED_CHROMOSOME_CENTROMERIC_REGION	GOCC_CONDENSED_CHROMOSOME_CENTROMERIC_REGION	163	0.41	1.94	0	0.019	0.937	1995	tags=26%, list=15%, signal=31%
GOBP	GOBP_TRANSCRIPTION_INITIATION_COUPLED_CHROMATIN_REMODELING	GOBP_TRANSCRIPTION_INITIATION_COUPLED_CHROMATIN_REMODELING	32	0.56	1.94	0	0.019	0.939	4546	tags=66%, list=33%, signal=98%
GOBP	GOBP_MITOTIC_CELL_CYCLE_PROCESS	GOBP_MITOTIC_CELL_CYCLE_PROCESS	645	0.35	1.94	0	0.019	0.942	3539	tags=35%, list=26%, signal=45%
WP	WP_NUCLEOTIDE_EXCISION_REPAIR_IN_XERODERMA_PIGMENTOSUM	WP_NUCLEOTIDE_EXCISION_REPAIR_IN_XERODERMA_PIGMENTOSUM	60	0.49	1.94	0	0.02	0.947	2774	tags=38%, list=20%, signal=48%
GOBP	GOBP_MISMATCH_REPAIR	GOBP_MISMATCH_REPAIR	28	0.58	1.94	0	0.02	0.949	2480	tags=54%, list=18%, signal=65%
HP	HP_CAFE_AU_LAIT_SPOT	HP_CAFE_AU_LAIT_SPOT	110	0.44	1.93	0	0.02	0.95	4951	tags=52%, list=36%, signal=80%
GOMF	GOMF_HELICASE_ACTIVITY	GOMF_HELICASE_ACTIVITY	139	0.42	1.93	0	0.02	0.951	3424	tags=41%, list=25%, signal=54%
GOMF	GOMF_SINGLE_STRANDED_DNA_BINDING	GOMF_SINGLE_STRANDED_DNA_BINDING	109	0.44	1.93	0	0.021	0.953	2593	tags=33%, list=19%, signal=40%
GOBP	GOBP_SISTER_CHROMATID_COHESION	GOBP_SISTER_CHROMATID_COHESION	48	0.52	1.93	0	0.022	0.958	2379	tags=38%, list=17%, signal=45%
GOBP	GOBP_REGULATION_OF_CELL_CYCLE_CHECKPOINT	GOBP_REGULATION_OF_CELL_CYCLE_CHECKPOINT	45	0.51	1.93	0	0.022	0.963	5180	tags=67%, list=38%, signal=107%
GOBP	GOBP_CELL_CYCLE_CHECKPOINT_SIGNALING	GOBP_CELL_CYCLE_CHECKPOINT_SIGNALING	177	0.41	1.92	0	0.023	0.963	1598	tags=25%, list=12%, signal=28%
GOBP	GOBP_NUCLEOBASE_BIOSYNTHETIC_PROCESS	GOBP_NUCLEOBASE_BIOSYNTHETIC_PROCESS	15	0.68	1.92	0.002	0.023	0.965	3916	tags=87%, list=29%, signal=121%
GOCC	GOCC_FICOLIN_1_RICH_GRANULE	GOCC_FICOLIN_1_RICH_GRANULE	135	0.42	1.92	0	0.024	0.974	3235	tags=41%, list=24%, signal=53%
GOBP	GOBP_POSITIVE_REGULATION_OF_MRNA_PROCESSING	GOBP_POSITIVE_REGULATION_OF_MRNA_PROCESSING	26	0.59	1.92	0.004	0.025	0.978	3779	tags=54%, list=28%, signal=74%
GOCC	GOCC_EUCHROMATIN	GOCC_EUCHROMATIN	45	0.52	1.91	0	0.025	0.979	3103	tags=47%, list=23%, signal=60%
GOBP	GOBP_POSITIVE_REGULATION_OF_MITOTIC_CELL_CYCLE_SPINDLE_ASSEMBLY_CHECKPOINT	GOBP_POSITIVE_REGULATION_OF_MITOTIC_CELL_CYCLE_SPINDLE_ASSEMBLY_CHECKPOINT	12	0.74	1.91	0	0.026	0.985	1324	tags=50%, list=10%, signal=55%
WP	WP_CHOLESTEROL_METABOLISM	WP_CHOLESTEROL_METABOLISM	50	0.49	1.91	0	0.026	0.985	2473	tags=46%, list=18%, signal=56%
GOCC	GOCC_CHROMOSOME_PASSENGER_COMPLEX	GOCC_CHROMOSOME_PASSENGER_COMPLEX	5	0.96	1.91	0	0.027	0.986	501	tags=100%, list=4%, signal=104%
GOBP	GOBP_REGULATION_OF_SISTER_CHROMATID_COHESION	GOBP_REGULATION_OF_SISTER_CHROMATID_COHESION	17	0.65	1.91	0	0.028	0.99	2864	tags=47%, list=21%, signal=59%
GOCC	GOCC_MITOTIC_SPINDLE_MICROTUBULE	GOCC_MITOTIC_SPINDLE_MICROTUBULE	14	0.69	1.9	0.002	0.029	0.992	1717	tags=43%, list=13%, signal=49%
GOBP	GOBP_REGULATION_OF_ATTACHMENT_OF_MITOTIC_SPINDLE_MICROTUBULES_TO_KINETOCHORE	GOBP_REGULATION_OF_ATTACHMENT_OF_MITOTIC_SPINDLE_MICROTUBULES_TO_KINETOCHORE	8	0.82	1.9	0	0.028	0.992	539	tags=63%, list=4%, signal=65%
GOBP	GOBP_POSITIVE_REGULATION_OF_CELL_CYCLE_PHASE_TRANSITION	GOBP_POSITIVE_REGULATION_OF_CELL_CYCLE_PHASE_TRANSITION	94	0.45	1.9	0	0.029	0.995	1305	tags=30%, list=10%, signal=33%
HP	HP_SHORT_TELOMERE_LENGTH	HP_SHORT_TELOMERE_LENGTH	11	0.74	1.9	0	0.029	0.995	2037	tags=64%, list=15%, signal=75%
GOBP	GOBP_REGULATION_OF_MITOTIC_CELL_CYCLE_SPINDLE_ASSEMBLY_CHECKPOINT	GOBP_REGULATION_OF_MITOTIC_CELL_CYCLE_SPINDLE_ASSEMBLY_CHECKPOINT	20	0.63	1.89	0.002	0.031	0.995	4079	tags=65%, list=30%, signal=92%
GOBP	GOBP_PYRIMIDINE_NUCLEOSIDE_MONOPHOSPHATE_BIOSYNTHETIC_PROCESS	GOBP_PYRIMIDINE_NUCLEOSIDE_MONOPHOSPHATE_BIOSYNTHETIC_PROCESS	15	0.67	1.89	0.002	0.032	0.995	3480	tags=73%, list=25%, signal=98%
WP	WP_ATM_SIGNALING_PATHWAY	WP_ATM_SIGNALING_PATHWAY	35	0.53	1.89	0	0.032	0.996	1432	tags=34%, list=10%, signal=38%
GOMF	GOMF_DAMAGED_DNA_BINDING	GOMF_DAMAGED_DNA_BINDING	68	0.47	1.89	0	0.033	0.996	2438	tags=35%, list=18%, signal=43%
WP	WP_CELL_CYCLE	WP_CELL_CYCLE	110	0.42	1.89	0	0.033	0.997	1552	tags=28%, list=11%, signal=32%
GOBP	GOBP_POSITIVE_REGULATION_OF_PROTEIN_IMPORT_INTO_NUCLEUS	GOBP_POSITIVE_REGULATION_OF_PROTEIN_IMPORT_INTO_NUCLEUS	34	0.54	1.89	0	0.033	0.997	3739	tags=53%, list=27%, signal=73%
GOCC	GOCC_SPINDLE_MICROTUBULE	GOCC_SPINDLE_MICROTUBULE	71	0.47	1.89	0	0.033	0.997	1280	tags=27%, list=9%, signal=29%
GOCC	GOCC_DNA_REPLICATION_PREINITIATION_COMPLEX	GOCC_DNA_REPLICATION_PREINITIATION_COMPLEX	12	0.72	1.88	0	0.034	0.997	2734	tags=83%, list=20%, signal=104%
GOBP	GOBP_POSITIVE_REGULATION_OF_SISTER_CHROMATID_COHESION	GOBP_POSITIVE_REGULATION_OF_SISTER_CHROMATID_COHESION	9	0.78	1.88	0.002	0.035	0.997	1539	tags=44%, list=11%, signal=50%
GOBP	GOBP_NEGATIVE_REGULATION_OF_TELOMERE_MAINTENANCE_VIA_TELOMERE_LENGTHENING	GOBP_NEGATIVE_REGULATION_OF_TELOMERE_MAINTENANCE_VIA_TELOMERE_LENGTHENING	25	0.58	1.88	0.002	0.035	0.997	3508	tags=56%, list=26%, signal=75%
GOMF	GOMF_DNA_ENDONUCLEASE_ACTIVITY	GOMF_DNA_ENDONUCLEASE_ACTIVITY	34	0.54	1.88	0	0.035	0.997	1877	tags=35%, list=14%, signal=41%
GOBP	GOBP_REGULATION_OF_DNA_REPLICATION	GOBP_REGULATION_OF_DNA_REPLICATION	108	0.43	1.88	0	0.035	0.997	2599	tags=35%, list=19%, signal=43%
GOBP	GOBP_RNA_LOCALIZATION	GOBP_RNA_LOCALIZATION	170	0.4	1.88	0	0.036	0.998	3153	tags=35%, list=23%, signal=45%
HP	HP_WHITE_HAIR	HP_WHITE_HAIR	20	0.62	1.88	0.002	0.036	0.999	3508	tags=60%, list=26%, signal=81%
GOBP	GOBP_SNRNA_3_END_PROCESSING	GOBP_SNRNA_3_END_PROCESSING	20	0.61	1.88	0.002	0.036	0.999	3143	tags=50%, list=23%, signal=65%
WP	WP_GASTRIC_CANCER_NETWORK_1	WP_GASTRIC_CANCER_NETWORK_1	20	0.61	1.88	0.002	0.036	0.999	2528	tags=45%, list=18%, signal=55%
GOBP	GOBP_MITOTIC_CELL_CYCLE	GOBP_MITOTIC_CELL_CYCLE	760	0.34	1.88	0	0.036	0.999	3539	tags=35%, list=26%, signal=44%
GOBP	GOBP_RRNA_TRANSCRIPTION	GOBP_RRNA_TRANSCRIPTION	34	0.53	1.87	0.002	0.037	1	3891	tags=62%, list=28%, signal=86%
HP	HP_DUODENAL_STENOSIS	HP_DUODENAL_STENOSIS	26	0.57	1.87	0	0.037	1	4925	tags=69%, list=36%, signal=108%
HP	HP_CHROMOSOME_BREAKAGE	HP_CHROMOSOME_BREAKAGE	38	0.53	1.87	0.004	0.038	1	4805	tags=63%, list=35%, signal=97%
GOCC	GOCC_REPLISOME	GOCC_REPLISOME	14	0.67	1.87	0.004	0.038	1	1894	tags=57%, list=14%, signal=66%
GOCC	GOCC_MITOTIC_SPINDLE	GOCC_MITOTIC_SPINDLE	156	0.4	1.86	0	0.041	1	1969	tags=28%, list=14%, signal=33%
HP	HP_BLUE_IRIDES	HP_BLUE_IRIDES	34	0.53	1.86	0.002	0.042	1	2021	tags=41%, list=15%, signal=48%
GOCC	GOCC_DNA_POLYMERASE_COMPLEX	GOCC_DNA_POLYMERASE_COMPLEX	19	0.62	1.86	0.002	0.042	1	1894	tags=47%, list=14%, signal=55%
GOCC	GOCC_SUMO_LIGASE_COMPLEX	GOCC_SUMO_LIGASE_COMPLEX	11	0.72	1.86	0.002	0.042	1	1518	tags=36%, list=11%, signal=41%
GOCC	GOCC_MRNA_CLEAVAGE_FACTOR_COMPLEX	GOCC_MRNA_CLEAVAGE_FACTOR_COMPLEX	20	0.62	1.86	0	0.043	1	3226	tags=50%, list=24%, signal=65%
GOBP	GOBP_SPLICEOSOMAL_TRI_SNRNP_COMPLEX_ASSEMBLY	GOBP_SPLICEOSOMAL_TRI_SNRNP_COMPLEX_ASSEMBLY	13	0.68	1.86	0.002	0.043	1	3495	tags=77%, list=25%, signal=103%
GOBP	GOBP_INTERSTRAND_CROSS_LINK_REPAIR	GOBP_INTERSTRAND_CROSS_LINK_REPAIR	39	0.52	1.86	0	0.043	1	2468	tags=38%, list=18%, signal=47%
GOBP	GOBP_RNA_3_END_PROCESSING	GOBP_RNA_3_END_PROCESSING	88	0.44	1.86	0	0.044	1	3437	tags=33%, list=25%, signal=44%
GOBP	GOBP_DNA_SYNTHESIS_INVOLVED_IN_DNA_REPAIR	GOBP_DNA_SYNTHESIS_INVOLVED_IN_DNA_REPAIR	36	0.52	1.86	0.004	0.043	1	3661	tags=53%, list=27%, signal=72%
HP	HP_FACIAL_HEMANGIOMA	HP_FACIAL_HEMANGIOMA	20	0.62	1.86	0	0.043	1	2556	tags=45%, list=19%, signal=55%
GOBP	GOBP_REGULATION_OF_TELOMERE_MAINTENANCE_IN_RESPONSE_TO_DNA_DAMAGE	GOBP_REGULATION_OF_TELOMERE_MAINTENANCE_IN_RESPONSE_TO_DNA_DAMAGE	19	0.62	1.86	0	0.043	1	2599	tags=58%, list=19%, signal=71%
GOBP	GOBP_REGULATION_OF_DNA_METABOLIC_PROCESS	GOBP_REGULATION_OF_DNA_METABOLIC_PROCESS	434	0.35	1.86	0	0.043	1	2620	tags=31%, list=19%, signal=37%
KEGG	KEGG_MEDICUS_REFERENCE_BREAK_INDUCED_REPLICATION	KEGG_MEDICUS_REFERENCE_BREAK_INDUCED_REPLICATION	8	0.82	1.85	0	0.044	1	1529	tags=88%, list=11%, signal=98%
GOBP	GOBP_DNA_REPLICATION_CHECKPOINT_SIGNALING	GOBP_DNA_REPLICATION_CHECKPOINT_SIGNALING	16	0.65	1.85	0	0.044	1	1598	tags=56%, list=12%, signal=64%
GOBP	GOBP_DNA_BIOSYNTHETIC_PROCESS	GOBP_DNA_BIOSYNTHETIC_PROCESS	167	0.4	1.85	0	0.044	1	3508	tags=44%, list=26%, signal=58%
GOBP	GOBP_POSITIVE_REGULATION_OF_MITOTIC_CELL_CYCLE_PHASE_TRANSITION	GOBP_POSITIVE_REGULATION_OF_MITOTIC_CELL_CYCLE_PHASE_TRANSITION	77	0.44	1.85	0	0.044	1	1507	tags=31%, list=11%, signal=35%
GOBP	GOBP_ATTACHMENT_OF_MITOTIC_SPINDLE_MICROTUBULES_TO_KINETOCHORE	GOBP_ATTACHMENT_OF_MITOTIC_SPINDLE_MICROTUBULES_TO_KINETOCHORE	20	0.61	1.85	0.002	0.044	1	1324	tags=40%, list=10%, signal=44%
GOBP	GOBP_REGULATION_OF_CELL_CYCLE_G2_M_PHASE_TRANSITION	GOBP_REGULATION_OF_CELL_CYCLE_G2_M_PHASE_TRANSITION	99	0.43	1.85	0	0.044	1	1598	tags=25%, list=12%, signal=28%
GOCC	GOCC_SPINDLE_POLE	GOCC_SPINDLE_POLE	157	0.4	1.85	0	0.044	1	2319	tags=31%, list=17%, signal=36%
HP	HP_ACUTE_LYMPHOBLASTIC_LEUKEMIA	HP_ACUTE_LYMPHOBLASTIC_LEUKEMIA	31	0.54	1.85	0	0.043	1	3101	tags=42%, list=23%, signal=54%
GOBP	GOBP_ORGANELLE_FISSION	GOBP_ORGANELLE_FISSION	360	0.36	1.85	0	0.044	1	2671	tags=30%, list=19%, signal=36%
GOBP	GOBP_POSITIVE_REGULATION_OF_CELL_CYCLE_PROCESS	GOBP_POSITIVE_REGULATION_OF_CELL_CYCLE_PROCESS	193	0.39	1.85	0	0.044	1	3008	tags=34%, list=22%, signal=43%
GOBP	GOBP_REGULATION_OF_MEIOTIC_CELL_CYCLE_PHASE_TRANSITION	GOBP_REGULATION_OF_MEIOTIC_CELL_CYCLE_PHASE_TRANSITION	7	0.84	1.85	0	0.044	1	1028	tags=71%, list=7%, signal=77%
GOBP	GOBP_REGULATION_OF_TELOMERE_MAINTENANCE_VIA_TELOMERE_LENGTHENING	GOBP_REGULATION_OF_TELOMERE_MAINTENANCE_VIA_TELOMERE_LENGTHENING	59	0.46	1.85	0.002	0.045	1	2864	tags=44%, list=21%, signal=55%
GOBP	GOBP_POSITIVE_REGULATION_OF_DOUBLE_STRAND_BREAK_REPAIR_VIA_HOMOLOGOUS_RECOMBINATION	GOBP_POSITIVE_REGULATION_OF_DOUBLE_STRAND_BREAK_REPAIR_VIA_HOMOLOGOUS_RECOMBINATION	35	0.52	1.85	0.002	0.045	1	3482	tags=46%, list=25%, signal=61%
KEGG	KEGG_MEDICUS_ENV_FACTOR_NNK_NNN_TO_CHRNA7_E2F_SIGNALING_PATHWAY	KEGG_MEDICUS_ENV_FACTOR_NNK_NNN_TO_CHRNA7_E2F_SIGNALING_PATHWAY	9	0.77	1.85	0	0.045	1	2508	tags=78%, list=18%, signal=95%
GOBP	GOBP_PROTEIN_LOCALIZATION_TO_CONDENSED_CHROMOSOME	GOBP_PROTEIN_LOCALIZATION_TO_CONDENSED_CHROMOSOME	15	0.67	1.85	0.004	0.046	1	1080	tags=33%, list=8%, signal=36%
GOCC	GOCC_CILIARY_TRANSITION_FIBER	GOCC_CILIARY_TRANSITION_FIBER	8	0.79	1.84	0	0.047	1	1109	tags=38%, list=8%, signal=41%
KEGG	KEGG_MEDICUS_REFERENCE_CORE_NER_REACTION	KEGG_MEDICUS_REFERENCE_CORE_NER_REACTION	28	0.57	1.84	0	0.047	1	1894	tags=46%, list=14%, signal=54%
GOMF	GOMF_TELOMERASE_RNA_BINDING	GOMF_TELOMERASE_RNA_BINDING	22	0.59	1.84	0	0.047	1	2038	tags=36%, list=15%, signal=43%
HP	HP_CACHEXIA	HP_CACHEXIA	50	0.48	1.84	0	0.047	1	2523	tags=40%, list=18%, signal=49%
GOBP	GOBP_CELL_CYCLE_G2_M_PHASE_TRANSITION	GOBP_CELL_CYCLE_G2_M_PHASE_TRANSITION	134	0.4	1.84	0	0.047	1	1598	tags=24%, list=12%, signal=27%
GOBP	GOBP_MICROTUBULE_CYTOSKELETON_ORGANIZATION_INVOLVED_IN_MITOSIS	GOBP_MICROTUBULE_CYTOSKELETON_ORGANIZATION_INVOLVED_IN_MITOSIS	147	0.4	1.84	0	0.047	1	2668	tags=33%, list=19%, signal=40%
HP	HP_ABNORMAL_SHAPE_OF_THE_PALPEBRAL_FISSURE	HP_ABNORMAL_SHAPE_OF_THE_PALPEBRAL_FISSURE	49	0.48	1.84	0	0.047	1	3099	tags=39%, list=23%, signal=50%
GOBP	GOBP_INTESTINAL_ABSORPTION	GOBP_INTESTINAL_ABSORPTION	21	0.59	1.84	0.004	0.047	1	2859	tags=57%, list=21%, signal=72%
GOBP	GOBP_G2_MI_TRANSITION_OF_MEIOTIC_CELL_CYCLE	GOBP_G2_MI_TRANSITION_OF_MEIOTIC_CELL_CYCLE	6	0.86	1.84	0	0.047	1	1028	tags=83%, list=7%, signal=90%
GOBP	GOBP_REGULATION_OF_CYTOKINESIS	GOBP_REGULATION_OF_CYTOKINESIS	71	0.46	1.84	0	0.047	1	4653	tags=54%, list=34%, signal=81%
GOBP	GOBP_MITOTIC_DNA_REPLICATION	GOBP_MITOTIC_DNA_REPLICATION	16	0.64	1.84	0.006	0.047	1	2594	tags=63%, list=19%, signal=77%
GOBP	GOBP_PYRIMIDINE_NUCLEOTIDE_BIOSYNTHETIC_PROCESS	GOBP_PYRIMIDINE_NUCLEOTIDE_BIOSYNTHETIC_PROCESS	28	0.55	1.84	0	0.047	1	3803	tags=64%, list=28%, signal=89%
GOBP	GOBP_PROTECTION_FROM_NON_HOMOLOGOUS_END_JOINING_AT_TELOMERE	GOBP_PROTECTION_FROM_NON_HOMOLOGOUS_END_JOINING_AT_TELOMERE	8	0.77	1.84	0.004	0.047	1	1936	tags=75%, list=14%, signal=87%
GOBP	GOBP_PYRIMIDINE_RIBONUCLEOSIDE_TRIPHOSPHATE_BIOSYNTHETIC_PROCESS	GOBP_PYRIMIDINE_RIBONUCLEOSIDE_TRIPHOSPHATE_BIOSYNTHETIC_PROCESS	11	0.71	1.84	0.002	0.047	1	3803	tags=82%, list=28%, signal=113%
GOCC	GOCC_FICOLIN_1_RICH_GRANULE_LUMEN	GOCC_FICOLIN_1_RICH_GRANULE_LUMEN	104	0.42	1.83	0	0.049	1	3235	tags=41%, list=24%, signal=54%
GOBP	GOBP_REGULATION_OF_DOUBLE_STRAND_BREAK_REPAIR_VIA_HOMOLOGOUS_RECOMBINATION	GOBP_REGULATION_OF_DOUBLE_STRAND_BREAK_REPAIR_VIA_HOMOLOGOUS_RECOMBINATION	67	0.45	1.83	0	0.049	1	3482	tags=42%, list=25%, signal=56%
GOBP	GOBP_POSITIVE_REGULATION_OF_CREB_TRANSCRIPTION_FACTOR_ACTIVITY	GOBP_POSITIVE_REGULATION_OF_CREB_TRANSCRIPTION_FACTOR_ACTIVITY	9	0.76	1.83	0.002	0.049	1	3022	tags=89%, list=22%, signal=114%
GOBP	GOBP_RIBONUCLEOPROTEIN_COMPLEX_BIOGENESIS	GOBP_RIBONUCLEOPROTEIN_COMPLEX_BIOGENESIS	436	0.35	1.83	0	0.049	1	4384	tags=45%, list=32%, signal=65%
KEGG	KEGG_MEDICUS_REFERENCE_CENPE_INTERACTION_WITH_NDC80_COMPLEX	KEGG_MEDICUS_REFERENCE_CENPE_INTERACTION_WITH_NDC80_COMPLEX	12	0.7	1.83	0.004	0.05	1	2381	tags=58%, list=17%, signal=71%
WP	WP_NUCLEOTIDE_EXCISION_REPAIR	WP_NUCLEOTIDE_EXCISION_REPAIR	43	0.49	1.83	0.002	0.05	1	1894	tags=35%, list=14%, signal=40%
GOMF	GOMF_TRANSLATION_ELONGATION_FACTOR_ACTIVITY	GOMF_TRANSLATION_ELONGATION_FACTOR_ACTIVITY	19	0.6	1.83	0.002	0.051	1	3118	tags=79%, list=23%, signal=102%
WP	WP_CHOLESTEROL_BIOSYNTHESIS_WITH_SKELETAL_DYSPLASIAS	WP_CHOLESTEROL_BIOSYNTHESIS_WITH_SKELETAL_DYSPLASIAS	6	0.85	1.83	0	0.051	1	1204	tags=67%, list=9%, signal=73%
GOCC	GOCC_U2_TYPE_CATALYTIC_STEP_2_SPLICEOSOME	GOCC_U2_TYPE_CATALYTIC_STEP_2_SPLICEOSOME	30	0.53	1.83	0	0.051	1	3997	tags=53%, list=29%, signal=75%
HP	HP_APLASIA_HYPOPLASIA_OF_THE_UVULA	HP_APLASIA_HYPOPLASIA_OF_THE_UVULA	27	0.57	1.83	0	0.052	1	4925	tags=67%, list=36%, signal=104%
GOBP	GOBP_TELOMERASE_RNA_LOCALIZATION	GOBP_TELOMERASE_RNA_LOCALIZATION	19	0.6	1.83	0.005	0.053	1	3150	tags=58%, list=23%, signal=75%
KEGG	KEGG_MEDICUS_REFERENCE_CITRATE_CYCLE_FIRST_CARBON_OXIDATION	KEGG_MEDICUS_REFERENCE_CITRATE_CYCLE_FIRST_CARBON_OXIDATION	9	0.76	1.83	0.004	0.053	1	2413	tags=78%, list=18%, signal=94%
GOBP	GOBP_FORMATION_OF_EXTRACHROMOSOMAL_CIRCULAR_DNA	GOBP_FORMATION_OF_EXTRACHROMOSOMAL_CIRCULAR_DNA	14	0.67	1.83	0.002	0.053	1	2593	tags=50%, list=19%, signal=62%
GOBP	GOBP_POSTREPLICATION_REPAIR	GOBP_POSTREPLICATION_REPAIR	33	0.54	1.82	0.002	0.054	1	3661	tags=55%, list=27%, signal=74%
GOCC	GOCC_PROTEIN_FOLDING_CHAPERONE_COMPLEX	GOCC_PROTEIN_FOLDING_CHAPERONE_COMPLEX	39	0.51	1.82	0.004	0.054	1	3150	tags=44%, list=23%, signal=56%
KEGG	KEGG_MEDICUS_REFERENCE_ATR_P21_CELL_CYCLE_G2_M	KEGG_MEDICUS_REFERENCE_ATR_P21_CELL_CYCLE_G2_M	7	0.82	1.82	0	0.055	1	308	tags=43%, list=2%, signal=44%
GOBP	GOBP_CELL_CYCLE_PHASE_TRANSITION	GOBP_CELL_CYCLE_PHASE_TRANSITION	466	0.34	1.82	0	0.056	1	3539	tags=36%, list=26%, signal=46%
GOBP	GOBP_DNA_DAMAGE_RESPONSE	GOBP_DNA_DAMAGE_RESPONSE	769	0.33	1.82	0	0.057	1	4110	tags=38%, list=30%, signal=52%
GOCC	GOCC_CTF18_RFC_LIKE_COMPLEX	GOCC_CTF18_RFC_LIKE_COMPLEX	7	0.81	1.82	0.002	0.057	1	1832	tags=86%, list=13%, signal=99%
HP	HP_ABNORMAL_BRAIN_FDG_POSITRON_EMISSION_TOMOGRAPHY	HP_ABNORMAL_BRAIN_FDG_POSITRON_EMISSION_TOMOGRAPHY	21	0.59	1.82	0.008	0.057	1	2850	tags=57%, list=21%, signal=72%
GOCC	GOCC_HAUS_COMPLEX	GOCC_HAUS_COMPLEX	8	0.77	1.82	0.004	0.057	1	1174	tags=50%, list=9%, signal=55%
GOBP	GOBP_BASE_EXCISION_REPAIR	GOBP_BASE_EXCISION_REPAIR	43	0.48	1.81	0.002	0.059	1	1877	tags=37%, list=14%, signal=43%
GOBP	GOBP_RIBOSOMAL_LARGE_SUBUNIT_ASSEMBLY	GOBP_RIBOSOMAL_LARGE_SUBUNIT_ASSEMBLY	24	0.57	1.81	0.01	0.059	1	3535	tags=58%, list=26%, signal=78%
WP	WP_FLUOROPYRIMIDINE_ACTIVITY	WP_FLUOROPYRIMIDINE_ACTIVITY	24	0.57	1.81	0.002	0.059	1	2295	tags=58%, list=17%, signal=70%
GOBP	GOBP_MEIOSIS_I_CELL_CYCLE_PROCESS	GOBP_MEIOSIS_I_CELL_CYCLE_PROCESS	73	0.44	1.81	0	0.059	1	2753	tags=37%, list=20%, signal=46%
GOBP	GOBP_PYRIMIDINE_RIBONUCLEOTIDE_BIOSYNTHETIC_PROCESS	GOBP_PYRIMIDINE_RIBONUCLEOTIDE_BIOSYNTHETIC_PROCESS	20	0.6	1.81	0.002	0.059	1	3803	tags=70%, list=28%, signal=97%
GOMF	GOMF_ATP_DEPENDENT_DNA_DAMAGE_SENSOR_ACTIVITY	GOMF_ATP_DEPENDENT_DNA_DAMAGE_SENSOR_ACTIVITY	13	0.68	1.81	0.002	0.059	1	2480	tags=62%, list=18%, signal=75%
GOBP	GOBP_RESOLUTION_OF_RECOMBINATION_INTERMEDIATES	GOBP_RESOLUTION_OF_RECOMBINATION_INTERMEDIATES	6	0.85	1.81	0	0.059	1	529	tags=50%, list=4%, signal=52%
GOBP	GOBP_POSITIVE_REGULATION_OF_MITOTIC_CELL_CYCLE	GOBP_POSITIVE_REGULATION_OF_MITOTIC_CELL_CYCLE	105	0.41	1.81	0	0.059	1	1507	tags=29%, list=11%, signal=32%
HP	HP_URETEROPELVIC_JUNCTION_OBSTRUCTION	HP_URETEROPELVIC_JUNCTION_OBSTRUCTION	17	0.62	1.81	0.006	0.06	1	2869	tags=41%, list=21%, signal=52%
GOBP	GOBP_MITOTIC_SPINDLE_ELONGATION	GOBP_MITOTIC_SPINDLE_ELONGATION	8	0.78	1.81	0	0.06	1	501	tags=63%, list=4%, signal=65%
GOCC	GOCC_AZUROPHIL_GRANULE_LUMEN	GOCC_AZUROPHIL_GRANULE_LUMEN	61	0.45	1.81	0	0.06	1	3553	tags=49%, list=26%, signal=66%
HP	HP_BONE_MARROW_HYPOCELLULARITY	HP_BONE_MARROW_HYPOCELLULARITY	55	0.46	1.81	0	0.06	1	3099	tags=42%, list=23%, signal=54%
GOBP	GOBP_POSITIVE_REGULATION_OF_MITOTIC_CYTOKINESIS	GOBP_POSITIVE_REGULATION_OF_MITOTIC_CYTOKINESIS	8	0.76	1.81	0.002	0.061	1	501	tags=50%, list=4%, signal=52%
GOBP	GOBP_REGULATION_OF_MRNA_PROCESSING	GOBP_REGULATION_OF_MRNA_PROCESSING	103	0.42	1.8	0	0.062	1	5400	tags=53%, list=39%, signal=87%
GOBP	GOBP_REGULATION_OF_CELL_CYCLE_PROCESS	GOBP_REGULATION_OF_CELL_CYCLE_PROCESS	575	0.34	1.8	0	0.062	1	3951	tags=38%, list=29%, signal=51%
GOBP	GOBP_REGULATION_OF_GRANULOCYTE_DIFFERENTIATION	GOBP_REGULATION_OF_GRANULOCYTE_DIFFERENTIATION	8	0.77	1.8	0.004	0.062	1	2296	tags=63%, list=17%, signal=75%
WP	WP_REGULATION_OF_SISTER_CHROMATID_SEPARATION_AT_THE_METAPHASE_ANAPHASE_TRANSITION	WP_REGULATION_OF_SISTER_CHROMATID_SEPARATION_AT_THE_METAPHASE_ANAPHASE_TRANSITION	14	0.65	1.8	0.009	0.063	1	1324	tags=36%, list=10%, signal=39%
GOBP	GOBP_MITOTIC_CELL_CYCLE_PHASE_TRANSITION	GOBP_MITOTIC_CELL_CYCLE_PHASE_TRANSITION	383	0.35	1.8	0	0.063	1	3595	tags=36%, list=26%, signal=47%
GOBP	GOBP_NCRNA_METABOLIC_PROCESS	GOBP_NCRNA_METABOLIC_PROCESS	531	0.34	1.8	0	0.063	1	4102	tags=43%, list=30%, signal=58%
HP	HP_RECTOVAGINAL_FISTULA	HP_RECTOVAGINAL_FISTULA	18	0.61	1.8	0.002	0.063	1	4378	tags=72%, list=32%, signal=106%
GOCC	GOCC_CAJAL_BODY	GOCC_CAJAL_BODY	56	0.46	1.8	0	0.063	1	2807	tags=41%, list=20%, signal=51%
GOMF	GOMF_CATALYTIC_ACTIVITY_ACTING_ON_A_NUCLEIC_ACID	GOMF_CATALYTIC_ACTIVITY_ACTING_ON_A_NUCLEIC_ACID	526	0.34	1.8	0	0.063	1	3507	tags=35%, list=26%, signal=45%
GOBP	GOBP_ADHERENS_JUNCTION_MAINTENANCE	GOBP_ADHERENS_JUNCTION_MAINTENANCE	7	0.78	1.8	0.002	0.064	1	1157	tags=57%, list=8%, signal=62%
GOBP	GOBP_REGULATION_OF_TRANSCRIPTION_ELONGATION_BY_RNA_POLYMERASE_II	GOBP_REGULATION_OF_TRANSCRIPTION_ELONGATION_BY_RNA_POLYMERASE_II	79	0.43	1.8	0	0.064	1	4289	tags=48%, list=31%, signal=70%
GOBP	GOBP_TELOMERE_MAINTENANCE_VIA_SEMI_CONSERVATIVE_REPLICATION	GOBP_TELOMERE_MAINTENANCE_VIA_SEMI_CONSERVATIVE_REPLICATION	9	0.75	1.8	0.004	0.065	1	1553	tags=56%, list=11%, signal=63%
GOCC	GOCC_DNA_REPLICATION_FACTOR_C_COMPLEX	GOCC_DNA_REPLICATION_FACTOR_C_COMPLEX	5	0.9	1.8	0	0.066	1	1309	tags=80%, list=10%, signal=88%
GOBP	GOBP_REGULATION_OF_T_CIRCLE_FORMATION	GOBP_REGULATION_OF_T_CIRCLE_FORMATION	6	0.83	1.8	0.002	0.066	1	1522	tags=67%, list=11%, signal=75%
