# Supplementary material for: Disruption of tRNA threonylation triggers RIG-I mediated anti-tumour immune response
Source: Nat Commun. 2026 Feb 25;17:3145. doi: 10.1038/s41467-026-69964-2 (PMC13043769; doi:10.1038/s41467-026-69964-2)
Supplement: Supplementary file 5 — Supplementary Dataset 3 [file 41467_2026_69964_MOESM5_ESM.xlsx]

## Sheet: Sheet1
			Raw Peak Area						Normalized Peak Area						group-Normalized Peak Area		Fold Change	P-value
	Nucleoside	Symbol	CTRL.#2.ARRAY	CTRL.#3.ARRAY	CTRL.N1.ARRAY	O2.#2.ARRAY	O2.#3.ARRAY	O2.N1.ARRAY	CTRL.#2.ARRAY	CTRL.#3.ARRAY	CTRL.N1.ARRAY	O2.#2.ARRAY	O2.#3.ARRAY	O2.N1.ARRAY	Group_OSGEP#2	Group_CTRL	OSGEP#2_vs_CTRL	P-value
	cytidine	C	779240	785314	651032	558005	450700	296127	779240	912417	699772	631881	590167	283436	501828	797143	0.629533	0.0793138
	adenosine	A	2.31381e+06	2.24001e+06	1.93443e+06	1.79027e+06	1.70088e+06	1.49021e+06	2.31381e+06	2.60255e+06	2.07925e+06	2.02729e+06	2.22721e+06	1.42634e+06	1.89362e+06	2.33187e+06	0.812058	0.198028
	guanosine	G	292101	273406	237366	210874	184469	162112	292101	317657	255137	238792	241552	155165	211836	288298	0.734782	0.0855669
	uridine	U	35849.3	39444.9	29599.9	25870.7	21130.7	14195.5	35849.3	45829	31815.9	29295.8	27669.5	13587.1	23517.5	37831.4	0.621639	0.0923499
	3'-O-methyladenosine	3'-OMeA	325.222	293.497	316.048	332.459	279.54	481.199	325.222	340.999	339.709	376.475	366.042	460.576	401.031	335.31	1.196	0.0962936
	2'-O-methylcytidine	Cm	5229.38	5396.76	5455.62	4562.83	4171.92	3175.43	5229.38	6270.23	5864.06	5166.93	5462.9	3039.34	4556.39	5787.89	0.787228	0.208095
	3-methylcytidine	m3C	14814.4	16617.2	13514.6	13457.7	10738.7	9610.14	14814.4	19306.6	14526.4	15239.4	14061.7	9198.28	12833.1	16215.8	0.791396	0.233297
	5-methylcytidine	m5C	1087.14	1470.99	898.562	1293.07	10738.7	1003.67	1087.14	1709.07	965.834	1464.27	14061.7	960.658	5495.55	1254.02	4.38236	0.378952
	N6-isopentenyladenosine	i6A	30530.3	28989.2	30729.4	28531.5	28678.4	24606.2	30530.3	33681.1	33030	32309	37552.8	23551.7	31137.8	32413.8	0.960635	0.776187
	5,2'-O-dimethylcytidine	m5Cm	268.068	136.231	111.529	127.017	105.395	109.447	268.068	158.28	119.879	143.833	138.009	104.756	128.866	182.076	0.707762	0.312129
	1-methyladenosine	m1A	1.21865e+06	1.13689e+06	1.05198e+06	865884	460165	965929	1.21865e+06	1.3209e+06	1.13074e+06	980522	602562	924532	835872	1.22343e+06	0.68322	0.0406495
	2-thiocytidine	s2C	1079.99	1941.68	1751.19	839.221	2095.83	2028.11	1079.99	2255.94	1882.3	950.329	2744.37	1941.19	1878.63	1739.41	1.08004	0.83441
	N2,N2,7-trimethylguanosine	m2,2,7G	2159.63	1941.3	1319.37	1846.9	2274.24	1604.16	2159.63	2255.49	1418.15	2091.42	2978	1535.41	2201.61	1944.42	1.13227	0.631759
	N4-acetyl-2'-O-methylcytidine	ac4Cm	24.7661	47.24	48.7584	48.4578	57.2952	15.4681	24.7661	54.8858	52.4087	54.8734	75.025	14.8052	48.2345	44.0202	1.09574	0.844626
	N6-methyladenosine	m6A	139520	140662	123635	115904	106062	88476.1	139520	163428	132891	131249	138882	84684.3	118272	145280	0.814096	0.234478
	3'-O-methylcytidine	3'-OmeC	5229.37	5400.53	5199.14	4221.36	4116.21	3583.86	5229.37	6274.6	5588.38	4780.25	5389.95	3430.27	4533.49	5697.45	0.795705	0.150291
	2'-O-methyladenosine	Am	65.4333	21.7971	35.2272	24.6978	64.5394	27.309	65.4333	25.325	37.8645	27.9677	84.5109	26.1386	46.2057	42.8743	1.0777	0.889583
	N2, N2-dimethylguanosine	m22G	78006.4	74807	68345.5	56908.7	51930.3	45840.6	78006.4	86914.5	73462.2	64443	68000	43876	58773	79461	0.739646	0.0715413
	5'-O-methylthymidine	5'-OMeT	167.636	178.543	125.513	166.593	150.988	145.401	167.636	207.44	134.91	188.648	197.71	139.17	175.176	169.995	1.03048	0.861046
	2'-O-methyluridine	Um	1065.16	4363.6	3888.42	3111.79	3682.02	3009.02	1065.16	5069.85	4179.53	3523.77	4821.4	2880.06	3741.75	3438.18	1.08829	0.832078
	inosine	I	120390	114549	101642	91886.2	88571.1	76734.5	120390	133088	109252	104051	115979	73445.9	97825.5	120910	0.809076	0.184598
	2'-O-methylguanosine	Gm	22.0526	25.157	14.7385	20.9438	27.7651	30.4661	22.0526	29.2287	15.8419	23.7166	36.3569	29.1604	29.7446	22.3744	1.3294	0.238576
	1-methylguanosine	m1G	358.429	377.934	426.049	317.201	322.106	291.823	358.429	439.103	457.946	359.196	421.781	279.316	353.431	418.493	0.844533	0.273454
	7-methylguanosine	m7G	59866	53571.8	46863.9	42132.5	27828.2	36525.9	59866	62242.4	50372.4	47710.6	36439.6	34960.5	39703.6	57493.6	0.690574	0.0304068
	N2-methylguanosin	m2G	92871.2	92563.1	77806.6	79222.6	75214.2	64619.9	92871.2	107544	83631.7	89711.2	98489	61850.5	83350.2	94682.4	0.880314	0.434375
	3'-O-methylinosine	3'-OMeI	45.9013	23.6016	49.063	24.9431	22.2805	34.775	45.9013	27.4215	52.7362	28.2454	29.1752	33.2847	30.2351	42.0197	0.719546	0.201492
	2-thiouridine	s2U	788.07	690.775	731.927	944.835	1250.77	716.053	788.07	802.576	786.723	1069.93	1637.82	685.365	1131.04	792.457	1.42725	0.288223
	4-thiouridine	s4U	817.52	926.928	917.6	1023.76	668.4	813.471	817.52	1076.95	986.297	1159.3	875.234	778.608	937.715	960.256	0.976526	0.877492
	5-methyluridine	m5U	1672.3	1570.95	1174.37	1357.21	2179.97	1285.72	1672.3	1825.21	1262.29	1536.9	2854.55	1230.62	1874.02	1586.6	1.18116	0.61366
	N4-acetylcytidine	ac4C	41.4738	25.8018	37.6235	21.3642	23.4142	14.7027	41.4738	29.9779	40.4402	24.1927	30.6597	14.0726	22.975	37.2973	0.615996	0.0775297
	3'-O-methyluridine	3'-OMeU	3102.58	4357.42	3888.42	3111.79	3682.02	3257.46	3102.58	5062.66	4179.53	3523.77	4821.4	3117.85	3821.01	4114.92	0.928573	0.720358
	5-methyl-2-thiouridine	m5s2U	56.367	49.1194	42.6075	56.6617	41.8282	72.5764	56.367	57.0693	45.7973	64.1634	54.7718	69.466	62.8004	53.0779	1.18318	0.159527
	5-methoxyuridine	mo5U	662.703	429.204	433.382	613.321	608.395	518.249	662.703	498.671	465.827	694.522	796.66	496.039	662.407	542.4	1.22125	0.325717
	pseudouridine	Y	800.897	588.428	407.788	336.358	263.354	196.358	800.897	683.665	438.317	380.89	344.848	187.942	304.56	640.96	0.475162	0.0511587
	2'-O-methylinosine	Im	31.3143	24.8979	18.3075	5.61853	47.0208	34.775	31.3143	28.9276	19.6781	6.36239	61.5712	33.2847	33.7394	26.64	1.2665	0.686158
	3-methyluridine	m3U	2009.95	1815.04	2426.35	2053.03	2119.48	2629.96	2009.95	2108.81	2608.01	2324.84	2775.35	2517.25	2539.14	2242.26	1.13241	0.260081
	1-methylpseudouridine	m1Y	115520	111521	113702	97980.3	99901.8	100012	115520	129571	122214	110952	130816	95726.2	112498	122435	0.918841	0.415076
	5-hydroxymethylcytidine	hm5C	32.2273	32.7045	91.0583	38.0404	35.4872	24.9064	32.2273	37.9977	97.8755	43.0767	46.4686	23.839	37.7948	56.0335	0.674503	0.456313
	5,2'-O-dimethyluridine	m5Um	874.898	1057.8	1261.66	978.886	1044.95	1019.45	874.898	1229	1356.11	1108.48	1368.3	975.764	1150.85	1153.34	0.997842	0.989879
	N6-threonylcarbamoyladenosine	t6a	93641.9	86255.9	89682.2	35271.5	18847.6	16866.4	93641.9	100216	96396.4	39941.2	24680	16143.6	26921.6	96751.5	0.278255	0.000638382
	2-methylthio-N6-threonylcarbamoyladenosine	ms2t6A	7044.26	6158.59	5785.33	2841.17	2282.62	1893.7	7044.26	7155.36	6218.45	3217.33	2988.97	1812.54	2672.95	6806.02	0.392732	0.00141823
	5-carboxymethyluridine	cm5U	5552.09	5031.16	5502.26	4805.77	4048.58	5599.42	5552.09	5845.45	5914.2	5442.03	5301.4	5359.44	5367.62	5770.58	0.93017	0.0271151
	5-methoxycarbonylmethyl-2-thiouridine	mcm5s2U	26.7225	24.8215	16.833	14.9281	26.5707	33.1435	26.7225	28.8389	18.0932	16.9045	34.7929	31.723	27.8068	24.5515	1.13259	0.639129
	5-Methoxycarbonylmethyluridine	mcm5U	64.9523	52.6258	50.2223	36.0335	76.022	14.7877	64.9523	61.1433	53.9822	40.8041	99.5468	14.1539	51.5016	60.0259	0.857989	0.754297
	2-methylthio-N6-isopentenyladenosine	ms2i6A	4933.9	4390.6	4797.54	3826.38	4693.31	3353.15	4933.9	5101.21	5156.71	4332.97	6145.64	3209.44	4562.68	5063.94	0.901015	0.590426
	Peroxywybutosine	o2Yw	2117.4	2199.76	2313.82	1628.01	1436.73	1238.36	2117.4	2555.79	2487.04	1843.55	1881.32	1185.29	1636.72	2386.74	0.685754	0.0467246
	5-taurinomethyl-2-thiouridine	tm5s2U	4415.16	3651.77	4991.78	4215.57	3266.07	3890.33	4415.16	4242.81	5365.5	4773.68	4276.75	3723.6	4258.01	4674.49	0.910904	0.418692
	5-oxyacetic acid uridine	cmo5U	1026.76	513.238	767.851	545.841	774.676	630.11	1026.76	596.306	825.337	618.108	1014.4	603.105	745.203	816.133	0.913091	0.718484
	5-carbamoylmethyuridine	ncm5U	1794.92	1647.76	2043.18	1936.2	1832.78	1534.57	1794.92	1914.45	2196.15	2192.54	2399.93	1468.8	2020.42	1968.51	1.02637	0.873626
	Queuosine	Q	25.0892	29.9366	40.2817	13.868	21.9221	15.8607	25.0892	34.7818	43.2975	15.7041	28.7058	15.181	19.8636	34.3895	0.577607	0.102084
	5-taurinomethyluridine	tm5U	4933.9	4390.6	4797.54	3826.38	4693.31	3504.37	4933.9	5101.21	5156.71	4332.97	6145.64	3354.18	4610.93	5063.94	0.910542	0.610249
	5-formyl-2′-O-methylcytidine	f5Cm	20.5277	16.3051	35.8198	15.993	37.4476	39.2876	20.5277	18.9441	38.5015	18.1104	49.0356	37.6038	34.9166	25.9911	1.34341	0.462375
	dihydrouridine	D	77.5889	62.4076	68.8993	87.779	37.6557	28.4221	77.5889	72.5083	74.0576	99.4005	49.3081	27.204	58.6375	74.7182	0.784782	0.494372
	5-formylcytidine	f5c	30.7102	21.7507	33.6555	50.9989	44.7924	31.0818	30.7102	25.2711	36.1752	57.7508	58.6532	29.7497	48.7179	30.7188	1.58593	0.146138
	wybutosine	yW	132.74	105.305	119.266	161.368	141.206	100.451	132.74	122.348	128.195	182.732	184.902	96.1462	154.594	127.761	1.21002	0.41283
	5-methoxycarbonylmethyl-2'-o-methyluridine	mcm5Um	272.29	193.2	239.292	187.574	312.779	199.924	272.29	224.47	257.207	212.408	409.567	191.356	271.11	251.322	1.07873	0.794047
		# Nucleoside: the name of normal or modified nucleoside detected
		# Symbol: abbreviation of nucleoside detected
		# Raw Peak Area: Peak area extracted from LC-MS data
		# Normalized Peak Area: Peak area normalized to quantity of purified tRNA
		# group-Normalized Peak Area: Averaged normalized Peak Area of replicate samples
		# Fold Change: the ratio of Normalized Peak Area between two conditions
		# P-value: P-value calculated from unpaired t-test
