# Supplementary material for: Disruption of tRNA threonylation triggers RIG-I mediated anti-tumour immune response
Source: Nat Commun. 2026 Feb 25;17:3145. doi: 10.1038/s41467-026-69964-2 (PMC13043769; doi:10.1038/s41467-026-69964-2)
Supplement: Supplementary file 6 — Supplementary Dataset 4 [file 41467_2026_69964_MOESM6_ESM.xlsx]

## Sheet: Sheet1
Protein Name	sh_CTR1	sh_CTR2	sh_CTR3	sh_OSGEP1	sh_OSGEP2	sh_OSGEP3
Pfdn2				19.0763	23.1658	21.1573
Tpp1				19.5153	24.2246	23.2258
Chtf8				16.7005	23.9231	20.6233
Dbt				16.8184	21.4706	24.4692
Psmb7				20.7871	22.3274	19.9908
Zyx				19.8727	24.8074	23.6688
Hspe1				22.8044	25.314	22.7424
Ahcyl2;Ahcyl1				16.6211	23.7245	25.1374
Peo1				16.0796	21.0992	22.9772
Gfm1				17.9716	21.0891	22.0501
Cnot3				18.5843	21.9583	22.3641
Ndufa6				18.6923	23.9652	22.3846
Mrpl28				18.7925	23.4042	23.1005
Ifi35				14.9924	21.2638	26.5691
Aldh6a1				19.4877	24.4574	24.1248
Ide				14.8006	21.8122	21.6828
Sacs				21.2078	22.4104	19.5728
Nmi					23.5526	26.6312
Nudc					23.2832	20.6222
Api5				19.9249	24.0833
Reps1					22.5755	21.213
Snx12					20.8808	21.3821
Aprt					21.7107	21.3047
Gstm1;Gstm2;Gstm7;Gstm4;Gstm5				18.195		21.9883
Gna11;Gna14					21.0232	22.8429
Tgm2					23.3229	24.2906
Por				18.6506		21.9872
Lrpap1				20.1212	22.1305
Tnks1bp1				20.8514		22.763
Stx4					21.7621	21.7738
Anxa11					21.9934	20.4264
Hspg2				16.5099		23.3265
Anxa7					22.3076	25.2621
Fam91a1					23.5043	20.2714
Ddx46				14.474	23.5201
Snx6					22.8638	21.4774
Tacc1					22.1645	22.1364
Tln2					21.2869	21.3342
Actn1					24.2161	23.2276
Proser3					21.3384	22.6049
Vac14					22.2689	20.0872
Dlg1					22.256	22.7619
Map1s					23.7007	19.511
Eftud1				17.824	23.2706
Ccz1					22.5389	22.9478
Scyl2					20.4275	21.5185
Trnt1				18.3199	24.4879
Mrpl47					23.5518	20.3106
Gtf2f2				21.1697	23.9965
Fam26e				20.963		22.6913
Spg20					23.4711	22.3141
Rbm12				18.7847	21.244
Mrpl50					22.8174	20.7002
Chid1					23.806	19.6107
Mrps2					23.2558	19.5818
Me2					21.7713	21.5973
Sntb1					20.4614	23.7778
Kars				19.1968	22.8393
Mrps5					23.2721	21.3772
Mrpl27					23.0314	22.7989
Mrpl16					24.1153	21.5332
Pard3;Pard3b					23.4184	22.42
					19.265	21.4449
Pmpcb					20.6132	22.5147
Aldh1b1					22.7453	18.6709
Nt5c3a					19.7448	20.3767
D10Jhu81e					26.0996	21.0525
Cul5					21.9362	17.3919
Mrpl2					20.945	21.7926
Rexo2				19.0238	22.8049
Ascc1				18.8236		23.7355
Gnai3					20.6743	24.2901
Mrps15					23.2236	21
Rp2					18.5378	25.3102
Glce					23.624	22.0766
Sh3glb1					22.4016	20.709
Acot2;Acot1					23.4018	21.363
Smap				21.4538		22.0292
Clic1					21.5146	23.2866
Snap23						27.2073
Grcc10						23.2956
Cask						23.3067
Col4a1						23.2019
Col4a2						22.2824
Rras						23.8303
Cd44						25.2903
Gnao1						24.8038
Fyn						22.3315
Atp6v1d						22.7937
Mrps21					24.6523
Ube2h						23.4193
Arf6					22.9738
Yes1						23.7815
Tmem71					21.4857
Pi4k2a						22.0709
Dab2ip						23.2072
Srbd1					21.9146
Spag9						20.8408
Specc1						24.5555
Ccpg1						22.1807
Ifit1						22.9993
Apool					22.5814
Peg10					24.3107
Nexn						22.6993
Aldh3b1						25.5028
Ehd2						23.9009
Iws1					22.8633
Golga7						21.1798
Ubtd1;Ubtd2						23.125
Mrpl37					23.0941
Cmas						23.6283
Mrpl51					23.0251
Mrpl11					23.625
Glipr2						24.1917
Mrrf					21.6417
Lamtor2						25.3055
Palm						23.828
Map7d1		22.372		17.2749	22.8961	22.9617
Otud4		20.4321		15.1218	22.3594	19.9342
Flot1	20.9385			20.3401	24.0732	28.104
Pnn	23.8874			19.6049	19.6408	19.3979
Calu	20.783			22.5809	26.6132	20.3398
Lin7c		20.0514		21.0007	21.449	25.1845
Myl1;Myl3		24.0323		18.7082	23.4477	24.941
S100a10	21.1809			16.3468	22.7304	25.6896
Mut		21.8817		19.7791	23.6007	23.6189
Gfpt1	20.7171			20.6163	22.5413	23.4308
S100a11	20.483			17.018	20.0714	24.3502
Timm13		23.3403		21.7035	25.0432	24.2278
Snrpe	22.4029			17.3741	26.0711	21.2493
Snrpd2	22.8917			22.5265	26.0462	23.5346
Sbds		21.5669		20.9615	25.3898	21.7081
Parp14			20.5299	24.2447	25.6037	25.6118
Esyt1	20.4588			16.1188	21.5373	20.2459
Eif3j1;Eif3j2			22.5655	25.8745	27.2432	26.0529
Smu1	19.3916			19.1661	23.3199	19.7508
Lrrc47	22.1199			21.2103	23.3173	20.1286
Flot2			20.6723	19.158	21.3726	27.9765
Hars	24.2758			19.7612	25.4355	20.0547
Ndrg1	20.0589			17.8286	22.1011	20.4716
		20.9538		18.4596	22.8846	25.1282
Myh14		16.9251		22.1556	23.123	23.1999
Ubp1		24.302		19.3308	23.0787	24.1754
Mrps35	24.9347			17.0004	25.0803	21.2975
Commd10		26.4397		17.4648	21.5961	21.6354
Aimp2	23.8613			15.7667	23.3996	21.0547
Pspc1	20.5589			19.3935	24.0413	22.678
Pik3r4	20.481			16.0225	22.521	21.81
Dhx58			19.9217	16.0081	19.4204	23.7169
Psmd6	23.5519			20.5739	23.4738	22.3291
Rragc;Rragd			19.9094	17.7645	23.9538	24.9362
Dctn2			20.6719	18.6207	22.9785	22.881
Erc1		21.2894		19.9137	21.3823	24.7625
Commd4		26.2716		17.0077	21.5232	21.887
Pih1d1		22.9661		18.1501	23.8103	22.6058
Ndufb9		20.3363		15.487	24.3705	22.251
Mrpl41	22.3352			19.3977	24.0996	22.1791
Ccdc53		27.4817		18.221	22.7262	25.0877
Filip1			27.5144	17.8021	20.2113	19.19
Dtd1		18.8355		19.3021	22.3625	19.3048
Cars			17.4493	20.3856	24.8344	21.62
Gtf2i			19.5705	17.7456	25.064	23.4531
Ivd		22.283		17.8335	22.3087	22.6963
Prmt1	23.3943			18.7172	24.483	19.8596
Lsm4		21.3041		20.2041	23.5834	22.8269
Trpv2	22.1291			19.1692	23.671	24.7017
Ddx39b	20.3975			20.4978	26.4502	20.6564
Odf2		21.1066			22.8184	19.1587
Exoc6b		20.9742			20.3469	21.0932
Mrpl23	23.4601				24.9643	24.4141
Eif4a2		21.1105			25.5178	23.8258
Cdh2			20.4409		22.1476	23.9919
Sptan1			18.5836		21.2438	25.4279
Pcna	19.7871			22.3398	24.6731
Prkca	20.6479				23.2191	21.8356
Lyn			19.9476		18.6491	26.1399
Celf1		22.686			23.7146	21.6635
Nedd1		23.4742			22.864	22.6885
Fen1		22.8657			24.6724	20.4389
Rab11a;Rab11b	20.5277				22.9042	23.9184
Rab2a;Rab2b			18.6083	18.2357		22.9482
Magohb;Magoh		19.8587		18.4205	22.7459
Atp6v0c		20.7018			25.2861	23.517
Hint1			23.0482		22.497	23.6845
Anp32e	20.8144				24.0691	19.9812
Dtymk	22.3831				22.6761	19.7348
Smarcad1			21.0111		22.5739	18.8277
Rars2			20.0175		23.1943	20.8006
Fam195b		22.422			23.9168	24.6936
Naf1	21.465				22.4747	19.58
Tars2		21.4174			21.5565	21.8301
Esf1		19.4151		18.6712	22.7547
Commd6		26.3426			19.7096	21.1475
Tefm		20.2048			23.241	22.5471
Eif1a	20.093				24.0938	19.8669
Znf638	20.5174				19.8029	18.3524
Stard3			22.6442		22.1405	22.7497
Stxbp2	22.4742				23.9727	22.934
Isg15			20.5612		22.909	24.7937
Cep170		21.2485			23.922	20.6422
Exoc3		21.4873			20.5552	21.9173
Ecm29	24.2845				23.1731	20.626
Eri1		22.0274			20.6403	17.7944
Ndufa12		21.1111			22.2724	25.1325
Ckap2l		21.2689			21.6128	20.7198
Ikbkap	21.8393				24.1968	20.3915
Vprbp		23.8553		17.8187	25.226
Scrib	20.3392				21.9654	24.8894
Ankfy1		21.9769			22.6741	20.833
Rmdn2			21.7798		22.0117	25.1313
Asph			21.5205		24.8136	22.8579
Mrpl22	22.9795				23.1324	22.5194
Poglut1	20.6065				23.9712	21.7005
Yars2	21.864				23.9411	22.8718
Cwc22	24.5382			16.0986		20.2477
Rtkn		20.5454			21.6765	23.0808
Naa30		20.188			20.5097	21.9578
Calcoco1		20.4423			21.8521	21.9669
Aldh4a1			20.7867		21.4893	21.3647
Pygb	21.7783				23.9514	21.6064
Cc2d1a	21.7737				21.0305	23.4549
Polb	22.1238				23.6153	21.3716
Commd1		26.7091		18.1171		21.103
Agpat4			21.6153	18.523		22.2208
Dcaf8	22.3448				22.4175	20.9288
Actr1b		19.8595		20.2287	23.4674
Smg8	21.4547			18.734	23.181
Mios	20.5728				20.7501	23.1063
Arl8a	26.6054				23.0209	24.8842
Pacsin3		21.9366			23.2925	22.9005
Mrpl9	22.8347				25.1517	23.5472
Acot13			20.3579		23.6768	22.2524
Gdpd1		22.2989			21.4923	22.9777
Eral1	21.4717				24.6047	23.2681
Elp3	22.143				23.7011	20.1215
Mrps30	20.7499				24.1455	19.1388
Mrpl45	22.7597				24.2802	21.9619
Mrpl53	22.898				22.9414	21.4896
			18.9092		21.6563	21.1742
Lamtor5			21.8624	19.7333		24.7417
Eef1e1		21.4499			24.0367	20.9686
		23.7175			21.1796	23.8498
Mrpl19	23.9925				25.2278	21.5576
Ppil2		20.4481			22.0717	20.7477
Fip1l1		22.1169			22.7335	23.1932
Fam45a		27.0812		18.7274		21.797
Chmp2a		22.523			22.7535	22.8097
Prkar1a		18.5476			21.6481	20.3308
Ipo7			20.9937		23.6437	23.8255
Mvp			19.5986		21.3718	22.4794
Mkrn2		21.262			21.2664	21.587
Mpp5		18.2193			22.0048	21.1158
Mtor		18.7033			22.2755	24.2852
Myo18a		20.1768			21.4559	23.3495
Plec		21.3421			19.5939	22.3074
Ak1		21.8743			22.8149	24.1156
Psma1	21.2881			19.8721	22.0479
Ak3	20.1971				22.1737	22.6642
Decr2		20.9668			22.6629	23.3746
Ate1	21.8519			20.3163	24.6241
Ryr3			21.2795	20.754
Pi4ka			18.5014			24.215
Trip12	19.3097					20.9953
Galnt1			21.8952	18.1957
Psmb5	21.6052				23.5075
Psma3	20.9927				23.0507
Rab18	20.7491					23.9514
Pcyt1a;Pcyt1b		22.484				21.27
Snrpa1	21.2797				23.4821
Ap1s1	22.5282				23.021
Mprip		21.354				22.2715
Aarsd1	23.6689				22.7908
Cwc27	24.9976			19.8437
Exoc5		22.3444				22.7768
Alkbh5		17.8572			21.5824
Vps13a		20.5605			22.7363
Tsr1	21.5477				23.1392
Acbd5			23.4136			24.0027
Dyrk1a;Dyrk1b		21.4193			21.7854
Fndc3b		18.7876				24.1763
Tnpo3	20.4528				21.5117
Ankzf1	20.4689				23.2131
Fam76b;Fam76a			20.9401		23.0056
Tbc1d5		23.694				20.2438
Cpne4	21.0455				21.6177
Agap1		21.0198				22.3767
Anln			18.1915		22.5834
Cchcr1			20.3203			23.6851
Mepce	21.9225				22.3318
Vps37b		21.2249				19.4825
Zdhhc5			19.1439			22.6344
Memo1	21.1482				23.1276
Ptbp2		18.8279			22.8529
Rbm43		22.0645				23.2647
Npm3	21.8279				23.6231
Mrps16	22.2662				24.5741
Mrpl44	18.1149				23.7106
Snf8		23.121				22.9864
Commd8		27.1937				21.6664
Vps33a	21.5238				21.993
Llph	22.8219				22.1062
Extl2		23.351			28.0104
Kdelc1	19.181				22.5731
Arl6ip4	25.3013			21.1419
Naga		21.506			22.5472
Nxt1		23.7501			22.9115
Prpf40a	21.8063				22.571
Nfs1		20.9301				21.8545
Sdccag3		22.5872
Abcd1	23.4149
Ext2	20.7877
Prickle2		22.234
Wdr92		20.7441
Tbc1d17	23.003
Pcnxl3			26.9788
Dera	21.3414
Mfsd10	23.1141
Ftsj3	22.3819
Syt11			21.8094
Zcchc11	21.104	21.6844		15.8296	22.2501	21.313
Gls		18.9591	22.6047	21.3066	25.7259	25.2466
Dld	20.035		19.4656	21.4054	25.474	24.5871
Hsd17b10	22.3393	23.021		19.4779	26.6249	24.5005
Psmb1		19.444	18.059	19.6244	24.6478	18.3499
Psmd14	23.2215	21.744		19.2598	24.9283	23.3834
Srpk2	22.4987	23.2987		18.5686	23.7907	20.1951
Zfr	18.7951		19.56	17.4397	22.3401	20.7727
Tom1	21.6612		22.5568	18.2354	23.2525	24.5133
Rdx	21.5031	24.8773		22.6712	26.4811	23.2874
Psmd7	22.3344		19.9454	18.5914	24.1904	22.2999
Fkbp1a	20.7341		21.7101	20.9217	20.4945	23.7446
Pola1		24.7847	25.1479	20.5745	23.5901	25.0298
Fkbp2	22.4881	21.1226		20.9459	24.6684	19.8428
Vps4b;Vps4a;Fignl1		21.786	21.7679	19.3379	23.8673	23.2078
Acadvl	20.7762	21.3465		18.1952	22.7362	22.6713
Tia1	21.838	23.0034		17.7513	24.9834	22.4389
Adsl	23.3749	21.6309		20.0763	24.7259	23.1023
Ppp2r4	21.479	20.3077		18.9078	23.9363	20.9323
Cdc42	21.9205		20.8228	19.1969	23.3169	21.9729
Cirbp	24.3896	23.3754		18.2373	24.766	22.1329
Arl1	21.5967	22.4342		17.384	21.0473	22.3545
Dcaf7	21.8939	24.2089		20.0887	23.9785	20.0394
Psmc5	24.8606	21.2757		21.0292	25.4917	23.2694
Dynlrb1		20.3804	20.9501	18.2917	22.1311	22.696
Rap1a;Rap1b	22.845	20.5426		17.9424	24.2498	24.8519
Fh	20.5971	19.6351		17.7668	25.3325	23.0504
Ctnnb1	26.2697	18.2131		26.6975	21.2117	24.2321
Pc	21.4594		20.981	19.1361	23.377	24.5718
Prrc2c		24.8023	20.9162	20.7563	26.3979	25.7085
Psmd1	22.8873		19.1849	20.4612	25.4303	23.0753
Aak1	22.5544	20.81		19.1725	25.5325	25.0391
Pdap1	23.4041	23.6468		22.6187	24.8315	21.8498
Cdv3	21.6243	20.1259		22.5295	24.3386	22.7419
Rasa3	23.1797	21.8647		16.5643	25.3794	22.9822
Eps15l1	21.0505	25.6271		20.1348	23.9819	24.8536
Ppm1g	21.3082		20.6886	18.4391	24.6403	23.0634
Nup62	22.0812	21.5732		16.6141	24.051	24.7398
Myof	22.0442	19.7763		19.1256	25.4704	22.9073
Larp4b	22.5862	22.1765		17.4556	24.6593	19.6804
Ptpn23	25.4166	26.1551		18.8934	25.4735	24.5584
Fam21		30.6163	20.1503	20.1603	24.7295	25.468
Cnot1	21.8783	23.7247		16.593	24.203	21.5598
Wdr91		19.6797	20.7698	17.9264	22.2744	24.987
Prrc2a	24.3531	24.8802		21.5582	26.3678	25.1917
Mrps7	22.8796		20.9477	16.6219	24.8436	22.848
Mrps26	23.259		20.0148	14.8004	24.383	22.1204
Iars2	22.3717	20.4748		18.2973	23.835	22.1258
Srrm2	28.345	22.1978		20.9127	22.7153	23.0564
Acaa2	20.9947	20.7433		17.4439	22.0156	21.0763
Naa25	23.5437	23.9589		21.1361	26.9718	22.3081
Bri3bp	23.2991		22.1314	16.8459	21.6079	23.8191
Nemf	24.3603	23.8734		19.1395	24.653	23.16
Tmem230	21.8704		21.7778	18.943	22.4755	22.6377
Acsl5	21.5046	21.8673		16.0204	23.0355	22.3714
Pnpt1	23.5343	23.5145		19.7177	25.3697	21.631
Pex12	22.1488		22.9091	17.4778	21.6965	18.5381
Wash1	22.8001	29.1584		19.8081	23.1539	24.6427
Mrps23	23.3885		21.6767	19.7803	25.7916	22.5596
Acot7	21.3111	21.3753		15.2322	24.5721	22.2754
Rab14	22.5188		21.7783	17.2899	24.3536	25.0764
Pqbp1		22.34	20.8328	19.7755	23.9224	22.7848
Brk1	22.8832	23.15		17.0324	23.3784	22.4229
Setd3	20.6207	22.4154		19.1212	25.6342	20.6561
Ndufv1	22.8284	23.4515		17.8001	24.4037	23.0252
Afg3l1		21.9345	20.7942	16.9883	23.7244	23.1385
Nop2	22.4541	21.47		18.1912	22.2739	20.414
Plrg1	23.6443	20.8128		17.8444	23.6664	19.841
Slc33a1	21.9017		18.5475	17.161	22.0038	21.322
Arfgap2	21.4653	21.7111		19.3826	22.9786	22.0407
Psat1	24.1733	23.4096		18.2778	26.0048	24.7255
Hibadh	20.3295		20.7239	20.0562	23.3448	24.6796
Hgs		22.3653	23.7135	21.1073	24.4801	26.3458
Mrpl49	23.9107	20.1167		15.9059	24.1255	22.2798
Mrps17	22.354	20.8841		18.6532	25.6307	22.3644
Pin4	22.0343	21.8795		19.5695	23.9568	21.5352
Rbm8a		20.7759	20.0742	18.6664	24.0986	22.1833
Ilf2	23.7933	23.1029		17.9408	25.2535	22.0653
Uqcrc1	19.4596	21.8761		17.4048	23.2047	24.6575
Ndc80	22.0296		22.2972	20.0265	23.0826	23.7165
Lsm12		23.262	20.6025	20.666	24.6199	23.4312
Rpap3	21.9662	23.6548		20.2764	24.9416	23.135
Mrps9	23.0355		20.3267	16.2454	26.0919	23.6484
Acadsb	21.5526	23.2107		20.4747	26.8948	26.1047
Ehhadh	21.9983	21.2349		17.226	21.4918	21.2319
Ergic1	25.6318	25.7141		20.7919	23.4669	21.6565
Ndufb10	24.0639		23.5757	19.4665	23.8882	20.8453
Rai14		21.5824	18.9173	17.0277	19.076	22.9446
Clpx	21.867		19.5128	18.5932	24.8289	24.5736
Mrps34	20.874		19.5895	17.5659	23.8249	20.7318
Wdr12	22.3035	20.3877		18.4423	25.1296	21.5713
Mrpl39	23.8892		21.5207	16.7881	24.3721	22.6266
Aldh9a1	20.4109	18.5162		20.5024	23.4428	22.516
Znf207	23.808	23.2473		21.5901	25.3871	24.7858
Ehd3		22.8894	21.5727	19.6837	23.9615	24.7557
Macf1	21.1085		23.7417	22.1613	23.4961	24.8876
Zranb2	27.3212		23.8299	21.1917	23.8205	18.895
Ruvbl2	25.2791	23.6246		22.0428	25.8683	25.0805
Prodh		20.1771	21.4072	18.1046	23.7511	22.0274
Coro1b		20.6315	20.673	18.4022	23.7084	23.3426
Timm8a1;Timm8a2	21.6317	23.9116		17.8485	24.4493	23.0479
Atp6v1c1	20.0103	19.9707		19.2131	24.402	24.25
Psma5	23.2328	21.4709		22.1848	24.8369	21.6728
Rtf1	22.9606		18.4958	18.2964	22.5497
Agpat1	20.4947	19.9315			19.8166	19.5716
Kpna6		19.6597	17.2828		22.0785	22.0762
Mtx2		22.4984	22.2419		26.6822	26.7868
Cops4	20.8062		18.1291		23.3295	19.1307
Parp2		21.3515	20.3158		23.0898	20.9847
Hprt1	20.3242		20.4978	18.5099	24.814
Araf;Raf1		21.2521	20.7301		21.9744	21.669
Fth1	22.0692	21.4085			24.8054	23.9678
Ctsb		21.5552	19.3476		23.8444	21.9455
Txn	23.3329	22.2464			22.542	21.9701
Fn1	25.6017		20.5283		25.2409	26.5437
Dnmt1	22.4973	20.2813			22.7468	19.2917
Mdh1	19.6619		18.3594		22.64	23.5387
Map1b	22.1395	22.1512			25.1465	23.2158
Rps6ka3	21.5096	20.948			22.9695	22.7035
Kif3a	20.3482	17.2071			21.234	20.1998
Grn	23.5199	24.5517		19.9488	24.177
Ftl1;Ftl2	24.6192	22.8722			25.8385	24.2605
Oat	22.9004		20.6368		23.2008	26.5563
Akt1		21.2509	18.823		22.2375	21.61
Tap2	22.5097		24.0691		20.2745	24.71
Gnl1	22.57	20.8372			23.275	23.1987
Rangap1		22.1403	19.6298		20.2838	25.6961
Aldh3a2	22.2448	20.5648			22.7351	24.0955
Pold1	20.9982	18.6529			22.4412	19.0191
Galc	24.4876	24.6544		18.0973	24.3118
Sf3b6	21.1431	20.8583		18.3005	24.4442
Mtpn	20.7475		20.1767		23.0585	22.8146
Thumpd3	22.6635	20.6175		15.4987	23.9979
Xrn1	21.506	20.6972			23.1227	21.5288
Hsdl2		22.3195	21.9309		23.4016	22.7227
Mrpl10	22.7712		18.8523		24.5215	22.1909
Gtf2f1	20.4391		19.1657	18.7107	23.2454
Gmps	20.398		19.9056		23.1676	18.8751
Snx33	21.0674	22.4621			23.2296	22.9966
Taok1		24.5142	22.1309		24.6104	23.805
Wdr81		18.6552	18.5062		22.6252	23.7247
Eif2d		20.7881	21.8169		24.4611	22.444
Ctr9	25.1855		23.6983	15.7919	25.7061
Dbnl		21.1196	20.919		22.8764	24.6536
Commd3	19.4209	28.6013		18.6048		23.3884
Rab34	22.9016	22.2922			24.3743	20.6607
Ltn1		21.7423	19.2001		21.9163	19.5303
Cdc5l	21.5057	21.9033		18.8406	23.272
Usp7	20.8153	19.9327			22.7813	19.6167
Snrnp200	18.943	21.8311		18.0331	24.2962
Hltf		21.2601	20.352		21.6525	19.3677
Erc2		22.4438	22.6754		22.0392	21.7995
Polr2e	20.6104	21.7986			22.7719	21.4805
Trim56	21.8724	23.6327			23.9849	21.3863
Rhbdf2		22.0313	23.0033		21.6309	20.2118
Rraga;Rragb		20.6886	20.5282		23.694	23.9098
Mrps10		22.6448	21.6484		24.9879	22.076
Ankrd26	21.594		19.2851		22.0298	21.6395
Bbs9	21.7011	24.8003			22.5204	21.1427
Commd7	19.1972	26.7874			24.0518	18.9477
Dtd2	22.6396	22.3375			23.6058	19.5962
Elmo2		22.0379	25.4914		24.1216	21.5326
		22.2386	21.9823		22.8043	20.8273
Cep128		20.7125	21.6321		22.9205	18.76
Comtd1	20.3377	18.8014			22.2196	18.1549
Ccdc126	21.1619		23.3885		23.2914	22.9113
Mrps27	22.379		20.2315		23.8614	21.433
Map4k5	22.5518	23.2604			23.8095	23.2248
Tmem209		24.2945	21.168		23.9189	23.8062
Nup54	19.5173	21.8801			23.2341	24.7143
Dip2a	22.6698	22.5802			21.857	20.2619
Fndc3a	21.0761	21.2664			21.6261	21.4391
Ythdf3	22.83	23.5538			23.8025	22.8549
Parp9		22.7847	22.2439		21.8814	27.4809
Prpf31	20.737	21.4222		16.8896	22.7723
Ufl1	22.8894	22.6128			23.5072	21.6939
Epn2	23.0214	26.3993			23.0107	23.5229
Steap3	25.3992		25.0187	17.9862	22.613
Nupl2	21.5101	21.6767			21.1301	22.1875
Phldb2		22.2985	20.5139		18.3004	22.8975
Commd9		28.0973	19.4871		22.0715	22.0771
Paf1	24.6805		23.074		24.9904	18.7879
Tmem129	21.1831	22.3663			23.3621	22.8488
Dennd1a		21.0936	17.2268		23.7071	21.1489
Pom121	22.4623		20.3375		23.0643	18.8815
Mtg1	21.814	20.6418			22.9995	22.3825
Seh1l	23.9433	24.1069			24.1905	24.0044
Gle1	22.2782	23.3943			21.2842	23.7247
Nupl1	20.2455	22.2266			22.5269	21.4592
Arhgef12		25.2817	24.7218		24.9842	24.4002
Wasf1		21.4957	20.9868		21.3673	20.0053
Arl6ip5	22.1786	21.3313			23.2911	22.4263
Ssx2ip	21.2794		22.9227		24.2598	24.8374
Fyco1		22.4238	19.1071		20.0405	25.111
Ddx41	24.5871	22.231		19.7434	22.3633
Znf622	20.9853	21.1436			23.0505	19.1191
Stoml2	21.9088	22.2978			21.5886	22.3254
Triobp		22.0567	19.6509	18.5438		23.0133
Rcbtb2		21.6387	19.5749		20.7271	24.3534
Dpy30	19.4739	19.4134			23.8195	18.0656
Rnps1	25.5847		20.2193	21.9595	20.9533
Cox6c	25.9867		26.6262	23.8272	27.3922
Pgls	18.1174	17.8442			20.0509	20.7094
Btf3l4	22.8877	22.2268		21.4587	25.3201
Uqcc2	20.2886		19.655		21.025	24.2767
Snw1	23.0116	21.9333			24.1212	22.7684
Ist1	19.8551	23.4098			21.5711	24.2868
Mrps22	22.603		19.8046		26.0269	22.9181
Mtpap	21.1512	21.1477			24.4577	21.0413
Nhp2l1	22.8267	23.7669		19.0967	23.5853
Naa38	22.8846	21.9169			24.4089	21.9655
Naa16	23.211	22.2767			24.8758	22.727
Plin3	19.3157		21.0302		20.5148	22.4322
Rab27a	22.271	22.1455			22.3018	20.3337
Stk3	21.7236	21.2827			22.6896	21.4488
Ccdc22	22.4088	29.8437			23.274	24.036
Akr1a1		21.4368	20.8114		23.5544	21.5467
Ddx20		22.4137	19.677		22.5225	19.013
Usp14		20.6847	19.6229		22.5653	21.8056
Galk1		19.6847	19.7422		21.7764	17.43
Coro1c	21.8193	22.3665			24.7955	23.3611
Itsn1	22.2979	21.3537			21.4245	20.3739
Gpatch8	24.7151	21.942		19.9724
Exoc7		21.1099	23.2237			24.3216
Calr	23.2243	22.8138			21.8185
Cdk11b	23.0279		21.14		24.3877
Kif1a;Kif1b;Kif1c	20.7941	22.6597			21.8717
Ptpn11	21.5388	21.0947			23.7639
Faf1	22.5191		21.3064		22.1724
Plekha7	21.4194	19.8226			18.6437
Leo1	22.1584		20.6667		24.5524
Sbno1	21.3512		18.3655		23.9042
Manea	22.4304	23.1206			23.3665
Map3k11	21.9981	24.3693				22.9638
Smarcal1	21.1461	24.4337				21.1012
Asxl3	22.8374	21.2292				19.9189
Nelfb	20.6542	21.4305			23.1142
Synj1	21.3762	21.4606				22.0152
Ero1l	20.3898		18.2725		24.1439
Man2c1		23.1357	21.219		20.3828
Wwox	19.8913	19.3133			20.6565
Mettl13	21.3119	21.9022			24.2262
Sf3b3		20.5243	20.7002		22.6495
Dnajc14	20.4845	20.6114				22.5348
Zdhhc6	21.5275	22.1259			20.7856
Nudcd2		21.496	20.7183			21.9042
Ncbp2	23.6509	21.966			24.0958
Tmem167a	23.9047		22.1477		21.6772
Get4	20.8842	21.7118				19.4372
Ppp1r12a		22.5038	19.1141			25.351
Tfcp2	20.4254	23.6235				22.9587
Praf2	23.2559	21.6889			22.6062
Slc12a4;Slc12a6	23.6584	22.0595			23.2113
Cyp39a1	24.1963	23.6061			20.9715
Slc30a7	24.3293	22.8456			21.7851
Dbn1		21.9678	18.1903			24.245
Cul1	21.4899		20.2499		22.6562
Trip6	22.3333	21.7222				21.5134
Obscn	24.6248		23.5599
Chd1	24.5479		22.7197
Map2k4		21.76	22.4903
Sccpdh	20.5703	22.3672
Tm9sf1	22.657	23.2244
Tmem201	25.6419	23.4142	24.7956	17.47	24.4268	22.2557
Dock11	26.0846	25.2473	23.7612	21.1862	25.0444	24.5442
Ckap5	24.6742	26.0596	23.6983	21.0874	27.5102	26.7479
Dpy19l4	24.4972	24.6855	24.4089	16.5493	24.0549	23.1313
Dnajc25	23.9123	24.4908	24.595	18.3356	23.735	23.1553
Ttn	22.9769	23.6593	23.5012	21.8282	24.8037	23.2671
Dpy19l1	28.3859	27.4864	27.8798	22.5378	26.3821	24.9006
Slfn9;Slfn8	22.8622	23.7479	23.3047	21.6446	23.3327	22.6949
Cad	27.1213	25.7823	24.6096	20.8043	27.0765	25.8962
Znf518a	25.2248	26.2929	24.4383	15.6646	24.7087	21.1316
Cspp1	18.6795	22.4967	22.876	19.3341	24.1742	24.7383
Hist1h2af;Hist2h2aa1;H2afj;Hist2h2ac;Hist1h2ak;Hist3h2a;Hist1h2ah	28.7576	30.2069	28.423	26.2677	27.8676	29.5576
Soga1	21.5139	24.0281	23.0791	21.358	24.1723	25.204
Gcn1l1	24.0698	24.8869	22.3891	18.2733	23.4139	26.382
Map3k19	26.1303	26.5476	26.6258	25.0843	28.0198	22.32
Rnf213	27.0921	27.7448	26.4125	20.9955	27.5234	27.6974
Dsp	21.2264	24.3444	21.329	19.395	22.4116	19.2903
Kif23	19.8526	23.3296	22.8605	22.8963	26.759	23.917
Myo1e	20.1769	21.5063	22.4547	19.8079	24.1781	26.1952
Helz2	29.5013	29.2121	28.2921	20.9826	28.0034	26.8551
Myo10	27.0006	27.305	26.7733	22.6648	27.9544	28.2964
Hk2	21.4971	22.4891	20.5092	20.6035	24.2761	21.1134
Sec22b	27.4527	27.1662	26.7239	22.2478	27.3559	26.7764
Dpysl2	25.1345	23.879	22.673	21.2909	25.7284	22.27
Lgals9	24.1379	24.0296	24.4967	19.0277	23.7596	27.0717
Emd	27.6498	26.7629	27.5458	23.3623	27.9899	28.129
Gtpbp1	25.3259	24.5403	23.033	21.7428	26.5565	23.6779
Alyref	26.7066	26.7516	25.0517	23.2924	27.3602	25.1772
Clta	24.5106	26.3654	25.1841	21.5059	25.9069	26.6839
Stxbp1	21.752	22.9142	19.6603	24.1321	25.1598	28.3293
Endog	26.9591	25.9511	25.8951	20.4733	27.6382	24.697
Metap2	24.3448	24.7437	22.3397	19.6642	26.1558	23.0217
Prdx4	27.8883	27.848	27.8641	24.5961	27.3912	26.2666
Eftud2	24.7506	22.8104	19.3114	21.5502	26.0277	21.4773
Trove2	25.0668	23.0963	22.4968	18.8321	24.5402	24.0116
Sdcbp	26.7095	26.1343	25.1297	19.107	23.9377	22.1461
Degs1	26.84	25.5027	26.0931	22.1908	26.2714	24.2013
Rpl21	30.1242	29.8954	28.6824	27.1824	31.1104	29.2202
Phb2	29.697	28.8827	27.9886	24.9339	30.0161	27.025
Psmd4	22.9162	22.0994	22.0723	18.7701	26.6546	20.9201
Dhx15	35.7846	35.4838	35.5491	30.1432	35.2593	34.2848
Purb	25.47	25.6925	24.3844	22.5004	26.6816	25.743
Srsf5	25.7786	22.8211	22.1815	22.5991	26.073	22.5369
Anp32a	22.2175	21.9355	22.821	21.242	26.359	24.6222
Hax1	27.6055	26.2662	25.2267	20.2405	26.6305	25.9423
Fkbp8	26.9545	26.8116	25.8744	20.6611	26.7662	24.8765
Ift81	22.2456	22.4444	23.376	19.7851	23.0676	23.42
Bet1	24.7628	25.6148	23.9911	20.1104	22.053	24.033
Ap1b1	25.0629	26.0815	24.8041	22.2071	27.1849	24.5509
Cetn3	24.715	26.5336	23.3836	20.2399	27.0901	24.1116
C1qbp	26.4711	25.2876	23.1039	22.1303	27.6413	25.6999
Myadm	25.2863	25.2132	24.114	21.4497	26.3999	26.5265
Hnrnph1	27.1231	27.0355	25.914	23.5723	27.8409	27.428
Lsm2	22.5385	21.7647	20.7647	19.237	24.6495	21.4678
Ddost	31.4318	30.8596	30.8769	25.631	30.9566	27.7606
Ap3d1	27.4825	26.8287	25.2456	20.1043	27.7033	26.3931
Dapk3	21.226	22.3751	22.6455	16.948	22.711	19.8713
Csnk2a2	31.8885	31.5306	31.9868	26.5009	31.4066	31.1326
Hmgb3	24.7424	24.7545	23.5637	21.9439	25.7917	24.66
Dnajb6	27.9775	28.2169	28.4477	24.3268	27.9811	27.3254
Banf1	29.1822	30.8123	30.0946	25.5267	31.4442	31.3216
Copb2	26.4051	27.8133	24.493	21.6185	26.9765	24.2871
Syngr1	26.8693	24.938	25.0314	20.2664	25.0344	24.228
Nipsnap1	25.8805	27.2903	25.1067	20.6366	26.8593	24.9385
Gbas	25.2101	26.6622	24.565	20.3836	26.0356	24.2047
39326	26.1689	27.8427	25.7662	25.4147	27.1653	27.489
Eif6	24.941	25.1567	19.6509	21.623	25.4122	24.8299
Rpl35a	28.8943	28.7146	27.2891	25.3413	29.7621	27.9725
Atp2a2	31.2338	30.1045	30.4577	26.4331	30.6949	28.4353
Ilk	24.8754	25.3918	24.0195	20.5787	26.1969	26.0588
Dhx9	24.813	24.8147	23.8658	19.5285	26.0936	23.3985
Eif3d	27.6416	26.8684	26.2266	24.5807	29.3011	27.3471
Atp9a	27.1851	26.2667	26.5841	20.5715	25.9265	24.5214
Eef1b	25.7725	26.068	25.3828	23.9248	28.1829	26.3283
Hmox2	25.2311	24.8063	23.0788	17.2453	23.2618	21.2818
Atxn2	24.0955	24.53	22.975	22.3916	26.7079	25.6695
Nmt1	27.0844	26.6595	24.9075	23.9455	29.2099	25.3842
Nmt2	24.3693	24.7288	22.9265	21.2807	26.3409	21.036
Epb41l2	23.2711	22.1313	23.1311	21.0515	25.6162	26.0634
Emc8	29.0006	27.5646	29.4572	23.7276	28.4056	26.7526
Stx7	24.1427	23.8573	23.8429	19.5906	23.8063	24.369
Vamp4	23.6316	25.2093	25.3426	19.3608	25.329	24.572
Snx3	22.5363	21.9839	21.5826	21.2732	25.3383	25.3038
Clcn7	23.3941	23.2102	23.0604	19.0056	24.2266	24.3249
Hsd17b12	28.5618	27.7592	27.0567	22.6696	28.3116	26.5514
Srpk1	27.1541	26.7696	24.5735	22.0315	27.6794	24.3831
Wdr1	26.4557	26.3625	27.1277	23.0616	27.8119	27.7698
Vti1b	26.5741	25.8332	27.3121	22.6075	26.8118	25.623
Dhcr7	27.9333	26.7933	27.8906	24.062	26.7243	25.0533
Igf2bp1	22.5443	21.8135	20.7921	19.3819	24.8612	23.6026
Dync1i2	19.9944	22.8232	21.5071	20.2293	24.0869	23.2562
Hnrnpa2b1	28.8993	28.554	27.972	25.837	30.1551	28.8611
Gosr1	24.5671	24.425	23.5439	18.5087	22.4361	24.6107
Psmc3	23.9105	22.3525	22.792	21.4045	25.9192	24.733
Stam2	22.5803	23.942	22.7525	18.5804	24.4209	25.4088
Yme1l1	28.1251	26.972	28.2134	24.0571	27.5327	26.5251
Stx8	23.8141	22.1922	23.835	18.4005	23.7845	23.5619
Cope	25.534	26.921	24.874	21.6411	26.0308	22.5058
Rbm3	28.014	27.9511	28.2833	24.9859	30.7108	27.1697
Lancl1	22.3787	24.2663	21.4616	18.5657	21.2354	22.4018
ADH1	31.8398	31.9498	32.083	31.7523	31.656	31.5642
Mtco2	29.3177	27.216	29.5006	24.3893	30.3573	26.8886
Pygm	32.613	32.5845	32.6999	31.6557	31.6648	31.7065
ENO1	30.9185	31.0579	30.9007	31.2392	31.4487	31.444
Iap	38.4134	38.1542	38.0305	33.6536	37.3923	36.6459
Mbp	26.0186	28.1083	26.2739	23.2866	26.4423	26.1174
Aldoa	28.8185	28.0822	26.7857	25.7088	28.8376	27.5737
Got2	26.6717	26.3352	26.982	22.5275	27.7159	25.5184
Tuba1b;Tuba4a	30.8616	30.1885	29.8181	26.7383	31.3221	30.4942
Ldha	28.9575	26.9981	27.2779	25.7065	29.2072	26.6588
Gpi	25.2692	24.2572	24.7385	22.9806	27.2608	25.7503
Tyrp1	24.7515	24.5885	24.5606	20.7236	24.7368	25.2134
Anxa2	24.9367	22.1979	23.4843	21.4482	26.649	29.1049
Rrm1	23.6712	22.412	22.0778	19.9509	24.5986	22.49
Hsp90aa1	28.6512	28.4822	27.6533	25.4094	29.8029	28.601
Pdia4	26.5604	25.5256	24.8678	25.6891	27.8843	24.8124
Hsp90b1	27.5187	25.9823	25.6315	24.4935	28.452	26.5267
Mdh2	26.9931	25.561	24.5144	23.3557	28.1226	25.967
Gnai2	23.5871	24.2893	25.0175	21.0022	25.7957	29.0569
P4hb	25.8645	26.0337	23.8516	19.6034	24.3031	25.1031
Ncl	30.007	30.201	29.0236	28.2504	31.835	29.351
Pgk1	27.906	27.3283	27.6055	24.7254	28.1997	28.2783
H2afv;H2afz	22.9768	24.9268	23.0372	19.8819	23.4356	24.7987
Ubc;Ubb;Uba52	27.8896	27.5759	26.3642	20.9773	26.5511	24.919
	24.4058	24.737	24.3998	23.0094	26.1075	26.8419
Anxa1	23.9687	24.8978	24.9586	22.9475	26.9703	27.4304
Eef1a1	33.1643	33.213	31.9257	29.5626	33.902	32.3248
Pol	24.0167	23.2809	23.867	19.0082	23.6483	24.258
Tcea1	23.376	22.9011	21.5507	20.4456	24.8037	23.5993
Hist1h2bc;Hist1h2bh;Hist1h2bf;Hist1h2bm;Hist1h2bb;Hist2h2bb;Hist1h2bp;Hist1h2bk;Hist3h2ba;Hist3h2bb;Hist2h2be	28.0938	29.6845	27.8037	25.7692	27.5096	29.4547
Sub1	25.857	24.7266	25.7786	24.1774	28.7041	22.7756
Parp1	27.5243	28.2676	27.3603	25.2227	28.4932	27.6146
Fv4	27.16	26.6695	26.563	22.4312	27.8791	28.6353
Hsp90ab1	30.9401	30.5447	29.9665	27.5518	31.4671	30.2919
Oas1a	24.0432	25.6312	25.2994	18.0368	26.7148	26.7833
Tcp1	28.1297	28.2899	26.1476	25.4428	29.2887	27.1197
Pfkl	25.569	25.3503	25.2323	19.4489	24.0946	22.7007
Cox5a	28.3772	26.5482	28.8103	25.0718	29.8487	27.5785
Pdcd6	25.3641	23.9404	21.047	18.6024	26.2251	24.3473
Rpl7a	31.5509	31.5497	30.0656	28.1749	32.3767	30.679
Gsn	22.5638	24.5726	23.2269	20.9947	24.5165	25.955
Rpl27a	30.3043	30.0563	28.7251	27.0452	30.9012	29.3422
Rps16	29.3903	29.1208	28.739	27.248	31.4674	28.5301
Rpl7	30.9926	30.8892	29.4091	27.6491	32.1539	29.6819
Rpsa	28.6328	28.252	26.7745	27.3951	32.0611	28.4131
Srp54	26.0034	26.3365	24.2799	22.3155	27.2514	24.9708
Psmd3	20.8625	19.6813	20.5152	20.7437	23.9319	22.0366
Anxa6	23.2084	23.0835	22.4605	22.0791	26.4746	25.3141
Rplp0	31.0956	31.3626	29.5135	26.6017	32.3771	29.7986
Hmox1	23.6796	22.7299	22.3962	19.8781	26.5191	24.5333
Lgals1	23.6411	24.9167	26.2329	22.3301	26.6514	27.7296
Srp14	27.7096	26.7378	26.9216	23.3627	27.6615	26.6768
Ass1	23.6136	25.01	26.0586	20.9831	25.8456	24.6532
Gapdh	31.7265	31.1287	30.3209	28.2261	32.059	31.2805
Hspa2	23.483	24.8874	23.5371	16.0257	24.7125	25.7607
Eno1	28.622	28.285	28.6349	25.0188	28.3211	29.2764
Ptbp1	29.8594	29.767	29.0564	25.3415	31.2503	28.147
Ap2a1	27.9756	28.4544	25.8304	21.3706	28.7856	27.1859
Ap2a2	28.2866	29.0654	26.8457	22.3894	30.207	27.8674
Hk1	25.874	26.4483	23.0351	20.3056	24.0582	20.9288
Ppia	28.4978	28.3968	28.461	24.717	29.0598	29.2279
Tpi1	26.4456	27.1202	26.7967	22.3623	26.9053	28.166
Hspa1a;Hspa1b	24.1402	23.5104	20.6113	17.6127	23.54	25.0226
Mthfd2	26.0063	25.3937	23.0603	23.3002	28.0858	26.346
Ctsd	24.1443	25.0674	23.0802	19.0745	24.7329	23.7903
Cfl1	26.9041	26.9662	27.626	23.6702	27.9462	28.3948
Fasn	28.5053	28.5701	28.3401	24.4359	28.7619	26.3071
Gstp1;Gstp2	26.8082	25.8189	26.0407	22.7403	27.2009	27.4836
Rpl13a	30.2551	29.5814	28.4444	26.6193	30.47	29.0983
Serpinh1	30.2445	30.4027	28.8927	26.8637	30.8734	29.1963
Cox5b	26.4171	20.3255	27.0734	24.4081	27.2568	23.963
Cox4i1	28.6811	27.0488	29.0493	26.3687	29.7697	27.0648
Hspa5	34.8629	34.708	34.9622	30.8725	34.6076	34.4505
Vim	26.581	27.9201	27.838	25.9259	29.7518	29.42
Map2	22.5972	19.5725	18.4786	17.8633	20.7444	21.5905
Eif3a	28.351	26.7439	26.4529	25.6736	29.6837	27.3488
Mov10	30.8327	30.4241	29.7709	24.386	29.5385	28.9432
Xrcc6	25.049	26.9102	24.4378	23.0025	27.2474	24.9678
Cat	23.7851	24.8546	24.3657	20.7521	24.8796	25.7403
Ppib	29.705	29.9167	29.0338	26.5073	30.1512	29.0301
Impdh2	25.1408	24.5592	22.5918	21.0723	25.8647	22.668
Mcm3	26.5331	25.0646	23.4985	19.8835	26.682	21.2601
Rps2	29.4878	29.2728	28.4681	27.2611	31.324	28.4894
Ubtf	30.1057	26.1651	27.0904	24.7127	24.6945	22.0643
Tln1	26.4605	26.4471	26.4241	26.6209	27.6269	27.2239
Ezr	23.1934	24.7384	20.565	21.4194	25.7377	23.6271
Msn	28.095	28.5064	26.9554	26.0311	29.5532	27.9692
Ctnna1	22.8655	22.209	22.1424	20.8849	24.5924	24.453
U2af2	27.3026	27.3096	25.4063	22.7087	28.4514	25.5689
Glud1	26.7744	28.6254	24.1082	23.9247	28.7158	27.0806
Sars	24.7297	19.3011	20.745	23.6244	27.6616	23.9636
Snrpb;Snrpn	22.7548	23.1602	22.5458	21.366	25.6943	23.5349
Map4	23.1612	22.4787	22.1853	23.1364	25.9183	25.5652
Xrcc5	24.9165	26.4187	24.8356	22.8052	27.1876	25.2212
Rpl3	31.3595	31.4604	29.7204	27.9992	32.4631	30.375
H2afx;Hist2h2ab	23.8554	23.3273	24.1715	16.306	24.1039	24.6442
Pdia3	26.9002	24.6792	24.2084	25.5979	28.6928	25.0779
Apex1	23.6113	22.6389	20.8965	21.1231	25.5299	20.1388
Nap1l1	25.9534	25.4352	24.8581	23.0445	27.9636	27.2716
Nckap1	25.8941	26.1589	24.0906	21.2964	26.9905	25.7103
Kif2a	21.6831	23.5311	23.2186	20.202	26.2515	25.496
Pabpc1	30.6631	31.0206	30.2794	27.9533	32.1766	30.4408
Hexa	23.7124	24.9406	22.0172	20.7603	26.3796	24.5702
Fkbp4	26.2919	25.2632	24.0871	24.4002	26.9388	25.7623
Hmgb2	27.1683	27.727	27.0466	26.2465	28.9	27.1119
Ctnnd1	27.9517	28.1337	27.0826	23.6767	28.7108	28.0861
Aimp1	24.5824	23.4243	21.6405	20.8976	24.223	22.1459
Map2k1	24.6993	23.6955	24.4138	17.9265	22.4456	22.5523
Ssb	28.4065	27.2456	26.7796	24.5574	29.157	26.2241
Drg1	27.1017	27.4835	25.8776	24.5684	28.9567	25.8775
Wars	20.7585	24.4439	22.8439	22.4229	26.4116	24.6358
Mif	24.3603	23.007	23.6034	21.2202	24.9969	24.5817
Rab5c	24.6606	24.168	24.4561	18.302	24.963	25.7698
Rab6a;Rab6b	25.0212	24.7603	23.9286	20.9834	25.1676	25.7998
Rab21	26.8674	26.1542	26.2701	20.4409	26.6048	25.9673
Rab12	24.8905	24.6736	24.8163	21.1197	25.414	24.4271
Pdha1	21.5896	22.8841	18.5687	18.6575	25.3959	25.5101
Fbl	24.4903	24.4353	22.7139	19.5656	24.7994	23.0987
Canx	21.7555	23.0783	23.3225	17.0568	24.7884	23.3776
Ap1m1	25.6104	24.2674	24.1257	20.1289	25.9918	24.2931
Rfc1	23.9357	23.9739	22.715	20.5677	24.071	19.4051
Prdx1	31.0068	30.2863	30.631	27.5335	30.2584	29.207
Fmr1	27.1041	27.5369	25.8202	23.6055	29.092	26.0895
Rpl12	30.8403	30.6544	29.1403	26.7675	31.2561	29.6035
Rpl18	30.2554	30.0142	28.5542	27.0928	30.9686	29.237
Hspa9	29.4074	29.3544	28.46	26.2671	30.4113	29.9087
Dnm1	22.9319	26.8009	20.1895	17.4621	26.0212	25.6604
Dnm2	27.7119	30.0276	25.6343	22.9799	29.3292	29.2698
Man1a2	23.25	23.2987	23.164	16.6854	24.3173	22.8375
Traf2	25.2537	27.1774	23.0152	18.3173	22.5571	23.9233
Tjp1	21.8336	22.9663	22.367	18.0779	24.2376	24.78
Tkt	27.2961	26.2399	26.3697	25.5294	28.3671	26.3
Tfam	24.6309	26.374	25.4711	21.9971	26.2839	27.9139
Syt4	25.8532	25.7766	25.4165	17.9406	24.791	22.7219
Rpl28	28.5732	28.3427	27.0951	25.9572	29.3624	28.1449
37500	25.5029	27.5694	24.2557	23.2033	26.7622	27.0107
Pura	24.7493	25.5945	23.6193	21.6667	25.8883	23.7628
Cct8	26.8413	26.4875	24.9833	26.1082	28.6584	26.8901
Cox6a1	28.1623	26.5467	28.3031	23.9455	29.0521	26.4137
Msh2	22.826	23.5042	22.2715	20.7333	24.1606	23.322
Hist1h1e	25.7938	27.055	25.565	25.0096	26.3972	27.3595
Acadm	24.3727	23.9939	23.3335	19.6283	25.4688	24.7745
Nsf	23.2874	24.5768	24.1736	21.7398	25.8413	25.8808
Psmc2	23.3952	23.3058	23.8604	20.8896	25.4445	24.0103
Myo1b	22.7752	25.3984	24.8072	20.6196	25.4049	25.6611
Nedd4	29.6384	28.5804	28.9645	25.0695	29.269	28.082
Stt3a	29.4863	28.9612	28.4754	24.172	28.7558	25.2593
Tes	23.673	23.9168	23.7076	17.4714	22.5684	22.6497
Aldh2	25.3271	26.1502	25.3302	22.4549	27.699	27.5809
Capza1	22.7952	25.8266	21.8008	19.845	23.4687	24.2741
Capza2	25.892	28.5877	24.2278	21.5508	26.861	26.6603
Capzb	24.2489	28.2982	23.2829	21.717	26.087	26.2406
Srprb	25.1313	24.9013	23.9199	21.1444	24.9101	24.4615
Rpl6	31.2216	31.2504	29.8114	28.0764	32.1975	30.5265
Rplp1	27.1249	27.6326	26.4481	21.7831	28.2878	26.7416
Rpl5	30.674	30.633	28.0277	27.449	31.6095	29.6893
Rpl13	31.0341	30.5754	29.5965	28.3951	31.8445	30.33
Rpl36	28.8048	28.7194	27.7769	26.4726	30.2151	28.4
Eif1;Eif1b	25.7956	25.1941	23.628	23.8265	27.5258	25.6153
Lmna	27.7565	28.5248	28.9435	25.8541	28.9187	31.1775
Pcnt	20.3317	24.512	23.2914	18.3268	24.7308	24.1653
Cox7a2	25.2838	20.8233	25.4036	22.2206	26.7655	24.0937
Slc25a4	28.9342	29.5546	27.3948	24.5029	29.3811	27.198
Hnrnpa1	28.939	28.1355	27.0787	24.1615	29.692	27.8376
Mcm4	25.4728	24.9658	24.1733	21.6071	25.8643	21.5188
Mcm5	27.0179	25.2949	24.8615	22.4503	26.8107	22.4776
Psma2	23.5246	24.0579	23.4969	18.8795	25.16	22.9835
Srp9	28.1644	27.122	27.5587	21.8265	27.7685	27.05
Atp6v1a	25.5013	24.8661	25.4746	23.1699	27.7582	27.946
Atp6v1e1	22.9862	23.0435	23.6343	20.1103	25.056	25.5384
Pa2g4	29.2626	29.2771	27.9952	26.7103	30.7921	28.2597
Rab7a	25.4002	24.6374	25.0932	22.2497	26.7247	27.2352
Acadl	22.8825	23.3258	22.6373	19.3637	26.0645	26.3328
Rpl9	30.0737	30.1925	28.5537	25.9058	31.296	28.3822
Hsd17b4	26.4938	26.1993	25.8061	21.9273	28.19	27.7312
Atp6v0d1	24.4398	23.9005	25.6597	22.7332	26.6976	28.3157
Slc25a5	31.5396	32.0032	29.6804	25.7242	31.5543	29.1562
Kpna2	25.1413	23.4522	23.3869	17.9284	25.574	22.8699
Usp10	23.6146	25.2584	21.7324	20.1258	26.4276	23.6301
Pkm	30.5477	30.9121	29.8128	26.9494	30.8541	29.5253
Ndufs6	22.104	21.2298	20.9689	20.9886	23.0015	19.9023
Rpl10a	30.5818	30.6592	29.1285	27.7133	31.318	29.7898
Mmp14	21.763	22.8279	22.3563	19.2738	23.2177	22.6783
Cnbp	26.0198	26.2745	25.4039	23.0133	27.0547	24.6782
Idh2	27.5978	27.7946	27.9216	24.1716	28.1251	27.2126
Dnajc2	26.5365	26.7575	24.6842	23.1764	28.0089	25.0215
Stom	22.3178	22.8589	24.4228	21.4184	24.5221	26.3821
Msh6	23.6444	24.7298	23.7939	20.587	25.6219	23.2784
Psmc4	23.4841	21.5618	19.9237	20.384	25.0755	22.0345
Ddx6	27.3632	27.9708	26.4918	24.1921	29.2046	27.3899
Abcd3	29.7774	27.9838	30.0687	24.2301	29.449	26.615
Rab8a	22.1808	22.61	23.3834	19.4388	23.8067	22.9492
Atp5j2	24.7453	24.2985	24.0147	19.1676	24.815	22.3833
Cox6b1	28.5075	27.458	29.4177	24.9307	29.276	26.5546
Cyb5a	22.6585	23.1554	23.2411	18.9202	23.5954	23.6286
Atp5b	27.9796	29.3506	27.5547	25.0439	29.478	29.1565
Fus	28.7396	29.0256	27.869	26.0503	29.8416	29.2698
Pcbp4	23.6042	24.369	21.0769	20.9906	25.2446	23.1953
Eef1d	27.0828	26.4567	24.9187	24.7229	29.0622	26.2256
Actn4	26.2392	24.7743	25.7571	23.3303	27.6992	27.0165
Eef2	31.6321	31.3444	29.8962	28.597	32.8556	30.6013
Eif5	24.9965	25.6531	22.9357	22.7545	27.3058	25.5454
Ythdf1	24.9317	25.5613	24.6111	21.5005	26.7695	24.3361
Arpc4	25.4824	24.4505	22.1655	20.1081	25.532	24.6005
Ruvbl1	22.8407	23.2945	23.1936	22.4443	25.9945	25.4063
Plp1	28.9068	28.7897	28.2861	21.8556	27.3371	24.9446
Eif3e	24.639	24.0263	23.3543	23.656	28.0433	25.7159
Pcbp1	29.3944	29.413	28.1627	26.4717	30.3301	28.9063
Ube2g2	28.2555	27.3853	27.3509	21.4089	26.9997	25.1569
Nploc4	24.15	22.7211	23.8809	20.9781	26.1864	23.5467
Actb;Actg1	30.5254	31.0632	30.7019	27.4412	31.8264	32.7501
Eif4a1	28.7752	28.9221	27.5775	26.3115	30.8024	28.2984
Rps20	29.4069	28.2131	27.9754	27.2139	30.6075	27.9066
Rab10	23.4294	22.1995	21.7457	16.8165	24.9866	21.6508
Ube2n	23.7369	24.091	22.4856	20.0141	24.5354	25.053
Actr2	26.966	29.1067	26.5785	23.4447	27.4269	26.8536
Actr1a	25.4272	24.0951	23.7361	23.0964	26.5725	24.9135
Abce1	27.9503	28.0715	26.4435	23.7553	28.9404	26.9506
Rpl26	29.459	29.6016	27.6323	26.889	30.5111	28.7353
Rpl27	31.0307	30.4449	29.2446	28.2517	31.4948	29.9525
Rpl37a	28.3065	27.8647	26.4758	24.7725	29.2688	27.3025
Sec61a1;Sec61a2	26.9567	26.5761	24.9634	22.5483	26.6422	25.1553
Hnrnpk	29.1674	28.976	27.973	25.6547	30.8424	29.1106
Ywhag	24.0833	24.3088	23.5195	21.5287	26.4229	25.5546
Rps7	29.5866	29.5325	28.7154	26.0897	31.6482	28.3638
Ppp1ca	25.8401	27.0938	26.2493	21.196	27.6827	26.9448
Ppp1cb	23.916	24.6588	24.0804	20.155	25.2238	25.7753
Psmc1	23.8558	23.1512	22.1078	21.5294	24.4581	23.6799
Rps8	30.5854	30.3585	29.6084	28.0995	32.0621	29.7041
Rps15a	29.4014	28.7624	29.3707	25.9767	31.565	28.0537
Ywhae	26.9394	26.6137	26.5836	24.9384	28.2273	28.0224
Rps14	28.3017	28.5732	27.7985	27.0514	31.3967	28.4819
Rps23	28.6731	27.881	27.5713	25.7314	30.2867	26.8706
Rps18	29.7014	29.2095	28.4253	27.0771	31.3241	29.3541
Rps11	29.201	29.0634	28.4305	27.1503	31.441	28.6618
Rps13	29.7122	29.7145	29.0801	27.4327	31.879	29.0141
Snrpf	20.1191	16.2358	19.1363	16.7349	24.4627	18.9593
Snrpd1	24.0172	23.5047	22.8124	21.1409	27.0195	22.4214
Snrpd3	24.5605	24.4561	23.4022	22.7023	26.672	23.8307
Psmc6	24.8349	23.5652	22.6356	22.0553	26.5195	25.0859
Kcnab2	25.7619	25.3305	23.5975	19.4251	27.5663	24.2664
Rps4x	30.3894	29.6468	29.1601	27.392	31.8378	29.0588
Ppp2ca;Ppp2cb	24.1078	23.0751	21.5314	19.6255	24.6317	24.0706
Rpl18a	29.4436	30.0961	28.333	25.623	30.9919	28.8868
Ap2s1	26.1296	26.3296	24.6146	18.2628	26.5416	25.223
Rpl23a	30.3206	29.9335	28.6198	27.2985	30.8089	29.3564
Rps6	28.6102	28.8573	28.224	27.2934	30.7602	28.2801
Hist1h4a	29.5564	30.9883	28.8298	26.2722	29.0792	30.2877
Atp6v1b2	25.2465	25.6316	25.7628	23.0914	27.3577	27.8112
Rab1A	25.1062	25.056	24.6562	21.594	25.7401	26.4548
Ran	28.6091	27.0737	25.8181	25.0436	29.0673	27.1119
Rpl23	30.1731	29.7631	29.0609	26.0736	31.2835	29.4254
Rps15	27.6329	27.4819	26.6449	20.0323	29.8608	26.0238
Rps24	27.42	27.4075	26.7677	24.9764	30.0117	26.7984
Rps25	29.0709	29.3271	28.8159	27.2859	30.4311	28.9585
Rps26	28.5123	28.3738	27.9176	25.2399	29.9411	27.9375
Rps28	28.2067	28.9971	28.6653	26.3281	30.547	28.3688
Fau	28.3277	27.3463	27.366	26.0929	29.1014	26.8307
Tceb2	24.0898	24.2994	22.8273	18.7897	24.5777	24.1455
Gnb1	25.9254	25.7567	25.9581	20.0806	26.7515	28.7088
Gnb2	24.5466	25.3062	24.5168	20.2476	26.3424	27.8179
Rpl30	31.0559	30.7684	29.4621	26.4323	31.4757	29.6374
Cycs	23.4375	24.2326	22.0551	22.8796	26.275	23.9724
Rpl31	29.6281	29.2114	28.4119	27.0839	30.9399	29.016
Rps3	29.9211	29.3754	28.899	27.175	32.0133	28.3726
Rpl32	29.5881	29.4821	27.6186	25.8811	30.2093	28.7197
Rpl8	30.1252	30.3296	29.6159	27.7693	31.3849	29.9742
Ybx1	28.502	28.5645	27.696	26.4133	28.9628	28.0548
Rps27a	33.9599	33.946	34.0966	30.2066	32.7874	33.1067
Tra2b	26.0573	23.105	22.5969	20.8876	25.9942	20.4151
Pafah1b1	23.6464	25.4665	24.9227	19.8407	24.7904	25.0572
Hspa8	33.4124	33.7051	33.246	29.3483	33.5908	33.3342
Tpt1	23.164	21.8203	23.4224	18.0913	22.6742	24.1217
Dnaja1	27.5431	28.0671	27.2636	24.1188	27.7455	27.8768
Hspd1	28.3919	26.5347	26.207	26.2366	30.6134	28.4042
Eif4e	24.7505	25.2868	24.2406	21.6696	25.9759	25.696
Mapk1	24.0801	20.7372	19.8239	20.2739	24.6243	23.343
Gnas	23.6845	23.642	22.6863	19.7814	25.2804	28.8741
Ywhaz	25.2909	25.6595	25.5485	22.6767	26.4933	26.468
Hmgb1	27.528	27.9425	26.2523	26.4854	29.5693	28.2759
Dynll1	26.5823	26.8008	25.465	23.1934	28.3121	26.9537
Eif5a	27.4755	27.6485	24.7375	25.6919	28.644	26.3044
Rps17	28.6822	28.5401	27.9794	25.5534	30.6135	28.0589
Ube2i	23.3815	24.6438	23.9405	18.0727	25.358	22.4827
Rps12	28.8314	28.7084	26.289	26.6765	29.9856	28.307
Rps10	28.9963	28.7224	27.9364	25.9035	30.5279	27.4951
Phb	30.4035	30.2525	29.1739	25.1323	30.4306	27.3796
Csnk2b	32.0609	32.1834	32.4371	26.6952	31.8936	31.8332
Rpl22	29.4466	30.0788	28.4107	26.268	31.1362	28.8575
Acta1;Actc1;Acta2;Actg2	27.7293	27.7228	27.4964	23.7719	28.7602	29.5228
Gnb2l1	30.9902	31.1315	30.1019	27.3694	32.4607	30.3515
Ywhaq	24.2227	24.245	23.6007	19.7359	24.6781	24.9891
Tuba1a;Tuba3a	26.3178	26.0107	25.2332	20.8335	26.9257	26.2162
Tubb4b;Tubb4a	31.5241	31.1766	30.6115	26.7001	31.9125	31.3035
Ywhah	22.5546	21.9945	24.7459	21.0238	24.1021	24.6414
Kpnb1	25.8905	24.7824	24.3055	20.3486	25.4354	25.6178
Aup1	30.171	29.7106	29.7278	24.8204	29.7105	26.8723
Pebp1	22.7305	21.9724	23.4825	19.6178	23.1335	24.9436
Rock2	21.0949	22.5173	19.5652	19.056	23.6402	22.8007
Ufd1l	23.3648	22.9026	22.6548	19.6035	23.9937	23.1423
Elavl1	28.746	28.9165	28.262	23.828	29.0599	27.5968
Usp9x	23.4589	23.1598	21.9829	18.9615	25.1208	23.6624
Idh3g	25.293	25.0651	23.5265	20.8724	26.7517	26.3506
Naca	26.9597	27.0576	24.2498	25.4313	28.9186	25.2916
Ctps1	22.6455	22.8597	20.537	19.411	24.5086	22.7523
Cct7	27.8261	27.8767	25.8283	24.315	28.7585	26.7628
Cct2	27.1922	27.8669	25.503	24.9121	29.0006	26.9172
Cct4	28.9842	29.1802	27.5923	24.938	29.2184	27.2993
Cct5	26.5457	26.6218	24.852	24.9341	28.6769	26.667
Cct6a	28.1085	28.3786	26.8926	25.4634	29.2192	27.1922
Cct3	28.6781	28.9418	27.3301	25.3358	29.2367	27.2967
Rpl36a	24.7391	26.189	24.9776	21.4143	27.1281	22.6842
Tubg1;Tubg2	25.7822	26.427	24.2618	20.7937	26.651	25.3272
Tceb1	23.4321	23.9318	22.812	20.2122	24.6994	24.5543
Ap2m1	28.2569	28.345	27.4377	23.5283	28.9823	27.6639
Rhog	24.7863	24.6225	23.8407	18.7161	24.7338	24.4804
Rpl19	28.3126	28.6398	27.1939	25.5726	29.3014	27.6619
Srsf3	28.1312	27.7735	26.6487	25.0141	29.132	25.8704
Hist1h3b	26.0711	27.2705	25.3278	24.053	25.9025	26.8792
Mcm6	25.5347	25.6353	24.386	20.1819	26.9304	25.8104
Csrp1	26.3751	26.7941	27.2425	23.8301	26.8904	26.8508
Rps3a	30.7179	30.353	29.7278	28.3232	32.4023	30.0252
Sptlc2	28.6719	26.9955	28.8713	22.9197	27.1613	26.511
Cdk2	27.6709	27.6369	25.9671	22.6994	26.4665	25.4263
G3bp2	25.0385	25.4851	24.4906	22.7938	28.0195	25.8969
Vps45	24.9614	25.2547	23.0965	18.6477	25.7568	23.9761
Nbr1	26.9286	27.6591	25.4582	21.0002	26.6591	26.2124
Bop1	23.5191	23.4215	21.5764	17.5286	25.4461	21.5356
Rps5	27.772	27.7357	26.5637	23.5076	29.915	26.1724
Myo7a	29.9701	30.3509	29.6115	25.538	29.9468	29.3485
Map4k4	23.2036	22.3483	21.7325	19.4254	24.1084	23.8604
G3bp1	29.7934	30.1009	28.9717	27.3624	31.2729	28.6167
Atp9b	23.7931	23.6125	23.6445	19.6762	26.2512	22.7965
Tubb5	29.5644	29.0394	28.3299	25.8719	29.602	29.0493
Rplp2	28.3615	29.0054	27.5798	25.4992	29.2103	28.3234
G6pdx	22.824	20.2467	22.878	20.445	25.7948	23.5074
Top2a	21.6043	22.7374	20.3558	16.5154	25.3413	22.4955
Rsu1	24.1406	23.7384	23.0606	19.0417	26.3515	23.7547
Nme2	26.4469	23.4725	22.2887	24.6511	28.4894	24.2452
Vcp	29.0439	28.1784	28.658	25.2325	29.8958	28.3654
Uba1	24.7495	24.814	23.5766	20.6365	24.9351	25.1857
Prkcq	23.0803	23.8185	20.1635	17.6253	24.4768	25.3429
Jup	23.8614	25.4111	23.7644	19.5337	24.4861	24.3664
Mark3	24.6553	25.5552	23.7314	20.4111	26.1665	25.7844
Atp5a1	28.7238	29.6856	28.5611	25.9091	29.8507	28.8268
Eif2ak2	24.8778	24.2585	23.4077	20.5802	25.39	25.0377
Ckb	26.7502	27.1168	27.1389	24.0249	28.4095	26.7411
Nf1	17.6364	20.435	17.0245	18.468	21.3094	21.3845
Fabp5	22.3938	22.5201	23.0595	19.7445	22.5791	24.9738
Eif5b	26.6296	27.773	25.5646	23.4942	28.5548	26.7793
Atp5i	25.0621	24.5136	23.7846	18.6496	23.8217	21.805
Acads	21.4988	24.6715	20.2938	19.831	26.2235	25.9767
Plk1	23.7857	23.4527	23.7874	17.8065	23.6384	20.1131
Ssrp1	27.5204	27.5598	26.3038	22.8421	28.785	24.8013
Slc7a1	23.8626	23.4895	22.7153	16.9903	23.9627	23.7255
Trio	27.5074	26.0096	25.0474	21.6438	26.3092	24.1667
Tanc1	23.3704	23.5379	21.5174	18.0445	24.7681	24.0497
Ptcd3	24.9445	20.2762	22.0087	18.5965	27.2221	23.4491
Stk11ip	27.7563	22.4485	27.5036	23.6196	23.8391	21.6153
Emc10	27.6915	26.9557	28.5852	23.6913	26.9234	25.1976
Tmem173	24.2375	22.551	21.6085	15.6161	22.6571	20.9854
Ccdc127	25.3118	23.9488	25.8503	20.7723	26.2234	24.0358
Faf2	26.6729	25.63	25.8502	21.5367	26.6807	25.0093
Stt3b	29.1288	28.0069	28.5319	24.1998	28.4623	26.2934
Myl12b	25.3771	26.7586	25.5038	23.2393	26.4132	27.5749
Zc3h15	26.41	26.5082	24.7373	23.2401	27.5131	25.2071
Usp39	23.1098	22.2728	20.153	15.4921	25.1598	20.1744
Pdlim7	23.8201	22.9616	23.3657	17.4625	24.555	25.5972
Fam98a	27.4894	28.2573	26.7464	23.7213	28.7333	27.1158
Srsf6	26.6866	25.1278	24.1306	24.4654	26.8012	24.2975
	24.976	23.1452	23.5035	19.861	24.8594	23.227
Sec31b	23.3438	24.1162	23.7217	20.1996	24.495	24.3079
Esyt2	24.5939	25.2988	22.1175	16.3073	25.3988	24.63
Khsrp	26.7604	27.0597	25.4413	23.5003	27.3135	24.7377
Ddb1	20.3228	22.7694	19.7786	20.0482	26.4427	23.6412
Hvcn1	27.0689	25.6904	26.8526	22.0687	25.2311	23.3892
Lmf1	29.238	27.3625	28.7599	24.5138	27.9303	25.7436
Prickle1	25.22	25.772	24.9459	19.3747	24.0602	23.6998
Lbr	28.4856	28.1306	28.6041	24.4258	27.9642	26.6721
Ttll12	22.5727	20.4967	20.1816	18.7488	23.8704	21.0734
Hgsnat	27.4045	26.1683	26.2817	22.8528	26.598	23.9193
Puf60	24.4569	24.2345	21.8718	21.0812	26.342	23.486
Dip2b	28.705	29.0241	27.862	23.7477	28.5156	26.9528
Edc4	23.8205	25.9353	23.8138	17.6653	24.6214	27.1085
Gtpbp2	23.1493	22.1235	17.3602	16.2994	23.5867	21.6893
Ccdc61	26.8206	26.8918	26.2298	22.1735	26.5378	26.7265
Tax1bp1	27.1111	27.7311	26.6655	22.5208	27.9418	28.6345
Kiaa1033	26.1596	30.2789	27.2322	21.1863	26.3027	25.5275
Spata5	24.7185	24.0574	23.6538	21.8573	23.8827	20.9755
Lclat1	25.8071	26.0745	22.7732	18.8892	23.7519	22.3421
Zc3hav1	28.3336	28.7304	27.3824	23.5859	28.5889	27.7159
Sec31a	23.184	23.2478	21.7288	19.3565	24.3805	22.3947
Pgap1	27.1952	26.4871	27.7429	22.0501	27.0644	26.4537
Ermp1	29.1428	27.957	27.3736	23.136	27.7942	23.642
Ncbp1	26.3771	25.9632	23.9174	20.3301	26.6013	23.359
Tmed1	24.1458	21.0908	20.8918	17.263	22.2499	19.8541
Mthfd1l	27.7112	27.7521	25.3921	24.8732	30.4962	28.1774
Ddx17	27.2645	27.0703	26.5285	24.7951	28.6409	26.668
C2cd3	25.4642	26.7011	26.2576	20.9708	27.0421	25.2252
Nufip2	24.9109	26.1557	23.9522	23.1593	27.2539	23.9653
Arhgap1	21.2688	22.3832	21.8503	18.2241	21.1003	21.7974
Pigh	25.3887	24.3428	25.6623	21.1824	25.6737	24.0336
Mrs2	25.3278	22.5386	24.7244	20.4658	24.4347	22.2945
Cyfip2	22.1076	22.4134	21.3419	18.4073	22.7165	23.0296
Tom1l2	21.3165	22.3041	20.2598	17.9967	23.8793	23.96
Zzef1	23.0334	28.2116	23.6822	20.0946	23.1861	21.8974
Tmem199	21.6223	22.3214	23.9044	19.0473	20.4505	21.5371
Dnajc11	27.6409	26.3158	28.4792	23.2075	28.0523	26.2747
Parl	24.7977	23.5492	24.7837	20.4345	24.6608	21.7402
Arcn1	26.0951	26.7083	23.7972	22.3554	26.3042	23.9099
Jagn1	26.0506	25.4687	24.4004	19.5614	25.2698	21.781
Ogdh	22.4978	23.1487	23.4476	22.109	26.4991	27.1453
Cttn	21.9744	21.0758	23.1638	23.5231	24.936	26.0865
Myl6	26.411	27.6124	25.8863	23.368	27.0453	28.1212
Clpb	24.6733	25.0606	22.7274	18.2235	25.7397	24.7546
Hnrnpd	26.5205	26.5322	25.1633	24.6851	27.9304	26.2504
Psmb6	22.4513	19.5294	20.2905	21.1335	24.4081	20.9251
Pmel	29.6753	29.7888	27.2786	24.2391	29.2577	25.504
Slc27a1	24.0028	24.672	23.3487	18.4482	23.1431	21.949
Csnk2a1	33.9375	33.412	33.7331	27.9989	33.1506	33.1068
Khdrbs1	23.5174	22.9364	23.4763	20.7412	25.303	23.8689
Gcdh	24.3735	23.5879	21.4771	18.7958	24.7609	22.2167
Traf3	27.3156	28.4451	27.2791	22.0364	26.7501	27.6274
Serpinb6	21.2354	22.7947	22.3547	21.971	22.0274	23.5691
Stip1	28.3868	28.9475	25.5359	25.5053	29.4535	28.5609
Caprin1	28.6	28.5566	27.5192	26.6517	30.6123	28.0555
Arhgef2	27.4114	28.1735	26.1369	22.8191	28.5278	26.351
Vdac2	31.5726	30.5338	31.636	26.6192	31.0439	30.1397
Vdac3	31.1451	29.9951	31.3005	26.03	31.6302	31.3012
Vdac1	32.4878	31.5239	32.7047	27.0749	32.1137	31.1188
Kpna1	23.7024	20.1994	20.9012	20.1283	24.3227	25.2454
Asns	25.4605	25.6267	22.8232	22.878	27.6982	26.3767
Tmpo	28.262	28.5659	29.9969	25.9318	29.6553	29.8154
Tmpo	30.5021	30.7042	31.0484	27.8209	30.9503	31.1388
Ei24	25.8611	24.5371	25.0095	19.0367	24.9297	24.5922
Adam9	23.8456	22.0949	22.3938	18.9175	23.7776	23.884
Cdc37	23.0666	23.6517	23.2203	21.3512	24.6978	22.8399
Abcb7	22.3284	22.5097	21.3996	18.9001	24.3828	24.0192
Mapre1	26.0949	26.2309	25.6137	24.7514	28.6066	28.0187
Prdx2	26.0778	26.4756	25.7243	22.3597	25.2076	24.1372
Tsg101	25.1202	24.766	23.6922	20.1674	25.2319	24.8836
Pik3c2a	22.8527	21.9057	20.9741	21.0826	26.2463	25.2879
Arhgef1	22.1833	21.5235	20.9086	18.5616	23.2037	21.7736
Sntb2	21.3549	20.4084	21.3238	19.2636	23.5717	24.4805
Soat1	29.4811	28.4472	29.3249	22.8621	28.2302	26.844
Hspa4	23.4282	22.5247	22.9258	19.0343	24.0323	24.951
Bcap29	26.9719	26.4882	26.3296	22.6016	26.2372	26.0334
Bcap31	28.0784	28.1565	27.4352	23.6332	26.5779	26.6913
Traf4	29.8075	30.7469	29.5669	23.7732	27.9465	26.7556
Hadh	21.3598	21.9679	19.2655	16.6644	23.5083	19.7654
Glg1	25.0909	25.4252	23.4832	20.7869	26.2774	25.8781
Ewsr1	26.4991	26.903	25.866	24.0485	27.6202	27.0613
Fscn1	21.6456	20.3216	21.0711	19.5497	22.6923	20.9064
Fxr1	28.2834	28.2709	27.1525	26.1722	29.9369	27.578
Ktn1	24.1062	25.5663	22.0251	21.0107	26.5052	25.5696
Gdi2	25.4679	26.4749	28.0446	24.2146	26.5888	27.712
Arhgdib	23.1005	21.9231	21.1156	17.4357	23.4691	23.3896
Ddx5	30.2617	29.8226	29.6856	27.3112	31.2047	29.0358
Mrps31	23.7143	22.198	22.2801	19.6226	26.0818	23.4219
Phgdh	25.466	25.6845	24.3211	24.611	27.6164	26.7847
Kif5b	26.5287	26.1375	25.059	22.6368	27.1055	26.9018
Lasp1	22.2737	23.8361	22.5494	21.3916	24.3878	24.3129
Mcm7	26.1719	26.0895	25.4827	21.2017	26.2271	22.9234
Npm1	27.5329	27.2793	26.1812	24.9945	29.4997	26.1093
Nnt	27.1986	26.9629	25.6509	21.8854	27.0907	26.4396
Pcbp2	28.1731	27.962	27.3381	24.5821	28.8608	27.6653
Cep131	31.2536	31.735	31.3166	28.0179	31.4886	31.0351
Srsf2	25.6357	24.6596	22.5593	24.1476	27.927	23.1787
Ddx3y	26.3827	26.3543	25.3803	23.3236	27.3378	26.4754
Ptpn14	22.5179	24.6119	22.5727	17.5455	21.8694	21.7052
Rhoc	21.7534	20.7564	22.3271	17.921	22.5094	24.1166
Ddx3x;D1Pas1	30.1772	30.0252	29.1678	26.0007	31.0835	29.8194
Ssr4	28.4575	27.8792	28.3579	24.8599	28.0966	25.8402
Rpa2	24.0289	27.3039	23.3122	21.0739	25.9256	25.0553
Trim28	24.6348	24.5427	23.3044	22.0488	24.9927	24.4986
Tfrc	24.2185	20.8422	23.4086	20.3321	24.6708	22.8172
Atm	22.4932	23.412	20.7119	20.4943	23.7567	23.8788
Sh3gl1	20.9272	22.4073	22.0061	19.2169	25.036	24.857
Ndufa4	26.3822	26.6067	26.1262	22.5789	27.0111	26.5326
Smad2;Smad3;Smad9;Smad1;Smad5	24.2775	23.2301	22.943	21.5721	25.1206	23.906
Fkbp3	28.3452	29.0982	26.222	26.473	29.909	27.53
Eif4g2	26.3967	26.661	23.4531	23.3621	28.0011	26.9363
Vat1	25.0823	25.6049	26.053	24.0115	27.6225	28.0486
Raly	23.573	21.4337	20.4616	18.2593	23.613	20.9662
Maoa	24.0698	25.1566	22.8293	19.9924	25.4381	21.1855
Btf3	26.9033	26.6225	24.7074	24.5113	28.9444	25.405
Sf1	23.2971	23.0066	22.4522	19.6539	25.845	22.7755
Surf4	26.1328	25.4615	25.7168	20.0226	25.5835	25.5628
Myo6	23.2758	26.1251	25.9007	20.0956	24.983	26.7708
Sqstm1	30.3851	30.3279	29.7448	24.7772	30.1198	29.6997
Vcl	19.6701	19.1331	18.6541	20.1576	24.349	21.2088
Gart	24.2963	24.0925	23.5752	20.0371	25.6065	23.5333
Cltc	32.8252	32.772	31.7719	27.9588	33.6729	32.8815
Mars	26.5512	24.5739	21.4669	21.6967	26.1035	23.8983
Lrrcc1	27.6225	27.8554	27.5026	23.6123	27.6979	27.4309
Kiaa0753	24.1315	24.4746	24.6874	18.9512	24.6897	23.6743
Swap70	22.5834	20.4911	17.9859	20.7416	24.4111	22.9597
Cep290	21.3571	21.7174	19.0778	16.6722	24.3018	22.1768
FAM120A	26.3864	26.6346	25.203	23.4312	27.9626	26.613
Wls	25.049	24.6649	24.4	17.2039	24.3983	22.9048
Lemd2	32.2329	32.035	31.7501	27.0887	31.8183	31.7361
Nomo1	26.2518	26.7966	23.8891	20.4201	26.6352	23.5863
Chpf	23.614	21.716	23.6103	20.9363	24.3098	22.5625
Cltb	25.4645	26.0488	24.4753	22.4905	26.3994	27.4499
Cpsf6	23.8656	26.0499	24.89	21.5284	27.207	26.0642
Tbc1d31	28.1833	28.4028	28.1551	24.0418	29.1371	27.2698
Eif4g1	27.8424	27.9734	26.2734	24.6332	29.1617	27.7088
Kiaa1328	26.3796	26.5136	25.6607	21.9795	26.2932	25.5401
Abcf1	26.4759	27.3526	24.7683	22.4658	27.6499	25.889
Uggt1	23.7502	23.0286	22.8707	18.6223	26.6256	19.6676
Alg8	24.4926	23.4162	23.2148	19.8767	22.5638	22.1651
Fkbp15	24.7117	31.8663	24.4558	21.9952	25.1157	26.6078
Txlna	25.6564	25.2512	23.5925	22.9915	26.1879	25.2376
Lrpprc	22.929	22.7033	21.4195	19.0052	25.9481	25.1778
Pigs	29.3976	28.5667	29.1549	22.7858	29.0803	27.0795
Phldb1	23.9065	25.4793	20.5468	18.999	24.3134	24.7363
Srsf1	27.2548	26.3047	24.179	24.3748	27.4924	23.8258
Chd4	22.4821	28.561	22.2083	17.9691	26.8847	21.589
Nup98	22.0689	25.0002	22.9087	20.2698	24.2602	25.4137
Tra2a	23.5194	23.0749	21.7844	20.0804	24.3143	21.6101
Naa50	25.1165	24.8926	23.4964	23.1133	26.9195	23.6683
Dhx29	24.9233	24.3606	21.6045	20.7596	27.2104	23.0225
Gnl3l	27.4075	26.9191	27.1204	28.3399	22.4518	27.7765
Bud31	24.7119	24.2494	23.4232	20.5034	25.7173	21.4456
Camk2d	24.1234	25.141	21.5439	19.2039	24.8025	26.2962
Nudcd1	25.2027	24.8316	21.7833	20.5524	25.6626	22.8112
Gigyf2	24.543	25.8696	24.4284	20.7771	26.4445	24.5381
Fmnl3;Fmnl2	22.9371	21.8893	21.0168	17.8479	23.3589	20.4288
Wdr90	28.7254	29.4136	28.0515	23.8897	28.8645	27.1683
Smpd4	28.3309	27.7325	28.4038	22.6753	27.2904	26.6701
Cep162	24.9385	23.8805	24.3593	19.6876	24.7929	25.0044
Cand1	24.794	23.9096	23.3427	20.945	25.9829	23.5278
Larp1	25.726	25.5385	24.0793	23.1549	27.5001	24.7849
Cand2	25.1868	24.1428	25.0663	18.8979	24.2034	26.847
Mlec	28.454	27.5372	28.2837	23.4136	27.6652	24.4411
Rps9	29.054	28.6057	27.6289	26.1223	30.2652	27.2151
Spcs3	28.5125	26.4214	28.1346	23.462	27.5626	24.316
Rpl10;Rpl10l	30.373	30.3461	29.3759	26.4873	31.2613	29.1755
Rpl35	29.9682	30.066	28.0427	26.8067	29.8255	28.7595
Eif2s1	27.3582	27.5483	25.0461	24.6918	29.1638	26.8533
Rps27l	28.3959	28.1825	27.4143	25.0382	29.8474	27.5455
Ppp2r1a	25.0928	24.2464	22.8803	20.2234	25.776	25.2125
Mvb12a	21.5877	23.8892	22.4607	19.0742	22.9169	22.4601
Tmed3	25.6162	25.0425	23.0863	18.2711	23.2128	21.0639
Snd1	29.8143	30.2656	28.9688	27.2599	31.7121	29.596
Ostc	29.0262	27.4032	27.9578	21.6464	27.8635	26.1461
Nap1l4	23.8327	24.6761	23.8611	22.8206	26.3236	26.4843
Mtch1	28.4519	27.5695	29.2386	22.9912	28.5809	27.5347
Mtch2	29.0119	28.1484	28.4863	23.2316	28.7838	27.9478
Picalm	25.6485	25.7521	23.1896	20.0689	28.2137	26.4979
Cyfip1	26.6665	26.561	25.8479	22.7744	27.5457	25.8815
Syncrip	29.1151	29.3726	27.5767	25.2467	29.9021	28.1589
Tmc8	24.6196	24.5379	25.6604	19.8384	24.0148	21.5403
Tmc6	26.241	25.2591	26.2832	19.6347	24.4105	21.878
Casd1	25.5391	24.5103	25.5933	19.3596	24.4933	23.2681
Cpeb4	25.5974	24.9315	23.6069	20.1401	24.9155	24.1327
Luc7l2	26.638	27.4469	26.8953	24.1311	27.9703	26.3825
Mtmr10	24.4174	23.3023	23.4134	22.223	23.4175	22.7631
Mybbp1a	21.9376	22.0403	20.0269	19.0549	23.7085	21.9146
Lnp	26.1591	25.4339	25.8247	24.5953	25.3467	25.9841
Tmem57	25.4101	25.1651	25.3979	20.0113	24.595	23.213
Atxn2l	25.1572	26.4037	24.7138	22.818	27.9924	26.9933
Ccdc93	22.6414	29.1434	21.6832	21.3357	22.7049	24.648
Cep120	25.1327	26.1332	23.8038	22.9848	26.179	25.2488
Cdc42bpb	25.5238	26.8425	24.3406	22.1948	26.4743	26.0618
Mib1	28.7182	28.3781	27.8555	25.6277	28.3905	28.5415
Dnajc16	27.2624	27.4261	26.6013	20.9047	27.2764	27.3989
Clasp1	20.1641	21.5485	18.9562	18.1083	23.549	22.2596
Pum2	23.6967	23.8623	20.9949	19.803	25.1993	23.843
Nup214	22.8478	25.5065	19.6441	18.1738	25.523	26.0916
40057	26.476	27.8795	25.4979	24.0297	27.1376	26.9718
Naa15	27.308	26.4488	25.1366	24.2734	28.6887	25.1176
Mogs	28.5348	28.9547	27.0513	22.8782	29.3878	27.6724
Fam98b	26.2663	27.4318	25.5653	19.6404	27.182	25.9818
Tecpr1	21.8663	22.0811	20.8098	18.9237	22.933	23.7511
Mtdh	26.1953	26.6736	24.764	23.9899	27.7894	25.8137
Vrk1	27.2498	27.8048	27.5276	24.3418	27.8579	27.2788
Ubap2l	26.2239	27.0398	24.5119	24.8365	28.6015	26.3299
Pelo	23.4768	23.1633	21.6093	19.7181	24.7261	22.2943
Eif4g3	20.4513	19.7923	18.5377	19.7977	21.019	21.8903
Acad11	25.8838	24.9421	25.3265	21.6409	27.0081	25.0776
Atp2c1	25.5644	24.8587	25.3926	19.0265	24.6483	22.8708
Znf598	22.926	23.9637	20.9525	17.8772	24.5277	22.0092
Ofd1	24.4197	25.6814	23.2731	23.6684	25.9981	26.0428
Vangl1	28.3349	27.0345	27.7933	23.0767	27.1947	25.9225
Ddx42	27.8974	26.6869	26.5959	23.9084	28.222	27.8947
Ccdc50	24.2912	25.4907	22.9269	21.2206	24.5377	25.5228
Tufm	26.7464	26.6684	25.6407	24.203	27.8003	27.027
Erlin2	24.1686	25.3136	25.0801	23.2782	27.4646	26.7479
Hnrnpa3	29.0478	28.9077	28.0431	24.1514	29.9456	28.4441
Psmd11	24.3169	23.2383	19.5331	17.9542	25.1217	23.5346
Rhot1	22.916	22.1248	20.3103	17.8991	21.9788	22.8654
Poldip3	22.8768	22.7575	23.2196	22.1133	24.9881	23.8831
Eif4b	24.7736	24.2871	24.3074	24.2614	27.2229	25.3823
Ubash3b	29.6762	28.652	26.954	21.2233	26.8593	26.7032
Samm50	27.0523	26.7013	27.424	22.8508	28.5606	28.9251
Pomt2	24.0808	24.0992	24.2235	17.3167	24.4756	22.5027
Aars	25.3272	22.8447	22.258	22.4681	27.4047	25.2175
Cept1	25.7262	25.2562	25.9025	21.4633	25.2577	24.1117
Arl6ip6	24.1503	21.5479	22.959	18.7268	22.6379	20.7703
Tm9sf4	26.6755	26.791	25.6404	22.1957	25.8895	24.7963
Wasf2	23.4224	24.8488	23.3944	20.4373	24.9797	23.7756
Wdr48	24.1255	23.9783	22.9187	18.0891	23.4672	22.6198
Slc25a12	26.6652	26.491	23.2265	19.3899	27.0934	23.9944
Ano10	28.1008	27.1621	28.3841	23.6398	28.5854	27.1861
Echs1	26.773	27.6807	24.9424	23.3945	27.6446	27.9177
Dcakd	26.3268	26.9588	25.833	21.6389	26.5196	23.5439
Rhbdd1	29.0655	28.3323	28.234	23.8343	28.363	28.9129
Ptbp3	25.3257	26.0734	24.3467	19.5283	26.5142	24.0112
Frmd4a	21.9383	23.8681	20.3565	18.0843	21.0418	20.3226
Nup93	22.8759	25.3368	19.1776	19.7867	25.812	26.0309
Slc30a6	25.5122	24.1009	24.2677	19.9165	24.5031	22.9426
Sun2	24.6887	25.2243	25.2272	21.7205	24.5636	25.4762
Eif2a	25.1235	25.3649	23.4641	23.8359	27.5784	24.7076
Tmem11	26.5972	26.2465	26.8776	21.1162	26.8441	26.0251
Csnk1a1	27.5978	27.6409	27.1786	21.7594	26.8266	25.5837
Ahsa1	23.9305	21.8322	22.7498	20.5878	24.2442	23.7107
Rcc2	27.2811	27.6572	25.635	23.4182	28.849	25.6821
Tmem214	27.333	26.7557	26.5442	21.6931	27.0641	26.2292
Srp68	27.3284	26.1498	24.8693	23.6503	27.3848	25.7796
Dlat	21.2721	21.5515	21.3725	19.6968	25.1181	24.4361
Lars	26.4596	24.7159	23.2661	22.389	28.0399	25.2536
Ckap4	28.9933	29.5717	28.6041	24.7517	28.8825	27.3374
Qars	24.6967	24.0399	21.0352	19.6651	26.1421	24.358
Hadha	26.9759	27.019	27.8013	23.905	28.8924	29.3899
Vrk2	26.0124	25.9129	25.1733	20.3236	25.8139	25.3939
Gpr137b	24.8457	24.0258	24.0996	19.7306	22.8262	23.4823
Trmt2a	23.4972	23.4165	22.0548	20.0538	25.3682	21.2644
Nars	25.0895	24.1468	23.5274	23.3585	28.0229	25.1993
Metap1	23.9638	24.6793	20.6727	18.6243	25.3078	21.4325
Rpl24	29.7582	29.3687	28.5292	27.1739	30.8251	29.101
Gpr180	24.536	21.9804	24.9911	18.8129	22.0284	20.6944
Tmtc3	28.0042	27.6408	28.7531	22.8903	27.6809	26.1981
Clasp2	23.0614	24.5938	22.0885	18.4656	25.4157	24.6898
Cep55	24.087	24.087	23.3676	20.7419	23.4702	22.2167
Csnk1g1	26.7145	25.4143	26.0359	21.2738	26.2883	25.1274
Flna	28.2725	28.0223	27.7226	26.0303	28.6541	30.3449
Sec62	29.4123	29.3119	29.1023	25.3497	28.5144	26.1863
Iars	26.7849	25.1303	22.9173	21.0113	27.2204	25.1448
Ilvbl	22.9321	23.6228	23.9113	15.9584	23.3272	22.4849
Atp6v1h	25.0175	24.7044	25.7244	20.987	25.1509	26.0757
Stx16	23.3148	23.0791	22.1869	17.6734	23.4476	21.9013
Csnk1g2	24.3154	24.1784	23.7887	16.6759	22.1325	22.8051
Rsl1d1	25.0509	25.0586	23.8436	21.3674	25.618	22.5983
Nob1	22.24	21.959	19.7317	20.5195	24.295	21.429
	20.8228	29.5791	18.5195	16.7737	23.3687	23.6094
Larp4	24.0071	25.1499	25.0511	22.9063	26.9719	24.3452
Etf1	27.793	27.8148	25.5417	24.0445	28.8007	25.8428
Pgam5	24.4407	26.4383	23.0383	18.1839	24.5419	22.2372
Slco2b1	24.8838	24.6811	25.0792	21.2283	25.2158	25.0525
Pigt	28.2168	27.3771	28.7065	22.2052	28.1496	26.467
Parp12	26.9675	27.3506	27.8653	22.2815	26.975	27.1783
Dnm3	23.2104	25.6872	22.7135	18.8445	24.6375	25.1757
Farsa	26.9947	27.2703	25.6669	23.0312	28.3266	26.0463
Vps26b	21.7219	25.9957	18.7114	18.7709	24.034	22.4913
Agps	22.2915	23.1818	22.3953	19.083	24.963	25.0427
40787	24.1116	26.2659	21.6639	22.8455	25.2678	25.6961
Tmem120a	24.3456	24.0332	23.0184	17.9999	22.7649	21.7397
Bbs4	21.7225	23.9371	19.8845	17.3115	21.0764	20.312
Kiaa0196	24.0748	30.3765	23.5759	21.4785	25.7636	25.8281
Guf1	23.6256	23.7938	20.5347	19.821	25.9848	23.4843
Lmf2	29.0492	27.8433	26.9523	21.7126	27.3213	25.5566
Csnk1g3	26.4382	25.105	25.4353	20.6693	25.1964	22.4215
Lmbrd2	24.2661	23.9424	24.4373	18.1274	24.0536	21.0806
Rae1	24.0418	25.8009	20.8339	19.2968	25.9407	26.5426
Vps52	24.5361	23.0429	23.4831	20.019	23.3173	22.4328
Emc1	30.5149	29.7006	30.9873	25.4048	30.1865	27.5519
Spice1	26.3813	27.8059	26.3734	21.2552	27.1404	26.1415
Myef2	20.9431	21.7327	20.7131	19.4416	23.4922	21.494
Itch	22.9536	21.3328	23.0406	23.5312	22.4905	22.1199
Ank2	24.6075	25.3893	23.5733	20.7738	25.9049	23.9718
Ppfibp1	20.2049	22.887	18.4473	17.6845	22.8688	22.7822
Immt	27.6116	28.7031	29.11	25.3812	30.5225	31.7781
Phtf2	25.4156	23.9709	24.6063	18.363	23.5123	23.9362
Timm21	22.9173	23.5318	24.2332	19.1276	21.5705	23.5354
Slc38a2	25.5084	25.7809	24.4556	19.6987	25.0079	22.2469
Nedd4l	25.4978	24.4131	24.8476	21.0425	25.3277	24.1111
Smc4	26.3307	25.5374	25.1409	23.5423	28.2453	25.2085
Smc2	26.8711	26.7626	25.5544	23.8648	28.4377	24.6039
Lsm14b	24.4762	25.3709	22.427	19.5385	24.9518	21.3438
Rbm28	25.2421	24.8223	22.8221	22.5048	25.5631	22.1207
Eprs	27.7044	26.6761	25.1515	24.3513	28.341	26.6988
Tcerg1	24.0454	22.4018	23.229	21.4103	25.5624	24.5017
Lonp1	24.8764	25.516	22.6206	22.7704	28.4257	26.9817
Trim32	24.4391	23.4282	23.1164	18.6785	23.8764	24.778
39692	23.0444	24.4536	21.8094	19.69	23.8573	24.9487
Gnl3	23.6897	23.0436	19.8263	19.8598	24.3814	21.9776
Bag5	26.8791	28.4277	27.1243	20.2139	27.7543	26.7863
Pdlim5	23.637	24.9522	25.0034	22.0434	25.7823	26.9
Fermt2	23.5581	24.6249	23.4139	20.5413	25.8231	24.8164
Copa	28.6361	29.0337	28.2366	24.7625	28.891	26.545
Ago2	25.492	25.7496	23.1386	20.722	26.5942	26.151
Tfb1m	23.2379	22.0795	19.7758	19.933	25.4194	24.1256
Cdc73	24.087	21.0949	23.5249	16.4711	25.0481	19.1648
Afg3l2	23.8174	21.1866	22.4499	18.7979	25.3624	25.0564
Eif3b	27.3959	26.7028	25.2608	23.8022	29.065	26.6724
Slc25a1	27.1172	26.5884	26.3584	22.1846	26.9191	25.2521
Poc1a	27.0419	27.5233	26.5918	19.0758	26.7595	25.4394
Aldh1l2	22.7213	22.346	21.3977	22.6341	28.1175	26.7195
Cyp51a1	24.6639	24.3463	24.0601	17.9186	23.7771	19.6948
Cdk17	24.7679	25.7837	25.1098	20.443	25.5285	26.0538
Dnm1l	22.0654	21.6284	20.799	19.2817	23.6784	23.0771
Spats2	23.22	24.2905	23.5699	20.4125	25.7782	24.1021
Wdr11	24.9819	23.9154	21.7788	19.053	24.6586	23.5296
Abcf3	19.7509	21.0491	24.7276	17.9854	21.1385	21.4104
Mmgt1	27.828	25.9525	28.0059	23.849	26.6411	25.4916
Gulp1	25.187	26.5241	23.9577	21.2016	26.4392	25.4165
Sdha	23.8256	21.1356	20.0265	19.1759	25.4177	25.0731
Hacd3	28.0178	27.6932	28.3086	21.5457	27.9606	26.4271
Lsm14a	21.0143	23.4394	20.7539	19.8865	22.8882	22.6614
Agfg1	23.0153	24.0361	21.9392	19.7929	25.3448	24.5437
Mrpl38	20.9882	19.709	19.6414	16.1984	23.2393	19.8947
Matr3	26.3269	26.5616	25.6657	21.9819	27.7744	26.4915
Pigu	26.5527	24.856	25.6836	19.0531	25.4205	22.8817
Acad10	19.843	23.0589	23.1449	16.1389	25.1195	21.8576
Vrk3	25.8071	25.0515	25.0891	20.5914	25.4335	25.4209
Acat1	24.2499	23.832	22.2356	20.8233	25.9695	24.7482
Eif3l	25.9947	25.5579	24.74	21.9582	28.6729	25.9705
Rab38	27.2566	26.2341	26.5979	23.0308	26.983	26.527
Gspt1	25.0759	25.2454	23.9949	21.9828	26.8742	24.4487
Hnrnpl	26.7624	25.5374	24.6898	20.4262	27.4336	25.7824
B4galt7	24.4774	23.0351	24.3995	19.036	23.2582	19.9392
Iqsec1	25.9507	26.8192	25.6402	21.4022	25.6377	25.1247
Sgpl1	29.1144	29.3634	28.7226	23.8937	28.4114	28.4076
Vps37c	20.6389	22.3055	19.4917	17.5257	23.3723	22.6826
Dock7	26.4634	28.0152	25.9478	21.8132	27.2637	26.9664
Eif3c	27.236	25.9953	25.7003	24.5138	29.343	26.8753
Ubac2	25.3087	26.1159	26.3625	21.3845	25.0979	24.4981
Dync1li1	24.3347	25.1491	23.625	22.5119	26.1047	25.1913
Tmed4	26.6987	25.8436	24.8788	21.8945	24.9982	23.8384
Ap3m2	23.7603	24.5054	21.1655	21.1175	23.4173	22.8981
Ptrh2	28.4895	28.0819	27.3304	21.9351	28.4001	26.0702
Commd5	18.7721	27.6585	23.2542	20.2254	22.6346	22.8404
Mcat	23.9315	24.1812	20.2705	18.2917	25.9307	24.2204
Hs2st1	27.8538	27.6558	27.6821	22.4071	27.2769	24.4451
Saraf	26.2021	25.7224	26.5276	22.6548	26.2019	26.2834
Exoc1	22.9784	23.0833	21.2315	18.2302	24.8853	24.4177
Nup35	25.3193	26.2579	25.4541	22.0036	24.2886	26.0819
Mib2	23.1543	23.8765	22.3205	19.297	21.6693	22.9915
Tmx1	23.0911	23.792	23.1348	18.8794	22.6419	22.3193
Rbms2	25.1243	24.7409	24.4092	20.5138	25.5312	25.2836
Ndc1	23.1023	24.1859	22.3453	18.4513	21.9075	23.5496
Dhcr24	26.1978	25.4887	25.8142	18.4453	24.6081	20.943
Sco2	25.6293	24.0656	25.16	22.8135	25.6669	24.1077
Ncln	25.4672	25.788	24.5106	20.1341	25.6714	22.158
Fam20b	24.58	23.8041	24.62	18.5347	23.9364	22.6304
Acsf2	22.9104	23.2342	22.9233	19.1021	25.8393	25.0141
Hip1	25.4182	27.5917	25.5373	21.9666	27.7416	26.7379
Alg12	24.3295	23.3983	24.6389	19.5175	23.4411	22.5511
Myh9	28.7575	31.0081	28.6995	26.1417	29.7988	31.4683
Hdlbp	27.4451	26.7184	25.0288	24.4243	28.7345	26.2172
Zgpat	26.1949	25.7181	25.3461	21.9896	25.2603	24.0798
Psmd2	23.7228	21.5585	20.8373	21.0386	24.7143	22.4821
Hnrnpul1	25.3019	25.8675	24.9981	21.3502	26.7627	26.2119
Atp1a1;Atp1a3;Atp1a2	26.3081	25.7787	25.4791	23.6308	26.9926	25.6038
Rpa1	26.2561	28.7987	25.1478	22.0678	27.2783	26.8199
Hnrnpu	29.6498	29.5115	28.5196	26.0614	30.6711	28.8698
Mospd1	26.4815	25.5963	26.6583	20.877	26.8404	24.383
Slc25a3	26.3311	27.4358	25.7635	21.8027	27.3017	25.9025
Rbm39	24.8944	24.2728	22.7646	21.1528	26.4712	23.2973
Sec63	28.6288	27.9328	28.2207	23.4305	28.4885	26.1318
Dhx36	26.1077	26.3483	25.4062	20.1474	27.7293	22.9552
Imp4	28.5402	30.5231	30.8993	27.0106	29.5183	29.791
St3gal6	25.3865	25.8922	25.3366	20.3284	24.9034	21.1315
Sfpq	26.4634	26.756	26.5213	25.821	28.8265	26.3062
Lpcat3	24.6915	24.826	23.3903	17.8133	22.5705	21.601
Tram1	26.8847	26.196	26.5803	20.979	25.1813	25.0899
Acly	25.8275	25.1437	24.4666	21.5128	25.9921	22.5412
Poldip2	27.2261	25.9459	24.2677	21.7727	25.6917	23.8351
Eif4a3	26.99	26.4188	24.5203	22.1748	27.5319	24.746
Ndufs1	24.6349	20.0785	22.8975	19.184	25.0223	22.4181
Slc27a4	24.9536	25.3199	22.2525	18.2373	23.82	21.2455
Snx9	24.9865	26.9237	23.6744	21.3763	27.4259	25.9452
Rbmxl1;Rbmx	24.0293	23.9614	22.6302	21.403	25.1681	24.029
Chchd6	23.7999	23.7781	25.1586	19.8659	26.0469	26.6012
Atp5c1	25.2233	26.7791	25.7626	22.2315	26.7182	27.1751
Ddx1	29.5863	30.9924	28.624	25.4634	30.8415	29.5858
Mgst1	27.5203	26.6105	27.8002	22.2027	26.5571	27.1806
Fam3c	27.5784	26.1107	25.4752	21.1932	25.8281	23.8935
Ubap2	24.7057	24.8522	21.7808	22.8072	27.0833	24.5933
Tdrd3	24.5337	24.2378	23.9943	22.5208	25.9325	23.1917
Csde1	27.2898	26.8498	25.7474	22.9722	27.4572	27.1107
Rbms1	25.6972	25.6864	23.9561	21.4102	25.8833	25.3511
Cdc42ep1	22.1591	25.2894	23.0125	19.1844	24.3477	24.8808
Ndufs2	21.6906	23.2292	20.8191	19.3465	23.8516	23.6941
Fubp1	25.4201	25.2869	21.7351	22.9566	26.1517	23.7901
Eif3h	24.4876	24.6683	23.741	23.266	27.455	25.5794
Dnajc9	24.2324	24.5589	23.9872	21.7139	24.6687	22.7748
Yars	21.7902	21.4574	18.849	20.9336	25.7719	23.3307
Cisd1	26.9803	27.5828	27.0556	22.6851	26.9095	25.2358
Golm1	24.5483	26.0291	24.0333	20.2426	23.13	24.4524
Vps36	26.2809	26.4138	25.9984	22.9232	25.7949	26.208
Tmem205	26.4208	26.0844	27.2866	21.6342	26.1135	24.6992
Uxs1	25.9936	25.6882	26.9135	18.1741	26.1127	23.4629
Wrnip1	30.7092	29.5314	29.1841	26.0285	29.4454	27.1619
Fkbp6	28.5773	29.0334	28.6167	23.3652	28.3659	27.4778
Arrb2	24.9602	25.6301	22.9877	20.3323	24.7018	19.1728
Bag2	28.1556	28.6751	27.8464	21.3945	28.5608	29.0742
Rpn1	32.5356	32.5233	32.3233	27.7625	32.0721	29.6869
Twf1	22.2792	22.6159	22.2018	19.9825	24.0049	24.3484
Dnajc3	30.3525	30.3565	30.7894	25.4548	29.9466	30.2893
Vangl2	29.2436	28.5595	28.6964	23.0783	27.9192	26.5978
Ugp2	22.73	22.4072	22.2703	20.1518	22.6616	22.7992
Slc35b2	27.0102	26.1627	26.0046	20.8722	26.0523	23.4811
Mogat1	25.2317	24.8049	24.4912	18.8016	24.9797	23.9021
Supt16h	28.0982	27.9433	26.7974	22.7195	29.2193	25.1419
Fads1	26.2611	25.5625	25.9118	21.0336	25.3943	22.6401
Msi2	25.4572	25.8568	24.8815	21.0681	25.9173	25.7247
Tardbp	26.3856	26.2406	25.445	22.0855	27.6138	26.3413
Hnrnpll	26.1554	25.5675	24.6181	21.7821	28.1382	25.6622
Lrch4	20.4756	21.6367	18.0129	20.4822	25.9504	20.1625
Tubgcp2	24.3859	26.6946	23.6346	22.5914	26.3649	25.6577
Acaa1a;Acaa1b	25.5109	26.0018	24.932	20.7449	26.603	27.0088
Tmco1	27.8556	26.6764	27.6782	23.4606	27.0838	26.1746
Alg1	24.5094	24.8155	25.147	18.3142	24.9526	23.7974
Dars	26.6127	26.1649	24.486	22.6899	27.7705	25.7216
Mthfd1	28.0042	27.7789	26.3913	24.3907	29.5624	27.3572
Tubb6	24.5955	25.0032	24.6135	20.6537	25.6787	25.6589
Pdk3	25.9946	26.9947	26.3178	19.934	26.0978	27.9079
Far1	26.5462	26.2749	25.0691	19.1067	25.497	24.8876
37316	26.3949	25.8022	25.4457	20.3693	26.1033	24.9257
Pycr2	26.8403	27.7968	28.347	22.7812	28.8692	27.0945
Lrrc59	30.187	30.2743	29.1999	25.8284	30.5755	29.328
Pdia6	30.4297	29.245	29.2595	26.991	30.9853	29.4795
Trim59	25.4027	23.5101	24.0861	20.0985	23.3947	22.6819
Wbp11	24.1605	23.3549	22.3121	20.0976	25.801	22.964
Spred1	25.0132	23.527	24.8305	18.3787	23.0893	20.9673
Cers2	24.6164	22.942	22.217	18.6434	23.7666	22.9607
Atad3	22.556	24.9008	23.0115	20.1066	26.5389	26.3284
Hnrnpab	27.7011	27.3626	26.2239	24.5138	29.3976	27.0297
Myo5a	25.1073	27.1906	26.7117	24.1555	27.6933	28.5417
Dhrs7b	28.9484	27.2877	29.0076	21.7323	28.5748	26.6787
Derl1	26.6514	24.9301	25.0536	20.4418	25.2336	22.6937
Rfc4	24.2679	23.714	23.0107	20.1243	25.3478	20.7297
Sfxn1	25.5053	26.094	24.0885	22.1178	25.3781	23.1374
Lims1	22.8473	24.595	23.67	18.1899	25.3118	24.8012
Eif3m	25.3473	24.9001	22.2854	20.6313	27.4044	23.6109
Nxf1	25.5069	26.7489	23.7104	22.4984	26.7131	26.4843
Hadhb	26.4342	26.5782	26.8242	22.9619	28.2469	28.374
Actr3	27.7346	28.2	26.3289	23.1554	28.0652	27.3487
Nono	26.2884	27.0742	26.7007	25.1583	28.3088	26.9602
Tmed9	27.8102	26.8553	26.5681	21.569	26.9981	25.7623
Aco2	26.73	25.6833	25.335	23.814	28.7845	27.8059
Emc3	28.4282	27.1955	28.7057	24.025	28.1977	26.8185
Clint1	24.3312	23.4784	22.334	21.3149	25.9857	25.6862
Prpf19	25.7092	25.3972	21.9837	20.1258	26.8069	23.7753
Dnajb11	25.2776	26.2405	21.3821	22.076	26.0786	25.7853
Mlf2	30.309	29.7171	30.3304	25.2528	29.5711	29.1585
Eif2s2	26.6539	26.6664	24.6104	23.6374	27.8045	25.4255
St13	21.9039	22.7184	21.7121	20.4808	24.86	24.8154
Dhrs4	24.9901	24.0683	24.804	18.6822	24.5884	24.9424
Etfa	22.9648	24.5115	24.2269	20.7194	26.4748	26.9949
Abcf2	28.5128	28.5569	26.5963	25.1952	29.6471	27.347
Rtcb	29.7086	30.7686	28.323	25.5698	30.4957	29.3316
Ptdss1	26.0975	26.404	25.406	18.3049	24.4759	24.1084
Abhd12	27.1623	26.6378	25.2265	19.5976	26.4784	23.4783
Ndufs5	21.5818	23.205	21.3353	17.8712	23.6456	21.8195
Hspa14	26.0108	25.5527	22.7123	21.4524	27.6066	24.7496
Dnaja3	26.193	27.8371	26.4649	22.0124	27.5825	27.524
St7;St7l	25.2133	24.3541	25.039	19.3546	24.3109	22.047
Srrt	21.0196	21.4627	19.2499	20.1976	24.2663	18.9065
Tpgs1	26.5918	26.6277	26.5149	22.018	27.1462	26.5195
Sf3b1	22.4285	21.0026	20.2961	19.5994	23.112	20.5693
Ankrd17	24.7085	25.0076	20.2941	19.6129	26.4051	23.442
Nup155	24.8913	26.3272	23.4409	21.538	25.761	26.0679
Gpnmb	27.2772	28.0359	26.0479	21.1157	27.7477	26.1971
Rrbp1	27.6067	28.5571	26.6465	24.5976	29.5865	27.1731
Trim26	22.9757	23.4004	22.4866	17.8723	24.0072	23.7243
Arhgdia	24.9182	24.2846	24.8952	18.3769	24.9959	25.8188
Dhx30	27.0528	26.9088	25.9414	22.8114	28.0027	26.2425
Prpf8	23.397	23.3495	21.5533	17.9508	25.4386	21.5784
Igf2bp3	25.6869	25.6292	24.8284	21.2153	26.8436	26.1202
Ndufa5	24.196	21.0263	22.8696	20.823	25.5278	25.8651
Atp5l	23.3901	24.7515	24.5812	15.9961	24.3645	21.9132
Rpl17	30.8784	30.6862	29.4664	27.1087	31.3388	29.9666
Arpc5	26.3077	25.0797	23.6799	21.1936	24.3356	24.7418
Lap3	21.4408	20.9691	20.0246	18.816	24.2859	23.4018
Lamtor1	21.2528	22.5547	23.0936	18.5616	24.9534	26.8755
Stambp	21.0509	23.5087	21.201	19.6438	23.2513	22.6299
Decr1	27.8954	27.6775	26.8175	24.0056	29.2512	27.0805
Mtap	25.0667	21.081	22.975	22.4923	26.5474	24.1366
Uqcrq	23.4215	22.2349	20.6123	19.0282	25.0066	22.3249
Rpa3	24.7944	27.3876	23.1721	20.4798	25.1884	25.227
Vps25	24.2107	25.7781	25.1923	20.2175	25.4195	24.9112
Sdhb	23.6237	22.6977	21.3046	18.4425	24.9019	24.8767
Bzw1	24.5662	24.5662	24.764	20.6402	26.0199	24.2353
Ndufb4	23.3391	22.6473	23.9499	19.4781	24.2159	23.7832
	28.4937	29.6942	27.6	24.557	29.8773	28.2571
Nudt21	23.1283	26.4666	25.2355	20.6091	27.2197	26.0555
Glrx3	23.5716	22.5767	22.3169	17.986	25.1031	23.3817
Trap1	23.9483	23.054	22.0308	20.4648	25.384	25.4986
Atp5f1	25.053	25.8153	23.9601	21.8687	26.026	25.4036
Rps21	25.6674	25.3289	22.977	26.5038	29.4709	26.0613
Sec61b	25.6391	24.5696	25.9935	22.2383	25.3413	24.6033
	25.4951	25.2358	25.5797	22.6652	24.3617	24.6648
Rer1	26.3528	25.0939	24.3776	21.3442	24.9685	23.9013
Ywhab	23.9105	23.3998	23.0376	21.2118	25.4718	24.3182
Emc6	26.0287	24.432	25.5487	21.8207	24.8531	23.3809
Arl8b	24.7364	23.725	25.346	20.1181	26.1703	27.3043
Magt1	28.0577	27.6264	27.9724	23.7486	27.2251	24.9906
Hypk	24.1073	23.148	20.2219	17.0748	24.2728	19.972
Atp6v1g1	22.8013	22.4142	22.3206	21.6394	23.9246	24.8057
Rpl14	30.4865	29.6336	29.1164	27.1282	31.3633	29.7907
Slc25a11	26.8096	26.9507	25.3703	17.0297	27.0965	25.1099
Tmem33	25.63	23.8705	23.7529	20.0651	24.3815	20.4903
Golph3	23.9418	22.3161	23.5615	19.4166	22.2102	23.1021
Chchd3	27.1428	26.8985	28.3803	23.5452	28.3411	29.5518
Emc2	28.9612	28.0979	29.4717	24.7191	28.7593	26.5589
Smc1a	22.9874	22.2575	24.8502	20.3535	24.9689	19.2338
Arpc2	26.5255	27.3605	25.7343	22.5919	27.3936	26.4927
Smc3	25.3246	24.6414	25.2457	21.8641	26.2341	22.7525
Atic	25.5147	23.8802	24.0371	23.7848	27.1123	25.6344
Zdhhc13	26.8542	26.0038	26.3009	22.1634	26.1989	23.4329
Yif1b	24.5853	22.6661	23.1311	18.9106	22.5866	21.0681
Psmd8	22.8346	23.8776	22.132	21.2579	24.5046	22.9568
Hnrnpa0	26.795	26.261	25.5275	22.0127	27.5584	25.5393
Tmed5	25.5356	23.8261	23.8019	18.4003	24.5683	24.3894
Manf	23.531	21.703	22.2456	22.1948	25.0104	23.0962
	22.4639	22.2804	19.0936	19.192	24.2345	19.8391
Dhrs7	22.6956	24.2266	22.4941	18.1854	23.3265	22.7463
Cacybp	26.8282	26.9022	25.8529	22.8	26.9067	25.2109
Rpl11	29.7754	29.8852	28.0702	26.8029	30.532	28.409
Pigk	28.0556	27.7745	28.9034	21.9464	27.8218	26.7222
Mrps28	22.7978	21.888	20.572	18.6681	24.8463	20.6046
Tecr	30.901	30.0928	30.192	25.6838	30.1551	28.7088
Gtpbp8	20.605	19.5214	21.5218	17.228	23.0088	22.3151
Ssr1	29.3501	27.7109	28.366	24.5757	28.1725	26.0999
Serbp1	28.1836	28.7191	26.6986	26.1714	30.8624	27.2908
Tomm34	22.9156	24.065	24.8006	16.079	23.9762	20.7137
Luc7l	24.289	24.0675	23.8848	20.767	24.9409	21.8405
Spcs2	28.864	27.4097	28.6338	22.1818	27.7895	25.318
Ssbp1	24.4682	25.5614	25.2189	21.8271	26.3647	26.3473
Ola1	23.9552	22.4395	21.1903	21.7331	26.5761	23.3733
Gars	25.2369	22.6104	22.4256	24.469	28.4749	26.0429
Ccdc77	28.7667	28.7287	28.9399	25.0046	28.8713	28.9605
Dnajc18	26.3838	25.8858	26.4257	19.7878	24.9321	25.1079
Rpl15	30.7717	30.4771	29.0593	27.232	31.0741	29.1729
Shmt2	27.2925	28.0038	26.1269	24.7142	30.2841	28.0925
Fopnl	23.8378	23.3923	23.0805	19.2982	23.7475	23.9233
Cs	26.3718	27.129	24.8581	23.8935	29.053	26.1261
Acsl3	24.9554	25.677	23.288	19.6405	26.7652	23.0037
Tomm70a	23.3995	21.6578	20.067	19.0134	25.6446	23.8162
Tmem55a	28.8909	28.1722	29.1471	24.2688	28.1159	27.1584
Rps19	29.4319	29.3476	28.5851	27.4385	31.0212	28.4209
Emc4	27.0146	25.5075	27.3487	23.2641	26.5922	24.8007
Ccdc47	29.1413	28.5285	30.0615	25.3039	30.0855	28.1224
Pdhb	19.8503	22.3748	20.2775	21.2803	26.2157	26.0554
Srsf9	24.8828	24.1431	21.7086	21.3262	24.765	23.2539
Dimt1	21.5496	23.4289	19.8872	18.4426	24.8274	20.5685
Hnrnpm	28.2128	29.3993	28.5553	25.4	28.7924	28.0166
Rfc5	23.6211	22.3512	23.0994	18.5145	23.9313	20.6147
Mrto4	24.9961	25.7311	23.3965	18.8529	24.9798	23.1006
Rars	26.4116	24.6317	24.0863	23.0852	27.3766	25.2879
Oxct1	25.9568	25.8363	24.843	20.6811	27.0553	25.5744
Cyc1	27.3763	26.9695	26.7279	23.2664	28.0462	26.0384
Tars	24.5292	27.7925	23.3843	22.1469	27.7266	24.981
Ogfod3	26.5239	25.7929	25.6778	20.594	24.8886	22.5311
Ccdc167	27.8923	27.1192	28.0224	23.1832	26.7689	24.9563
Vps28	24.0348	25.0075	23.1389	16.0633	24.2316	24.4328
Tmed10	28.213	28.1667	27.4944	23.5725	27.7051	25.581
Agpat5	27.9306	26.092	27.346	21.6694	27.1816	25.8912
Fkbp11	26.6436	26.091	26.3118	21.8914	25.8337	23.7011
Mrpl13	25.0763	21.5683	21.3937	18.2592	25.6961	25.048
Rpl34	28.9858	28.3008	26.9273	25.9875	29.2154	28.128
Zdhhc21	23.5744	23.6192	21.8232	16.4595	22.1822	18.5272
Dlst	22.9594	23.6852	21.7354	21.1995	25.675	25.9642
Ephx1	27.6391	27.1716	27.4868	22.9513	27.7	26.732
Hacd2	28.2692	27.4619	26.8691	23.6591	27.6369	24.4203
Atp5d	23.4224	24.9515	22.9611	18.7905	25.3855	22.5179
Plgrkt	23.984	23.4626	22.7422	20.016	24.3713	23.6617
Cep72	24.3338	25.0641	22.9693	19.1809	25.0614	22.8381
Rabl3	26.364	25.065	25.5867	19.4736	25.3774	24.3723
Agpat3	25.4388	24.6025	25.434	15.9046	25.5955	23.977
Atp6v1e2	29.8216	28.8256	27.3553	22.2995	27.5538	26.5148
Atad1	27.1042	26.5816	25.1768	20.6137	26.3698	25.3615
Sec23b	25.6928	25.4085	23.0273	19.4849	26.2838	25.1362
Fundc2	23.5392	19.7684	25.218	19.5862	21.5454	25.2122
Cers5	24.9604	24.8744	25.213	21.0475	24.693	24.9008
Idh3a	21.8299	23.6233	22.3597	19.8927	25.6099	25.6306
Fam162a	25.725	25.6998	24.4479	21.8733	26.2696	24.3939
Nop56	23.0565	24.9579	22.8138	21.0542	25.1543	22.6162
Tmx2	27.7029	26.5547	27.9724	22.8548	27.3634	25.5031
Srp19	24.634	24.3295	23.0271	19.3507	25.5029	23.1136
Gpx8	27.3217	25.7909	28.2642	22.3936	26.3096	25.3771
Rpl22l1	28.2708	28.4522	26.5059	24.6618	29.1938	26.8787
Dnajb4	25.306	24.8447	24.6147	21.8095	26.2417	26.2755
Tex9	21.3386	24.6666	22.0699	17.6496	23.3233	24.7825
Uqcrb	23.0491	24.5676	22.003	19.5791	25.4563	20.2855
Timm50	25.0098	25.5481	24.7709	20.9515	25.7111	24.8418
U2af1	27.6199	26.6603	25.8229	22.01	28.1387	25.6146
Arpc5l	23.3813	25.0044	22.911	19.1876	24.6826	23.2203
Chmp4b	22.8932	24.9742	21.2771	22.277	24.8178	24.1885
Rpl4	32.2926	31.8847	30.5419	28.5379	32.6572	30.9443
Eef1g	26.7204	26.7091	25.2403	25.1156	29.6516	26.8699
Sec11c	26.6218	25.2383	26.5655	21.8855	25.8517	23.7508
Psmd12	22.74	20.8956	20.4517	18.3047	24.9218	21.5622
Tmem126a	24.2032	23.5955	24.7069	20.2241	24.909	23.9834
Gtf2e2	22.8842	22.387	19.7671	18.6768	24.3736	21.4671
Spcs1	28.0376	27.139	28.1122	23.9859	27.3758	25.3723
Cnn3	24.5899	22.4171	22.6441	21.1477	25.7451	24.6098
Mrpl12	25.5051	23.4453	22.1796	20.2894	25.5079	25.1014
Atp5o	26.6472	27.0941	26.8078	23.4188	28.1819	26.1372
Fundc1	21.8095	21.0473	22.5108	18.5753	21.3908	23.8455
Cyb5r1	24.5813	24.55	23.0703	20.1906	25.9825	25.0824
Uqcrc2	23.761	23.925	22.866	21.0403	26.6058	22.3405
Cmtr1	30.83	30.6913	29.9833	24.0737	30.2982	28.6216
Alg2	26.1239	25.2935	23.3764	17.3424	22.7776	24.8406
Ap2b1	28.8791	29.4151	27.1545	23.3423	30.0901	28.3648
Rpn2	31.14	30.2181	30.1689	26.2867	30.6278	27.353
Srpr	25.2787	25.9291	24.4957	21.2333	26.9264	25.2425
Lman2	27.212	26.1244	25.5581	19.7798	26.0637	24.1796
Pgam1	24.4082	24.4005	24.1771	19.7644	25.0027	26.1436
Xrn2	22.9871	22.8715	21.2606	20.252	24.3424	22.7414
Tmem43	28.9846	28.8159	29.0079	24.3236	29.1344	28.2418
Ikbip	22.6826	22.1199	21.8756	19.2074	23.6299	21.1672
Eif3k	22.3239	24.1811	22.8839	17.7321	25.7264	22.2483
Dnajc10	27.3583	26.8993	25.6747	22.2502	27.4485	26.6146
Csnk1d	29.0746	29.0541	29.2523	25.3484	29.3262	27.8787
Ndufa9	25.0371	23.8845	24.4553	20.3214	25.9175	25.8108
Brix1	23.741	22.9189	21.2097	18.267	23.6296	19.4187
Pycrl	22.3595	23.3894	20.4592	19.3587	23.6938	22.3444
Tomm20	22.8195	22.2714	22.6039	20.8725	24.569	22.982
Pgd	18.6399	23.2321	22.791	20.8249	25.6999	25.0351
Pak1ip1	23.9824	22.829	21.4128	19.9555	25.0791	21.1621
Trmt112	20.5927	20.5069	19.733	18.6465	25.2274	22.0395
Eif3f	25.4415	25.5015	23.3659	22.2223	28.1169	25.4474
Ndufa8	25.7591	25.7444	25.4515	22.7967	26.1442	24.7333
Paics	27.3401	25.7669	20.8686	23.9747	25.1477	23.8861
Cyb5r3	25.9238	24.4652	23.2182	21.7081	26.6836	26.326
Ndufs3	23.7164	23.3044	21.0251	19.4047	24.7409	23.3534
Crip2	24.4685	25.4952	25.3124	21.1888	24.9004	24.5616
Mrpl4	22.2016	20.3471	20.7341	19.7098	25.6022	23.8297
Etfb	21.348	23.6743	22.2349	19.0279	24.6951	26.6473
Atp5h	25.1695	26.3814	25.4824	22.0022	26.3183	25.4871
Apoo	22.0163	23.3042	21.1588	19.7878	23.4588	22.8482
Sacm1l	22.3296	23.1094	20.6542	24.706	23.3592	24.8708
Emc7	28.629	27.4982	29.3211	24.8436	28.217	26.0751
Lactb	26.3294	28.1334	25.1867	22.8276	27.9281	26.0475
Nmnat1	21.666	21.604	22.239	17.1076	24.5754	21.2769
Atp13a1	29.8477	28.5679	29.5872	25.2066	29.2462	27.1932
Upf1	28.792	29.0327	27.9567	24.5489	29.2795	27.7563
Pes1	20.9321	21.9451	20.6896	19.3446	23.5954	22.3027
Scyl1	23.7829	27.3893	23.0222	17.9615	25.3645	24.7664
Vps35	25.6527	28.1363	24.8154	22.0944	27.219	26.6668
Ehd4	20.7258	23.0867	20.4668	20.8362	24.8523	24.172
Yipf5	23.4511	21.1397	21.2099	19.0031	22.3174	21.2709
Set	25.3211	23.6353	23.9874	25.4994	30.6264	28.1607
Stx12	24.6103	24.3873	23.5909	20.6349	24.3264	24.1409
Tfip11	26.9957	24.685	26.1455	21.2262	24.5781	21.7899
Tubb3	26.3805	25.6172	25.6354	21.4736	27.5273	26.4644
Lima1	23.6882	24.3063	22.4727	19.8209	25.9919	27.7993
Cse1l	22.2183	21.8006	21.8063	17.7259	27.2557	20.9879
Ranbp2	24.0127	25.7439	25.1019	18.1836	23.5518	26.732
Sdf2l1	24.1944	22.5758	21.9794	22.0785	24.7116	24.0469
Eif4enif1	21.2238	23.838	21.9736	17.5378	19.8927	22.2486
Anp32b	22.9397	21.2414	22.7164	22.6617	26.7144	25.8944
Agk	23.0158	22.9876	22.0298	19.0574	23.7512	23.2049
Dkc1	23.1758	22.1756	21.2232	18.5575	24.4886	21.8975
Rnf114	24.1357	23.1578	24.737	19.4447	22.4849	24.1646
Tm9sf3	26.6794	26.7743	25.5133	21.494	26.6428	23.6556
Dync1h1	27.6368	28.2435	27.3414	22.7032	28.843	28.4087
Eefsec	28.2268	28.3377	26.7862	23.0158	29.021	26.526
Stk4	23.9044	23.8395	24.0095	17.977	23.5301	23.0204
Copb1	26.3447	27.9149	25.0783	21.5073	26.5921	24.9039
Dazap1	26.3905	26.6861	25.665	22.5487	27.6213	26.2994
Ddx21	23.9792	23.5354	20.9806	18.5421	23.5442	19.318
Ralb;Rala	24.7588	23.5242	23.4594	20.8657	25.179	24.0943
Htra2	26.6075	26.4916	26.7079	22.3102	27.5836	26.3999
C1galt1	26.1299	24.7009	23.3425	19.2071	25.271	22.1568
Flii	25.7303	26.0237	25.5957	21.5258	26.9619	24.4788
Rpl38	29.367	29.1144	28.3794	26.3563	30.0765	28.2153
Pigb	26.0964	25.4382	25.9899	20.3339	25.2038	23.2636
P2rx4	26.4904	24.8511	26.6565	21.9771	25.472	23.9242
Ybx3	25.5538	26.2275	25.7788	23.8362	26.8923	25.4934
Ap3m1	28.4339	26.0218	25.9856	20.2789	27.3135	25.8634
Iqgap1	27.232	26.721	26.4118	23.9947	28.8068	26.4988
Mbnl1;Mbnl2	26.5164	26.7534	26.0285	22.505	26.6573	26.1323
Dclk1	24.7773	23.9836	24.1615	19.5193	25.3618	23.4403
Cd2ap	22.5126	23.3899	20.9536	19.8828	23.1884	24.0004
Cul3	23.7709	22.5348	22.3188	18.8424	24.6632	23.6883
Rabgef1	27.7516	26.3438	27.6196	22.1103	27.5912	25.0171
Arpc3	26.434	26.7554	25.7028	22.9623	26.4986	25.9027
Dolpp1	25.0483	23.7038	22.5864	15.5263	22.7086	18.3483
Edf1	25.594	26.8442	24.6796	24.5317	27.0696	23.5614
Txnrd1	21.3067	20.5106	20.157	18.2621	22.1917	21.6697
Csnk1e	25.8212	26.025	26.7528	23.5837	26.3389	25.1371
Psma6	23.747	21.8906	21.5568	21.6038	25.3761	22.787
Pin1	25.8803	25.6865	24.9996	21.3634	25.5739	24.6922
Drg2	23.2593	22.0835	22.8568	18.8186	23.5959	22.8013
Slc25a13	28.4857	29.103	25.7846	21.3398	28.4512	24.8404
Naa10	25.0093	25.3711	23.7632	22.4311	26.6903	23.1463
Vapb	28.331	27.6212	28.0677	23.6739	28.0617	27.684
Nup210	27.2385	29.4097	24.0449	21.1481	28.1811	29.3315
Tomm40	24.582	21.7129	23.0186	18.9759	26.468	23.826
Ggcx	23.8327	24.0244	21.3142	18.5742	22.63	19.8685
Rdh11	23.8079	23.0971	24.0068	18.5981	23.3612	23.9278
Dnajc7	25.519	25.9171	23.8674	20.4125	26.4943	25.6165
Dnajb12	25.4518	24.7015	24.8515	19.9077	24.28	24.643
Dnajb2	23.671	23.9603	22.198	18.7554	23.9415	23.5323
Dnaja2	26.4845	27.2485	25.4105	21.513	27.791	26.0796
Dnajb1	24.2235	24.1606	23.4696	20.9879	24.9843	23.7649
Qki	23.2411	22.1287	23.8691	19.279	22.6333	23.4676
Pigq	25.6616	25.6602	26.2925	19.3486	25.9891	24.2994
Tollip	22.0432	20.8332	21.0453	19.1359	24.4385	25.2264
Vps29	21.5904	28.0593	22.3498	18.7294	24.8031	25.0206
Slc25a10	22.8011	24.7309	21.9844	20.1352	22.7058	22.6659
Eif3i	25.2084	24.8602	23.7355	24.3141	27.6278	25.3198
Copg1	24.649	26.9878	24.0968	20.5314	26.0361	23.5361
Mllt4	22.5437	21.3374	22.4104	19.4341	24.9466	25.0261
Tbl2	27.0508	26.91	26.602	21.6566	27.0536	24.5901
Pcm1	31.0499	31.7152	31.3723	27.5838	31.4437	31.2726
Dstn	24.013	22.8032	24.0565	20.9646	24.7816	25.5766
Sec11a	27.6782	26.4749	27.8478	23.1445	26.9984	24.5826
Tmed2	26.8358	26.2549	25.0726	20.2063	26.126	23.8413
Ptges3	24.3533	24.1841	23.6959	20.327	25.2261	23.7709
Srsf10	25.9526	25.2998	24.7543	16.8629	26.1672	21.4699
Dgke	25.9001	25.0851	25.1905	19.0995	26.2677	25.275
Cetn2	25.2991	26.8461	25.5808	21.7371	26.9191	25.0439
Psma4	24.1635	23.8715	24.0767	21.139	25.5839	24.4727
Pign	23.3298	22.5988	22.3766	18.7984	23.5673	21.7943
Sorbs3	27.8704	28.6576	26.8365	23.4043	27.693	25.7353
Tapbp	23.5003	21.1136	24.7882	18.0994	24.7657	24.6096
Myo1c	25.2296	26.1551	26.0791	21.6698	28.1068	29.4221
Gpaa1	27.6062	26.4672	27.6214	20.9591	26.8862	25.75
Fut8	24.793	25.05	25.2878	20.2893	24.8992	25.1207
Prkra	25.6488	26.0627	24.1293	18.9031	26.7225	23.961
Lemd3	23.2674	24.217	23.7322	20.664	24.3909	25.3518
Pdcd6ip	22.7674	23.9621	23.3568	22.1363	26.2201	25.8056
Farsb	27.0656	25.0257	22.8099	23.9902	28.1583	26.0386
Stub1	26.3948	26.6713	25.4068	20.3847	26.6371	26.5644
Suclg1	25.6575	25.7326	25.0232	22.1245	26.9454	26.09
Tbk1	22.2805	24.3987	21.1258	18.3575	24.1437	24.6879
Preb	28.6785	27.038	27.3506	23.8125	27.3213	26.2387
Arpc1b	27.0791	27.4157	25.9592	23.6488	27.4665	26.8253
Vapa	29.8469	29.3752	30.0347	25.698	29.6725	27.5893
Gsk3b	24.4574	24.389	24.8141	20.9095	24.7614	24.9179
Snx1;Snx2	21.2867	20.6497	22.4999	21.3451	23.9706	23.0915
Bub3	25.145	24.5515	21.7842	19.2885	26.3803	25.1472
Rbpms	22.4512	20.5934	20.772	18.2937	23.3248	22.0446
Pacsin2	22.938	24.6475	20.0661	23.239	25.6908	24.7152
Psmd13	23.4903	22.7881	20.1363	20.3511	25.7924	23.2557
Ehd1	26.5273	26.4692	25.194	22.0936	26.893	26.998
Racgap1	18.479	23.2049	23.3871	22.0193	25.9554	22.7663
Fxr2	25.7261	26.4677	24.6004	23.7989	28.1403	25.4936
Celf2	22.1688	24.7408	23.9198	21.0479	25.3229	23.5886
Eif2s3x;Eif2s3y	28.2062	27.8464	26.2646	25.0713	29.4453	27.2526
Itsn2	24.3859	27.3707	22.7499	20.8068	26.7752	27.0673
Fads2	25.5932	25.5512	25.0008	19.6302	25.0587	22.4132
Tjp2	25.0727	26.1973	25.789	24.313	27.4411	26.1164
Aifm1	23.5901	24.6522	24.3903	20.5343	26.4835	24.2561
Stau1	25.4932	24.0108	22.4008	20.0948	26.4205	24.6552
Aldh18a1	23.978	24.3147	23.4593	22.7446	27.9889	28.0451
Eif3g	25.4036	23.6191	23.489	20.4494	27.1067	24.3755
Atp6v0a1	24.3422	25.4201	25.6898	21.9182	26.7136	28.4427
Vars	25.7819	24.7878	22.9014	22.7609	27.705	22.8907
Ap3b1	29.2858	26.4211	27.3806	22.3275	28.5847	26.9688
Ptdss2	23.135	22.8987	23.2901	17.5931	22.0171	20.7588
Ilf3	24.9319	25.4162	23.9407	22.0042	26.2525	22.8882
Strap	26.389	26.4807	25.127	23.2343	27.256	26.6915
Hnrnpc	24.553	20.9245	22.5401	20.3726	25.3638	23.4685
Dgat1	25.7884	25.1483	25.3464	21.1442	24.8147	23.4435
Letm1	21.2766	24.2922	23.4983	19.2704	24.4223	25.7265
Suclg2	23.3981	25.5987	23.7141	21.0416	26.4254	26.4688
Sucla2	22.1518	23.521	22.9014	18.0679	25.164	25
Psma7	23.6317	22.4873	22.4505	22.776	25.4416	22.4444
Hnrnpf	28.633	28.5079	27.7865	24.9031	29.7677	27.5467
Keap1	25.0279	24.1086	24.9183	17.1252	23.545	22.8857
Top3b	24.3215	24.4984	21.6958	20.6932	26.1334	23.6424
Itpr2;Itpr3	26.4739	26.1143	25.1843	21.0878	26.0962	24.1733
Itpripl1	23.3358	22.5332	22.3645		22.8558	21.2841
Trmt1l	20.1847	21.5216	22.3338		23.4661	17.2769
Pex10	21.4153	21.4828	23.3106		20.0437	20.4105
Ythdc2	25.4282	20.0552	24.4836		25.2324	17.2096
Safb	21.2792	22.2916	21.9406		20.4626	21.5958
Ascc3	24.4136	23.85	24.063		24.2814	24.21
Nolc1	24.6912	22.3753	23.4902	21.482	20.6205
Ttc7b	23.438	23.6116	24.7	19.8792		23.4015
Farp1	22.8709	23.1516	21.6077		24.4191	25.3238
Prdx6	21.0979	20.79	21.3212		22.0623	22.6348
Dctn1	20.2129	22.7201	20.2218		22.9472	23.1243
Dscr3	25.0787	28.2802	19.163		23.603	21.9788
Emg1	25.8404	26.0387	24.5218		26.1302	18.9571
Gosr2	24.382	22.5491	22.6206		22.6913	23.396
Kpna3	22.7321	20.7147	19.9502		22.9735	19.7254
Exoc4	21.5655	22.6533	22.4871		24.4759	23.2943
Timm44	22.5654	23.127	22.9805		22.0938	22.482
Bckdk	23.1516	23.4302	21.5307		22.7756	23.0032
Dpm1	24.206	24.0824	19.9661		23.9974	23.5724
Shoc2	21.6877	22.243	19.9713		23.8568	21.3833
Mtnd4	21.9598	22.0737	22.9987		24.5935	19.0579
Src	20.9129	21.0812	20.8942		21.2405	23.3939
Cdk1	25.6706	24.1427	23.9183	20.5328	24.5432
Scd2;Scd3	26.382	25.6646	26.7492	22.0868	25.4097
Hexb	22.0552	24.4135	24.3065	24.2252	24.0843
Ap1g1	22.4117	22.6084	21.581		25.0716	23.1815
Lta4h	23.1747	23.8632	22.2011		22.9017	23.7248
Man2a1	22.912	23.6029	20.7756		21.5371	21.2517
Kras;Hras;Nras	22.0964	22.6325	21.6991		22.4168	22.5249
Prim2	22.2425	20.3975	19.8167		22.1087	19.2988
Ptk2	23.0431	24.1723	20.3864		25.0187	23.834
Ptpn1	22.0025	23.5959	22.0312		23.9163	21.9304
Cap1	24.8526	23.3789	24.5042		25.8369	23.6354
Vps26a	24.8475	25.4405	23.2833		23.5565	24.485
Akr1b1	23.5157	24.4991	23.7525		23.1042	25.2279
Cfl2	18.9279	20.2055	20.1793		22.3656	24.0998
Mtx1	21.3541	23.2697	21.1932		24.2522	23.1608
Anxa5	23.7126	22.0837	21.7723		23.1101	25.2233
Plcb3	19.4993	20.7595	17.9105		23.5484	15.6214
Tm9sf2	23.7333	25.1779	23.8451		23.7482	21.4051
Aaas	23.0133	24.1388	19.7571		24.5741	24.3362
Tubgcp3	21.9075	24.1331	21.6999		23.6469	21.8636
Dnajc30	22.0947	21.3044	23.6707	16.8065	21.2305
Arf3;Arf1;Arf2	23.452	22.2929	21.5709		23.6076	22.2515
Rap2b;Rap2c;Rap2a	22.9981	22.8624	23.0574		23.3504	24.9019
Arf4	24.9405	24.5806	23.2696		24.7939	24.6829
Dad1	25.9466	24.9655	24.1556		24.8064	19.5431
Rac1;Rac2;Rac3	24.8501	21.1765	22.1478		24.2073	24.6022
Ebp	27.2734	25.3037	26.0787	21.4986	25.0298
Vamp7	23.7073	23.8951	22.2032		24.6497	24.3341
Hnrnph2	20.7565	21.7026	21.0451		24.2367	21.3635
Vasp	22.1008	22.8031	23.1565		23.4218	24.0056
Mcm2	25.1562	22.3973	21.645	21.6437	25.3748
Lig3	21.5476	22.1201	22.3211		23.9731	19.1118
Hnrnpul2	22.2785	21.1138	20.3502		24.2603	21.4762
Sec23a	19.938	19.6043	19.915		23.273	20.9829
Ptpn2	24.4322	23.2097	24.0867		24.9037	23.5551
Cnn2	21.7538	21.1378	21.7602		24.7425	24.5198
Eps8	22.2442	22.7745	21.7021		23.3316	21.2358
Nsun2	22.6419	22.3062	19.9641		25.0444	19.4246
Alg6	26.0449	25.0153	25.189	19.0882	23.0352
Tamm41	23.7866	23.7508	24.9171		25.1692	24.5599
Uap1l1	19.9342	20.2511	22.2881		22.4396	23.6629
Tmem55b	24.082	24.8641	24.5722		24.3518	25.5671
Spata6	20.8578	22.7873	21.8987		21.2431	19.7221
	22.1509	21.6764	19.2809		22.2258	19.6103
Rnf166	23.064	22.924	23.1612		21.0376	22.4046
Dtx3l	28.4963	26.5912	23.4227		23.8032	27.7178
Rmdn3	18.7952	21.6378	21.5219		23.0794	24.2115
Spg7	19.5175	19.4471	22.3373		21.03	20.0629
Parp3	22.293	21.7645	22.0425		24.3784	25.1079
Lsg1	23.236	23.6311	21.8595		24.3058	21.7221
Mcu	24.4098	22.0356	24.5701		25.5864	23.8344
Hdgfrp2	24.1339	20.6425	21.9685	20.0323	24.4225
Ccdc160	21.0145	22.5068	20.1338		21.236	24.3184
Pds5b	22.0439	21.5055	17.1728		23.1626	20.6849
Tapt1	24.8413	22.3335	24.3358	19.4456	23.3996
Fbxl7	23.1359	24.0407	20.8293	17.1663	22.4152
Chsy3	21.6541	22.2432	23.7299		23.0911	20.5248
Prkaa1	23.358	23.9989	20.008		23.462	22.3596
Abhd15	23.1167	20.8864	22.5848		22.6773	21.3685
Luc7l3	23.6176	23.0121	21.569		24.7302	21.8749
Xrcc1	21.4865	21.4936	21.7745		23.0223	21.0325
Irgm1	23.2226	23.468	19.8059		23.6253	22.4114
Clcn4	23.4804	23.4264	27.6374		24.6151	21.0658
Fdxr	21.0757	20.9778	20.3094		24.6776	22.5529
Atrx	23.8627	22.6301	22.8074	17.1798	23.1481
Hsph1	22.9399	23.2429	20.3447		21.2427	22.6559
Dnajc1	21.682	22.1351	21.165		24.5662	25.2722
Sptbn1	20.2323	20.9476	20.4086		21.1775	24.9749
Snrnp70	22.4163	22.4114	21.1636	20.7322	25.0833
Gk	23.8067	23.0531	25.5117		25.0609	20.2534
Ptpmt1	23.3855	23.4643	22.0147		24.73	23.5355
Pnkd	22.6046	24.3875	22.3206		24.3618	22.242
Mreg	25.4182	24.3797	24.0352		23.5703	21.0651
Ppp2r2a;Ppp2r2d	22.2437	20.9905	20.9345		22.4286	20.2393
Cep135	20.2919	22.6554	22.7714		22.1269	21.877
Xpo1	22.6752	23.3504	22.1506		23.4429	20.4195
Galnt2	25.7394	25.1606	24.6546	16.6616	23.8828
Rab35	23.7547	22.3744	21.8848		23.0422	22.905
Naa35	24.3552	24.5673	23.3712		24.2897	22.4582
Kctd12	21.8324	24.17	23.0327		22.5922	21.2629
Nup188	20.3629	22.5663	20.7984		23.5725	20.7127
Parp16	26.0669	25.1316	24.6964		23.0514	21.8101
Erbb2ip	20.0054	23.5645	18.69		22.9697	23.2422
Nisch	21.5592	21.5788	21.2145		22.7117	21.8378
Bdh1	23.4248	23.4113	22.2873		24.953	23.1835
Grwd1	23.1821	23.4112	20.9225		23.6471	22.3164
Pef1	25.1005	22.2195	22.5754		26.4726	23.4067
Efr3a	22.399	23.8645	21.3423		21.6542	25.6944
Oxa1l	22.1035	23.6209	23.5093		23.4352	21.8376
Mospd3	21.8238	22.4705	22.9703		23.1273	19.6194
Tor4a	22.2793	21.2683	22.2624		22.3254	20.5269
Pck2	19.9869	22.1904	19.7665		27.2353	26.1513
Sec22a	25.1158	25.4261	25.8781		23.556	23.611
Fbxw8	22.4377	20.8194	18.8153		23.8654	22.2948
Ipo5	22.9792	21.8161	20.9311		23.1517	20.7325
Polrmt	22.0531	23.2737	21.0358		24.933	23.8397
Tnrc6b	20.9182	22.0617	18.2121		22.7018	21.5501
Srsf7	25.2471	24.4134	22.24	22.8321	25.7095
Eif4e2	22.2805	24.7346	22.447		25.2708	23.9682
Slc25a24	23.1219	23.6229	22.2098		21.5656	17.2122
Eif1ax	20.7461	22.4381	20.9758		24.5221	20.2374
Scfd1	22.4839	22.3009	21.5004		23.6409	22.0408
Gpr89a	24.3309	23.9805	24.9944		24.368	22.0986
Cpsf7	19.5771	22.4296	21.2547		23.5085	21.5475
Lrch3	22.8656	24.3799	21.8686		23.4358	24.1807
Cep95	23.0954	23.8341	23.1534		23.5346	23.6661
Ptrh1	20.989	21.0356	21.2533		23.7862	21.4519
Pomgnt2	24.7833	23.4348	24.243	17.7708	23.5623
B4gat1	23.7606	24.0564	23.6664		22.7991	22.7671
Gemin5	23.2397	23.3635	19.0747		24.4178	21.261
Vps13c	21.3768	20.8048	21.5122		23.5795	21.9652
Golim4	20.9168	22.4603	20.3818		22.8559	22.7777
Commd2	20.7825	27.4773	19.2708		22.8353	21.7525
Suco	24.0777	23.9584	23.2031		20.6964	22.2252
Grsf1	22.4711	21.5293	20.0519		23.5235	19.4874
Tceb3	22.5593	22.499	20.955		25.1409	19.195
Abi1	24.3639	23.9351	22.4117		25.2107	23.8952
Vwa8	22.5586	22.8048	22.433		23.2293	23.0365
Nup88	20.4384	24.2557	20.2876		23.1731	23.8247
Uaca	20.5225	23.6018	19.8689	16.4402		24.3847
Lmbrd1	25.0772	24.3652	25.3839		24.5595	23.5165
Edc3	22.8664	23.8435	20.4638		23.9729	23.8333
Ncapd2	22.5737	22.4267	21.335		23.014	19.3831
Ddx18	21.7931	19.9579	21.0418		22.611	18.3807
Pitrm1	23.3733	24.2612	21.6717		26.0361	23.231
Nsun5	22.7235	20.459	20.0174		22.485	18.5472
[truncated: 140 more rows]
