# Supplementary material for: Disruption of tRNA threonylation triggers RIG-I mediated anti-tumour immune response
Source: Nat Commun. 2026 Feb 25;17:3145. doi: 10.1038/s41467-026-69964-2 (PMC13043769; doi:10.1038/s41467-026-69964-2)
Supplement: Supplementary file 7 — Supplementary Dataset 5 [file 41467_2026_69964_MOESM7_ESM.xlsx]

## Sheet: Sheet1
shCtr (n=12)	shOSGEP (n=78)	random list of proteins (n=78)
Slc35b1	Pfdn2	Slc25a44
Tmem63b	Tpp1	Dym
Endod1	Chtf8	Srebf2
Ybey	Dbt	Tut1
Myo3a	Psmb7	Azin2
St3gal4	Zyx	Clybl
Angptl2	Hspe1	Ttf1
Obscn	Ahcyl2	Marchf8
Chd1	Peo1	Banp
Map2k4	Gfm1	Zfand3
Sccpdh	Cnot3	1700123O20Rik
Tm9sf1	Ndufa6	Rpp40
	Mrpl28	Mdm4
	Ifi35	Dgkz
	Aldh6a1	Etfa
	Ide	Zfp422
	Sacs	Frzb
	Nmi	Wtip
	Nudc	Fam102a
	Api5	C8g
	Reps1	Uba2
	Snx12	Sox9
	Aprt	Josd1
	Gstm1	Srp54a
	Gna11	Dennd6a
	Tgm2	Bsdc1
	Por	Ythdc1
	Lrpap1	Cip2a
	Tnks1bp1	Cdc37
	Stx4	Ralb
	Anxa11	H2az2
	Hspg2	Mycbp
	Anxa7	Prpf31
	Fam91a1	Agpat5
	Ddx46	Lrrc8d
	Snx6	Ercc6
	Tacc1	2610008E11Rik
	Tln2	5730455P16Rik
	Actn1	Siva1
	Proser3	Olfr1419
	Vac14	Gm49322
	Dlg1	Mrpl39
	Map1s	Lrrc8d
	Eftud1	Bin1
	Ccz1	H2ac8
	Scaly	Cd82
	Trnt1	Acvrl1
	Mrpl47	Ilf3
	Gtf2f2	Atp5h
	Fam26e	Sumo1
	Spg20	Mapre3
	Rbm12	Macroh2a1
	Mrpl50	Zfp799
	Chid1	Myd88
	Mrps2	Ndufb9
	Me2	Foxm1
	Sntb1	Mtmr12
	Kars	Hdac9
	Mrps5	Utrn
	Mrpl27	Cenpv
	Mrpl16	Ppp1r8
	Pard3	Rtl8c
	Pmpcb	Zdhhc21
	Aldh1b1	Dhx29
	Nt5c3a	Zfp691
	D10Jhu81e	Des
	Cul5	Mlxip
	Mrpl2	Zfp729b
	Rexo2	Cep104
	Ascc1	Pclaf
	Gnai3	Ubash3a
	Mrps15	Kyat3
	Rp2	5730409E04Rik
	Glce	Ccdc138
	Sh3glb1	Dip2a
	Acot2	Gm26920
	Smap	Arsk
	Clic1	Psen1
