# Supplementary material for: Disruption of tRNA threonylation triggers RIG-I mediated anti-tumour immune response
Source: Nat Commun. 2026 Feb 25;17:3145. doi: 10.1038/s41467-026-69964-2 (PMC13043769; doi:10.1038/s41467-026-69964-2)
Supplement: Supplementary file 8 — Supplementary Dataset 6 [file 41467_2026_69964_MOESM8_ESM.xlsx]

## Sheet: Sheet1
Transcript ID	AAA_E	AAC_E	AAG_E	AAT_E	ACA_E	ACC_E	ACG_E	ACT_E	AGA_E	AGC_E	AGG_E	AGT_E	ATA_E	ATC_E	ATG_E	ATT_E	CAA_E	CAC_E	CAG_E	CAT_E	CCA_E	CCC_E	CCG_E	CCT_E	CGA_E	CGC_E	CGG_E	CGT_E	CTA_E	CTC_E	CTG_E	CTT_E	GAA_E	GAC_E	GAG_E	GAT_E	GCA_E	GCC_E	GCG_E	GCT_E	GGA_E	GGC_E	GGG_E	GGT_E	GTA_E	GTC_E	GTG_E	GTT_E	TAA_E
0610009B22Rik	0	0	0	0	0.962	0	1.241	0	9.966	0	7.794	0	0	9.964	0.851	0	0	0	-0.849	0	0	0	0	0	0	0	0	0	0	0	0	0	0	0	0	0	0	0	0	9.229	10.966	0.585	0.261	0	0	0	1.032	0	0
0610010K14Rik	0	0	0.54	0	0	-7.055	-3.232	0	0	0	0	0	0	0	0.171	0	0	0	0	0	0	0	0	0	0	0	0	0	0	0	0	0	0	0	0.402	0	0	0	0	0	0	0	0	0	0	0	9.966	0	0
0610012G03Rik	0	0	0	0	0	0	0	0	0	6.267	0	5.728	0	0	0.509	0	0	9.966	-8.644	0	0	9.964	0	0	0	0	8.267	0	0	0	0	0	10.966	0	0	0	0	0	0	0	-0.737	0	1.944	0	0	-12.773	-0.931	0	0
0610030E20Rik	0.126	-2.276	-0.645	0	4.459	9.382	-12.134	0.026	0.993	-0.138	-0.143	2.332	-7.644	4.585	1.83	-8.966	2.089	8.745	3.123	-8.966	3.227	-1.482	0	0	0	0	5.977	-9.964	5.112	0.91	0.334	2.503	-3.896	0	0.428	2.833	-2.663	1.01	0	0	0.979	1.84	-1.212	-4.429	-10.103	-7.384	0	-4.905	-0.907
1110004F10Rik	-0.277	0	0.291	-2.608	-1.363	2.502	-2.032	-2.442	-0.042	1.028	-0.672	0.327	-8.379	1.535	0.621	-1.289	-1.736	-9.555	-0.21	0	0	-10.289	0	0	1.016	0	0	0	0	-0.042	2.342	-9.449	3.7	0	0.977	0.193	0.614	-0.411	-11.184	0.001	6.375	0	0.077	-5.977	0	-2.999	-1.964	0	0
1110032A03Rik	0	0	0	0	0	0	0	0	-1.849	0	0	-9.966	0	0	1.782	0	0	0	9.966	0	0	0	0	0	0	0	0	0	0	0	0	0	0	0	0	0	10.966	0	0	0	11.469	0	9.966	0	0	-8.966	0.949	0	0
1110038F14Rik	0	0	-2.484	-8.379	-0.641	11.967	0	8.969	-0.266	8.658	-0.43	0	0	0	0.464	0	0	0	0.003	0	10.963	8.966	0	0	-10.964	0	0	0	0	8.52	0.453	0	0	8.969	0.953	0	6.883	0	0	7.229	-12.286	0	-0.163	-10.966	0	0	-1.459	0	-10.964
1110051M20Rik	-2.586	0	-1.624	0	0	10.966	0	0	1.474	0	2.012	0	0	0	-1.087	9.329	0	0	0.515	0	-1	0	6.508	0.323	0	0	0	0	-9.551	0	1.337	-9.229	0	1.358	-2.503	-6.966	7.966	1.976	-7.966	1.737	0.86	0	2.936	7.384	2.197	0	-8.966	0	0
1110059E24Rik	0	0	0	0	7.209	0	0	1	1.239	0	0.272	1.108	0	0	0.476	0.001	12.551	0	0	0	0	0	0	0	0	0	-10.667	0	0	0	-2.584	-8.379	6.15	3.554	2.943	0	0	0	2.617	0	-0.642	0	0	0	0	0	-0.37	0	0
1110059G10Rik	0	0	-0.561	0	0	-10.966	0	10.966	0.415	-9.342	0	0	0	0	1.673	0	0	0	-1.289	0	0	0	0	0	0	0	0	0	0	0	0	0	0	0	0	0	0	0	0	0	0	0	0	0	0	0	-10.551	-9.382	0
1110065P20Rik	0	0	0	0	0	0	0	0	0	0	-0.363	0	0	0	-0.347	0	-11.966	0	0	0	0	0	0	0	0	0	-10.551	0	0	0	0	0	0	0	2.157	0	0	0	2.699	0	0	0	0	0	0	0	0	0	0
1190005I06Rik	0	0	1.195	0	-9.966	0	-8.966	0	0	3.001	0	0	0	-10.966	7.209	0	0	0	7.966	0	0	0	0	0	0	0	0	0	0	0	-11.966	0	0	0	0	0	0	0	0	0	0	0	10.966	0	0	-8.966	0	0	0
1190007I07Rik	0	0	0	0	0	0	0	0	0	0	0	0	0	0	12.225	0	0	0	0	0	0	0	0	0	0	0	0	0	0	0	0	0	0	0	0	0	0	0	0	0	0	0	11.551	0	0	0	0	0	0
1500009L16Rik	0	0	3.171	-9.966	0	0	9.644	0	0	0	0	0	0	0	0.239	0	0	0	0	0	0	0	0	0	0	0	0	0	0	0	0	0	0.978	0	-1.338	0	0	0	-1	0	10.288	0	0	-10.189	0	0	0	0	0
1500011B03Rik	0	0	0	0	0	0	0	0	0	0	-11.288	0	0	0	-2.988	0	0	0	-10.966	0	0	0	0	0	0	-9.966	2.769	0	0	0	6.714	-9.966	-11.55	0	0	0	0	0	-1.03	0	0	0	0	9.966	0	0	-0.738	0	0
1600012H06Rik	2.027	0	9.615	0	0	-7.644	0	7.644	-0.208	9.967	3.322	8.379	0	0	1.246	0	0	-9.966	0	0	0	0	0	0	0	-8.966	-1.002	0	0	0	8.966	0	0	-0.586	1.064	0	0	1.865	0	0	-1.171	0	-0.697	10.307	0	0	0	0	2.997
1600014C10Rik	0	0	1.578	0	0	0	0	11.774	8.644	-1.358	-1.066	0	0	0.901	-0.374	8.966	0	0	-0.115	0	7.384	0	0	0	0	0	0	-9.966	0	-9.966	-1.61	-9.966	0	0	-2.583	0.194	0	1.151	0	2.135	-8.928	0	7.966	1.415	0	10.966	-0.694	11.55	0
1700010I14Rik	0.485	0	7.644	0	0	0	0	0	-10.551	0	8.028	0	0	0	2.784	0	0	0	10.966	0	0	0	0	0	0	0	0	0	0	0	0	0	1.586	-9.966	-2.171	0	11.644	0	0	0	8.551	0	11.551	0	0	0	-9.966	0	0
1700017B05Rik	1.056	0	9.103	0	0	0.999	0	9.966	-0.099	-3.907	-1.106	7.644	0	0	-1.436	0	8.741	-9.382	-0.264	0	4.668	0	0	-2.582	0	0	-1.485	0	0.921	0	2.102	-11.732	0	1.001	-2.722	-0.349	2.955	6.508	0	-9.551	-1.874	0	-1.76	0	9.966	0	0.09	-0.094	0
1700019D03Rik	9.966	11.551	0	0	1	0	0	0	-1.415	0	1.101	0	0	0	-1.378	0	0	0	8.966	0	0	0	0	0	0	0	0	0	0	0	-10.966	0	0	0	3.702	-8.966	0	0	0	0	0	0	-9.551	0	0	0	2.904	0	0
1700025G04Rik	0.674	0	1.593	0.583	10.553	1.196	0.996	10.551	0.858	-9.618	2.681	-10.966	1.413	0	0.11	0	0	8.109	11.703	-7.794	-4.064	0	0	0	-9.963	0	0	0	0	0	1	0	0.264	-2.513	0.585	-7.644	-2.322	0	1.363	-0.906	-0.79	1.086	2.629	-0.041	-8.966	11.55	1.272	-7.644	0
1700030K09Rik	1	0	-1.929	0	-8.966	0	9.551	0	-0.297	-1.515	-0.706	0	0	0.808	-0.053	0	-9.966	0	-0.991	0	0	0	0	0	0	0	0	0	0	0	6.375	0	7.443	-2.515	0.688	0.415	8.379	2.937	-0.415	0	0	0	0	8.379	0	0	1.787	0	0
1700037H04Rik	0.335	8.966	0	0	0	0	0	-5.807	-6.508	-0.252	0	-3.415	0	0	1.479	0	0	0	-5.392	0	-11.548	10.551	0	0	0	0	0	0	0	0.726	-8.093	0	0	-0.414	0.222	0	-2.67	0	0.458	0	0	-6.943	-3.613	-3.539	0	-9.896	1.12	-8.966	0
1700066M21Rik	-0.544	-10.966	-9.382	9.966	0	0	0	-13.136	-1.948	-3.391	2.437	0	0	0	-1.293	0	8.966	-2	0.872	-6.794	0	-8.966	0	6.794	0	0	0	0	-1.585	0	-8.243	-8.644	0.74	0	-7.794	-1.348	0	-8.966	0	0	-1.041	-0.11	-8.644	0	-12.551	0	8.966	0	0
1700088E04Rik	0	0	0	0	0	0	0	0	0	0	0	0	0	0	-11.425	0	0	0	0	0	0	0	0	0	0	0	0	0	0	0	0	0	0	0	-8.966	0	0	0	0	0	0	0	0	0	0	0	0	0	0
1700123O20Rik	-9.966	1.849	0	-8.379	0	0	0	0	0	7.229	-8.271	0	0	0	0.287	-10.965	0	0	0	0	0	0	0	0	0	0	0	0	0	0	-3.536	-9.966	-8.88	0	2.918	0	0	0	0	0	-4.834	0	2.585	0	0	0	0	0	0
1810009A15Rik	-10.966	0	0	0	0	0	0	0	0	0	0	8.966	0	0	-3.664	0	0	0	-8.379	0	0	0	0	8.794	0	0	6.966	0	0	0	0	10.966	0	10.551	0	8.895	0	2.668	0	1.415	-0.736	0	0	0	0	0	11.666	0	0
1810013L24Rik	-0.612	1.499	-6.794	-8.155	0	0	0	0	0.385	11.286	0.614	2.095	-10.551	-8.966	-1.047	0	4.545	9.967	-7.966	-0.952	0	10.554	1.044	-9.967	11.731	3.636	1.623	0	0.659	0	1.149	2.804	0.124	-0.192	-1.737	-1.585	-0.371	0	0	-0.117	-0.829	0	-0.571	1.266	-10.538	0.259	0.771	-0.715	-1.585
1810030O07Rik	-7.966	-0.816	0.274	-10.496	1.496	0	1.306	-2.5	-4.078	0	1.209	9.966	0	-2	-1.287	0	2.001	0	0.519	0	11.966	0	0	0	0	0	0	0	0	-12.554	0.006	0	4.387	0.96	-0.339	0	12.967	0	0	0	-10.229	0	1.393	-9.702	0	0	2.138	0	-0.459
1810037I17Rik	0	0.602	-1.642	-8.966	0	0	0	0	2.263	0	0	0	0	0	0.412	0	0	0	0	0	0	0	0	0	0	0	0	0	0	0	2.256	0	0.637	0.393	-0.677	0	0	0	2.696	-10.774	-1.143	0	0	0	-9.964	0	0	-8.966	0
1810055G02Rik	0	0	0	0	-8.966	0	0	0	-11.189	0.415	-7.267	0	0	0	3.488	0	0	0	0	0	0	0	0	0	0	0	0	0	0	0	0	0	0	0	0	0	0.156	9.743	0	0	0	8.379	0	0	0	-9.382	10.966	0	0
1810058I24Rik	0.655	0.064	-0.285	0	0	-11.287	8.969	-2.373	1.994	-1.152	1.645	-1.589	0	0	-0.07	0	2.867	0	1.322	0	1.23	0	0	1.089	0	0	0	0	0	6.794	-0.713	-2.492	0.116	0	-8.957	1.071	-1.585	9.959	0	0	1.237	-0.851	1.002	2.115	8.96	-3.005	0.521	1.279	7
2010315B03Rik	-9.229	0	0	-1	9.551	0	0	0	0.501	0	-8.966	0	1	0	1.443	0	-7.966	0	0	0	0	-9.382	0	0	0	0	0	0	0	0	-2.358	0	-9.344	0	4.189	0	0	8.379	0	0	0	0	0	-9.966	0	0	0	0	0
2210016F16Rik	-1.416	0	-0.868	0	1.78	0	0	-9.966	1.584	-9.966	0.03	9.966	0	0	-0.127	0	0	0.959	0.323	0	0	1.582	0	3.176	-9.966	0	-8.379	0	0	0	3	0	2.738	-1.173	-1.354	0	8.16	1.679	9.967	-1.64	-0.291	0	-3.017	0	0	0	-1.957	-9.966	0
2210016L21Rik	0	0	-0.36	0	8.82	-0.585	0	0	1.848	-0.183	-1.246	0.908	0	0	0.276	0	-0.731	0	-8.745	0	11.966	3.155	0	0	0	0	0	0	0	0	0	0	8.966	0	0.576	0	1.647	0	0.817	0	0	0.738	-8.379	1.472	0	12.548	2.106	0	0
2210418O10Rik	0.558	2.441	0.865	-1.941	-0.612	0	0	-10.229	2.399	-1.585	-0.497	-0.146	0.488	-7.267	0.454	0	10.19	1.002	6.966	0.96	-8.353	0	0	-9.379	0	0	0	0	-6.883	9.382	-8.963	0.263	0.563	1	-1.61	9.551	-12.111	0	0	0	-0.053	-7.508	-3.487	-7.384	8.644	-12.288	0.231	-6.508	0
2300009A05Rik	-0.584	0	-0.388	0	0	0	0	0	0	0	0	0	0	0	-0.224	0	0	0	0	0	0	0	0	0	0	0	0	0	0	0	0	0	1.799	0	0	10.762	0	0	0	0	0	0	0	7.384	0	0	-7.109	0	0
2310011J03Rik	0	0	-10.532	0	0	0	0	0	-6.768	10.966	1.478	11.966	0	0	-1.211	0	0	0	0	0	0	0	0	0	0	0	-8.966	0	0	0	-0.701	0	0	0	-1.998	0	0	0	0	0	10.551	4.708	0	0	0	0	-7.644	-4.117	8.379
2310022A10Rik	0	0	-0.263	0	0	0	-2.721	0	-3.016	-1.909	0.432	0	0	0.949	-0.005	0	0	-0.997	-0.718	0	0.582	0	0	0	0	0	-1.964	0	0	0	2.894	0	0	-9.967	-0.18	0.193	10.967	-1.372	0	0.999	-1.948	0	-0.829	0.23	0	1.171	1.733	0	0
2310022B05Rik	0	8.966	0.16	0	8.966	0	0.418	0	0.437	0.56	1.95	7.409	0	2.1	-0.895	0	0	0	0.662	0	0	0.393	9.803	0	0	11.964	0	0	0	8.16	-9.207	0	-1.389	7.966	-5.426	-10.968	11.964	-2.975	9.19	1	2.153	0	0.836	0.378	-8.966	0	8.644	0	0
2310030G06Rik	0	0	0	0	0	0	0	0	0	0	-8.093	0	0	0	2.213	0	0	0	0	0	0	0	0	0	0	0	0	0	0	0	0	0	0	0	0	0	0	9.966	0	0	0	0	0	0	0	0	0.53	-4	0
2310033P09Rik	0	0	0	0	-9.382	0	0	0	-7.794	0	0	0	0	0	0	0	0	0	-7.508	0	0	0	0	0	0	0	-8.379	0	0	0	0	0	0	0	0	0	0	0	0	0	0	0	0	0	0	0	0	0	0
2310039H08Rik	0	0	0	0	0	0	0	0	0	10.288	0	0	0	0	0	0	0	0	0.546	0	0	0	0	0	0	0	9.644	0	0	0	0	0	0	0	-9.966	0	0	0	0	0	0	0	11.551	0	0	0	0	0	0
2310057J18Rik	0	-6.966	0	0	-9.966	0	0	0	-0.464	0	0	0	0	0	-0.64	0	0	0	0	0	0	0	0	0	0	0	0	0	0	0	0	0	-1.343	0	0	0	0	0	0	0	0	0	0	0	0	0	0	0	0
2310057M21Rik	-2.391	-8.966	1.126	9.379	-7.644	0.003	0	0	1.844	2.505	-0.589	8.679	2.585	8.966	-1.353	-1.32	8.966	7.966	0.515	2.325	1.391	8.379	7.16	9.966	0	0	8.379	7.644	0	0	0	-10.965	0.759	-3.588	-1.579	-2.128	0	1	-10.965	0.756	-1.045	0.07	1.565	-0.572	0	-9.058	-0.148	1.15	-7.794
2310061I04Rik	0	0	0	0	-11.425	5.492	0	0	-6.209	0	1.749	-1.494	0	0	-0.134	0	0	-10.969	-7.443	8.16	0	0	0	0	0	0	0	0	0	0	0.449	0	6.794	-7.966	1.119	-9.382	0	1.528	0	0	13.771	-1.611	-5.954	0	0	-2.911	-0.934	0	0
2410002F23Rik	10.968	2.056	-3.93	0	0.726	-0.273	0	10.19	-2.546	-1.582	0.297	9.895	8.14	7.384	1.073	0	5.883	-1.05	-7.229	-1.688	0.194	9.384	0	-9.967	0	0	0.781	1.325	3.173	-0.528	-0.437	0.851	1.485	-0.278	-2.111	-0.484	0.99	-10.551	0	-0.824	8.061	1.076	-3.76	-4.102	-2.15	8.794	-0.444	0	0
2410004B18Rik	0	0	-0.104	10.703	-2.216	0	0	-1.027	1.322	-0.688	0	0	0	0	0.209	9.966	0	0	-7.852	0	0	0	-9.966	0	0	0	0	0	0	0	0	0	0	0	-9.371	0	0	0	0	0	9.966	-7.384	-1.063	0	0	0	0	0	0
2510009E07Rik	-8.966	-9.644	2.002	-0.829	-0.194	-10.554	-8.969	2.116	-1.615	10.964	-1.123	1.321	0	0	-0.975	-0.414	-8.966	-8.745	0.781	0	-2.884	-1.872	0	0.018	0	0	0	0	-6.508	0	1.677	-12.285	3.238	0	8.966	7.966	1.338	-0.203	0	-0.6	0.262	2.082	0.739	0	-11.188	1.138	-1.706	0	-8.745
2510039O18Rik	0	7.966	2.677	0	-9.961	8.969	0	0	-0.582	1.262	-0.521	-12.055	0	0	0.17	0	0	-0.875	-2.179	0	0	0.816	-2.54	-8.969	0	0.398	-0.914	0	0	0	0.706	0	-2.907	-2.732	0.487	8.966	0.193	-1.321	-8.969	0	-6.508	0.772	0	3.802	0	0	1.193	-2.053	0
2610001J05Rik	0	0	3.064	0.794	-1.627	0	-0.444	0	0.286	0.128	9.963	0.267	9.97	0	-0.811	0	-0.478	0.292	0.732	0	0	0	0	0	1.293	0	0	0	0	8.966	0	0	0.73	0	-0.393	2.324	-2.132	0	0	-0.19	0.812	0	-0.718	0	-8.966	0	0	-11.55	0
2610002M06Rik	-0.841	-0.406	0.085	-2.055	1.203	0	0	-0.254	-0.732	-2.602	1.522	-1	-0.644	-0.604	-0.426	-0.163	0.059	0	0.749	-6.644	0	0	0	0	2.246	0	0	0	0.838	8.966	-1.377	3.001	-0.924	-8.379	-0.841	0.383	-2.046	0	0	3.426	-1.09	-0.484	-0.059	0	3.734	0	-1.235	-0.162	0
2610008E11Rik	0.349	-9.964	-0.289	0	1.158	0	0	0	3.988	6.209	-4.238	1.819	1.585	-8.966	-0.134	0	0	0	-1.32	0	8.379	0	0	8.966	0	0.586	0	0	0	-8.966	0	8.966	-2.482	1.582	-2.466	-0.629	-0.24	0	0	4.022	-0.726	-10.992	0.472	6.883	10.38	10.967	-0.373	2.323	10.965
2610021A01Rik	1.585	0	-7.644	-8.644	0	0	0	0	-0.749	0	-1.124	0	2.114	-7.966	0.754	0	-5.075	0	-11.48	0	0	0	8.966	-6.15	0	0	0	0	0	-8.644	-9.966	-9.966	6.966	0	8.379	0	0	0	0	0	1.792	0	7.577	8.966	0	0	-3.156	-9.229	2.228
2610044O15Rik8	0.062	-3.67	-0.396	-1.517	1	-8.644	0	8.839	-0.114	-0.322	1.29	1.129	-1.262	-7.966	0.343	0	11.553	0	8.551	3.129	-8.16	11.774	0	0	0	0	-8.966	0	0	9.966	2.767	10.473	0.425	-9.551	-2.356	-0.075	10.967	8.379	-0.587	0.414	0.076	5.392	0.63	-0.537	8.271	0	1	9.551	-0.215
2610301B20Rik	-3.17	0	-0.163	0	0	0	0	10.551	0	0	0	0	0	0	-3	0	0	0	0	0	0	-8.379	0	0	0	0	0	0	0	0	0	0	0	0	-1	0	0	0	0	0	-7.644	0	0	0	0	-1	0	0	0
2610507B11Rik	0.959	-0.378	0.015	-0.329	0.217	-1.04	0.085	-0.123	0.339	0.695	-0.587	-0.358	-0.508	-2.962	0.139	0.437	0.82	-1.607	-0.055	-0.599	0.067	-0.341	-1.623	-1.365	0	-7.547	-0.056	-5.755	-0.008	1.581	-0.365	-0.076	-0.019	0.085	0.387	-0.362	0.215	-0.044	-0.508	-1.35	-0.406	0.822	-0.618	-0.418	-0.78	0.287	-0.377	-0.25	1.398
2700049A03Rik	-0.886	-8.379	-0.068	1.242	-1.465	3.806	0	0	1.771	-0.149	-1.402	-3.129	-11.964	0	-0.9	3	-8.966	9.966	-2.366	0	0	0	0	0	0	0	0	-1	0	0	0.844	0.415	2.219	-13.188	-1.753	0.087	-9.581	-8.379	-8.093	0	-1.205	-9.157	1	-2.501	0	0	-2.57	-1.474	-8.379
2700062C07Rik	0	-9.644	-9.966	0	0	-10.551	0	0	10.966	0	0	-10.229	0	0	1.215	0	-8.966	0	-9.966	0	0	0	0	0	-9.966	0	0	0	0	0	0	0	-1.584	0	-9.382	0	-9.229	0	0	0	0	0	0	0	9.382	0	0	0	0
2700097O09Rik	0	0	0	0	-10.967	0	0	8.966	-2.907	0	-9.966	0	-10.551	0	-0.657	2.396	0	8.966	0	0	0	8.966	0	0	0	0	11.551	0	0	0	0	0	0	0	0	-9.966	0	9.966	0	0	8.17	0	11.551	0	0	0	0	0	0
2810004N23Rik	-1.965	10.551	0.146	-9.966	7.384	-1.32	0	0	-2.028	0	-0.746	0.527	0	-6.066	-1.591	0	4.565	-8.379	-0.317	0	8.644	-8.966	0	0	0	0	-0.391	0	0	0	-13.053	0	-0.381	0	-3.255	0	0	0	0	-0.589	0.654	-12.288	1.502	0	0	1.945	-8.379	10.967	-3.409
2810021J22Rik	0	0	-3.294	-8.966	-0.63	0	0	10.967	-0.05	-1.644	1.828	0.009	0	0	-1.6	0	0	0	-10.189	0.378	0	0	0	0	6.066	0	0	0.75	0	0	0.112	-8.966	9.966	0	-0.567	1.586	-9.207	0	0	8.379	0.723	-8.966	-0.398	10.966	0	0	0.631	9.966	0
3110001I22Rik	12.468	0	8.966	0	0	0	0	0	0	1.323	0	0	0	0	2.364	0	0	0	0	0	0	0	0	0	0	0	0	0	0	0	0	0	0	0	0	0	0	0	0	0	0	0	-9.966	0	0	0	8.966	0	0
3110009E18Rik	0	0	0	0	0	0	0	0	0	0	0	0	0	0	-8.644	0	10.966	0	0	0	0	0	0	0	0	0	0	0	0	0	0	0	0	0	0	0	0	0	0	0	0	0	0	0	0	0	0	0	0
3110040N11Rik	0	0	0	0	0	0	0	0	0	0	0.852	0	0	0	1.568	0	0	0	0	0	0	0	0	0	10.967	0	0	0	0	0	-10.966	0	0	0	8.966	0	0	-1	0	1	0	0	-2	0	0	0	9.966	0	0
3110082I17Rik	0	0	0	0	0	0	0	0	0	2.949	-1.19	10.551	0	0	-3.206	0	0	0	0	0	0	0	0	0	0	0	0	0	0	-7.384	4.396	0	0	0	0.264	0	0	0	0	0	0	0	9.773	0	0	0	0	0	0
3830406C13Rik	1.002	0	8.966	0	11.288	0	0	0	-0.241	0	-0.456	0	0	0	3.056	0	0	0	-8.94	0	0	0	0	0	0	0	0	9.967	0	0	0	0	7.966	0	-2.252	0	-9.966	0	-7.384	0	-0.999	0	0	0	0	0	0	0	0
4833420G17Rik	0	0	1.802	0	0	0	0	0	0	0	1.132	-2.883	0	-0.289	1.483	0	13.549	0	1.813	4.115	12.669	0	0	0	9.961	0	9.969	0	0	0	8.966	0	-0.584	0	-5.546	-10.963	-1.336	0	0.784	-8.966	0.505	1.031	0.678	0.54	2.406	0	-0.4	-8.966	0
4833439L19Rik	-8.234	-14.871	-0.454	0	0	1.319	2.475	0	1.166	-2.565	-0.302	-8.379	-3.907	-4.001	-0.048	0	3.616	0	-1.418	0	1.012	-0.74	0	-1.289	0	0	0	-3.383	0	-10.268	-3.765	-1.09	-0.311	-1.447	2.228	-12.423	0	0.752	0	-6.443	1.008	0	0	0.152	0	0.329	-2.59	0	0
4921524J17Rik	-0.057	0	8.379	0	8.966	-8.379	0	7.966	0	0	9.353	0	0	0	2.222	0	0	0	0	0	0	0	0	0	7.16	0	0	0	0	0	0	9.966	0	0	7.721	0	9.187	0	0	0	0	0	3.322	0	0	0	-11.551	-9.966	0
4930430F08Rik	0	0	-7.966	0	0	-8.16	0	0	0	0	10.189	-9.966	9.966	10.288	1.415	0	0	0	-7.966	0	0	0	0	0	0	-0.83	0	10.551	0	0	11.824	0	0	0	0	0	-8.379	0	0	0	2.689	-10.966	0	0	0	0	8.966	0	0
4930453N24Rik	0.979	0	-8.379	-1.587	0	-1.22	0	0	-0.584	0	-1.046	-0.554	-0.366	-10.965	2.222	0	-11.035	6.794	-1.513	-6.644	0	0	0	-9.966	0	0	0	0	0	0	4.416	0	0.337	10.553	0.637	-10.964	0.416	-9.451	0	0	0.652	0	0.999	0.584	0	0	-0.375	0	0
4930503L19Rik	-0.022	0	-1.484	-0.233	1.835	-10.551	-2.976	9.382	-1.463	1.639	-1	0	9.966	0	0.123	0	-10.966	0	-0.392	0	0	0	9.966	-8.379	0	0	0	0	0	0	0.655	7.966	-0.082	0	-1.384	0	-9.966	0	8.379	0	9.964	0	1.415	0	1.916	0	-0.211	7.966	-10.966
4930579G24Rik	-7.644	0	9.551	0	3.582	0	0	0	-10.731	-8.969	-0.282	0	0	0	0.253	0	0	-9.644	0	0	-8.969	0	0	-9.967	0	0	10.551	0	8.966	8.379	0	0	0	-6.508	-2.894	-2.406	0	0	0.997	0	0.975	0	2.064	-10.967	0	0	-9.967	2.587	0
4931406C07Rik	-1.414	1.33	-1.372	2.543	-7.508	-0.881	0	0.055	-0.698	1.084	0.686	0	-9.963	-3.585	-0.705	10.288	-9.229	-1.489	3.94	0	0	-1.566	0	-5.728	0	0	0	0	0	-0.738	0.543	0	3	3.777	-0.11	-2.322	2.381	3.644	0	0.253	0.076	-2.466	-3.85	0.319	0	-12.961	0.217	0	0
4931414P19Rik	0	0	-0.778	0	0	0	0	0	0	0	8.745	0	0	0	-5.226	0	0	0	9.966	0	0	0	0	-11.773	0	0	0	0	8.966	0	0	0	2	0	2.087	0	-8.405	0	0	0	0	0	-11.081	0	9.382	1	0	0	0
4931428F04Rik	0	0	0	0	0	0	0	0	0.584	-0.322	3.783	-8.644	0	0	1.744	0	0	0	0.542	0	0	0	0	0	0	-1.001	0	0	0	0	9.157	0	6.644	0	0.408	0	0	0	0	0	1.517	-0.494	-2.458	0	0	0	0	0	0
4932438A13Rik	0.492	-0.553	0.17	0.648	-0.119	1.684	-2.577	1.269	0.081	0.078	-1.414	0.639	0.258	1.356	0.076	-0.78	0.393	-0.171	-0.131	-3.16	0.402	0.22	0.736	-0.72	-0.491	0	6.375	-11.192	-0.36	-0.328	-1.625	3.779	-0.371	-1.88	-1.508	-0.975	-0.887	1.686	0	-0.725	0.263	0.03	-0.475	1.466	-0.871	-0.574	0.924	0.089	-2.051
4933427D14Rik	10.066	7.16	1.634	0	10.966	9.964	0	10.55	1.194	-10.097	3.138	10.38	0	0	-1.22	0	0	-10.644	-0.66	-9.551	-8.16	0	0	-10.968	0	8.966	0	0	0	-9.967	-1.29	0	-0.485	9.966	0	10.382	0	0	0	-1	9.382	0	3	-3.583	0	-9.966	7.508	7.384	-6.375
4933434E20Rik	-3.003	3.584	-9.96	-0.26	0	10.103	-9.96	-0.882	2.005	-2.993	3.464	6.375	9.966	13.135	0.112	0	8.969	-1.376	0.151	-12.967	-9.966	-7.16	1.153	9.961	0	-0.415	9.961	-10.957	0.003	7.895	1.532	9.961	1.426	1.001	3.047	-2.001	-0.193	-9.96	0.623	-9.704	0.186	-10.965	2.097	0.624	0	-1.22	0.027	-8.644	-9.187
5031439G07Rik	-0.6	0.462	-0.217	3.264	0.215	0.583	-1.365	-0.761	-0.406	-0.449	-0.187	-1.222	3.604	-2.284	0.07	-0.554	-1.267	0.274	-0.357	0.005	-1.352	-0.205	1.037	-0.53	-7.392	0.367	0.03	0.982	-2.714	-0.791	0.665	-0.861	1.255	0.089	-0.298	-0.411	0.146	-0.978	-2.998	1.362	-0.249	0.872	0.499	-0.635	8.379	-0.892	-0.077	-1.14	-0.674
5430403G16Rik	-11.551	0	12.773	0	0	-10.966	0	0	-7.57	0	0	10.967	11.551	0	-2.152	0	0	0	0	0	0	0	0	0	0	0	0	0	0	0	4.236	0	8.966	0	-1.845	0	0	0	0	0	0	0	0	0	-9.966	0	-0.584	0	0
5730409E04Rik	0	0	0	0	-10.967	0	0	0	0	0	0.709	0	0	0	0.376	0	0	0	9.966	-10.966	0	0	0	0	0	0	0	0	9.966	0	0	0	0	0	0	0	0	0	0	0	-9.382	7.644	0	-9.966	-0.171	0	-0.492	0	-9.966
5730455P16Rik	-1.145	-1.491	0.452	-0.494	1.117	8.963	0	0	4.269	-4	0.221	3.682	-2.926	1.193	-0.741	-1.325	0	0	8.524	0.21	0	9.967	0	0	0	0	6.039	-0.584	11.556	0	-11.823	-10.731	0.222	-8.644	1.662	1.806	1.502	0.093	-9.964	0.097	-0.606	1.695	-0.014	0	8.379	0.171	-3.416	-9.966	8.745
5730480H06Rik	0	0	0	0	-8.966	0	0	0	0	-1.586	9.966	-8.966	0	0	-2.06	0	0	0	0	0	0	0	0	0	0	0	-10.966	0	0	0	-10.966	-8.966	1.447	0	-7.055	0	0	0	0	0	-0.738	0	0	0	0	0	8.794	0	0
5730507C01Rik	-1.141	-2.585	-8.966	-8.644	8.966	0	0	0	0.379	0	2.972	8.966	0.551	-0.223	-1.014	0	0.466	10.552	-2.402	0	7.644	0	-9.551	9.967	0	0	0	0	5.124	-8.794	-0.923	1.444	-0.355	0	2.889	0	5.322	0	0	0	2.907	0	-0.041	-0.569	7.384	0	-10.966	1.101	-0.623
6030458C11Rik	1.743	-8.379	-0.262	-0.582	0.003	0.473	10.967	0	-1.08	0	1.697	-1.354	0.377	-8.969	0.174	7.384	1.158	11.188	0.584	0	-9.966	0	0	-1.655	0	13.052	9.629	0	0	0	-1.136	0	0.514	1.111	2.061	0	-2.477	0	0	0	-3.584	-8.379	2.543	-1.761	0	0	9.966	-1.044	-10.964
6430548M08Rik	0	0	0.949	0	0	0	0	-0.378	0.653	0	2.082	-11.552	0	0	0.42	0	10.966	-13.134	3.459	0	0	-2.84	0	0	0	9.702	-9.966	0	0	0	-3.34	0	-4.7	-1.585	-1.167	-8.966	-8.629	-1.835	0	-10.964	6.267	0	2.028	0	0	-9.966	4.414	0	0
8030462N17Rik	11.842	9.382	2.062	-1.342	-7.741	0	-9.382	-1.586	-0.003	0.152	-0.57	-9.42	-10.328	0	0.745	-2.322	0	12.628	-1.107	-1.417	1.583	0	0	0	0	0	0	0	0	11.968	-0.952	-0.325	-1.941	-0.229	0.338	-6.644	-7.693	-3.324	0	-9.969	-0.537	-0.001	6.15	0	0	0	-0.769	11.187	0
9030025P20Rik	0	0	0	0	0	0	0	0	8.794	0	0	0	0	8.966	-0.503	0	0	0	0	0	0	0	0	0	0	0	0	0	0	0	0	0	0	0	-11.679	0	0	0	0	0	0	0	6.443	0	0	0	0	0	10.38
9030624G23Rik	0	0	0	0	11.552	-9.451	0	0	8.16	0	1.24	0	0	0	-1.41	0	0	0	-8.379	0	7.384	0	0	6	0	0	0	0	0	0	0	0	0	10.968	9.058	0	0	0	0	0	0	0	0	0	0	0	1.974	0	0
9130008F23Rik	0	0	-0.416	0	0	7.644	0	0	0	0	10.967	0	0	0	3.96	0	9.967	0	6.966	0	0	0	0	0	0	0	-0.325	0	0	0	9.966	8.794	0	0	7.966	0	0	0	0	-9.966	12.967	0	1.547	4.806	0	0	-2.171	-12.774	0
9130019O22Rik	0	0	0	0	0	0	0	0	-10.966	9.966	-9.382	0	0	0	-9.355	0	0	0	-2	0	0	0	0	0	0	0	0	0	0	0	9.966	0	-9.966	0	0	0	0	0	0	0	0	0	0	0	0	0	3.583	0	0
9130023H24Rik	7.966	0	1.325	10.965	0	0	0	0	-1.414	0	1.884	0	0	7.384	0.98	0	-8.379	0	0	0	9.382	0	0	0	0	8.966	0	0	0	0	1.416	0	0	0	-1.487	0	8.966	0	8.745	0	-8.379	0	-1.335	0	0	0	10.55	0	9.964
9130401M01Rik	10.966	0	0	-9.382	0	0	0	-0.527	0	0	0.156	11.739	0	0	0.042	0	0	-11.965	-6.966	0	0	0	-8.379	0	0	1.242	0.809	0	0	0	0.645	0	1.901	-0.825	0.375	-1.678	-0.434	8.966	1.637	0	-1.261	1.028	9.966	5.158	0	0	-0.363	8.966	0
9330159F19Rik	8.966	0	0.678	0	0	0	0	0	10.551	-7.966	0	0	0	0	-0.901	0	0	0	6.459	8.966	0	0	0	0	0	0	0	0	0	0	0	0	10.399	0	10.966	0	-9.966	0	0	0	0	9.966	0	9.157	0	0	0	0	0
9430015G10Rik	9.551	0	8.551	8.379	0	0	9.16	0	-1.65	0	-3.452	0.892	0	0	-1.238	4.911	9.506	7.966	-0.107	0	0	7.966	0.171	9.967	0.484	0	8.644	0	0	0	-0.974	0	7.794	0	0.348	2.116	-7.966	1.001	0	-1.452	-1.026	-0.222	-4.954	0	0	-2.322	-0.182	0	0
9430038I01Rik	12.965	0	11.55	-1.587	0	0	0	0	7.644	9.551	-1.806	0	0	0	0.778	0	-9.966	0	2.621	0	0	0	0	0	0	0	0	0	0	0	7.615	0	0	0	0.857	0	0	0	0	-0.026	-8.093	0	-0.74	1.264	0	0	11.008	9.966	0
9530068E07Rik	0.778	0.4	-7.919	-1.071	-0.052	0.891	0.527	-0.85	-1.945	0.463	1.103	-0.718	0	3.761	-0.237	0	0	0	0.813	0	0.437	1.51	0	0	0	0	0	0	0.176	0	0.558	2.325	1.471	-2.701	-0.537	-0.688	-0.403	2.937	0	0.622	-12.551	-1.376	0	-0.158	4.087	-6.794	0.221	5.209	0.542
9930012K11Rik	0	0	-0.739	8.379	0	0	0	0	-8.966	4.954	0.699	12.665	0	0	-1.412	0	0	0	-0.699	0	0	0	0	0	0	0	0	0	0	9.966	12.966	8.966	0	0	0.315	0	9.964	0	-1	-1.999	-12.551	11.228	3.549	8.966	12.965	6.644	7.966	6.267	0
9930021J03Rik	-0.141	-1.375	-0.6	0.496	-12.022	-1.586	0	7.384	-1.111	-0.583	0.947	0.853	0	0.937	-0.611	0.621	-2.873	-9.377	-0.394	0	-0.49	0	-1.322	0.54	0	0	1	0	-6.907	0	1.11	0	-0.128	0	1.237	0	-7.16	-9.966	9.972	-10.963	3.736	-1.497	0.129	8.88	0	0.006	-0.602	7.966	0
9930104L06Rik	9.553	0	-0.586	0	0	11.288	0	0	-2.414	3.322	0	0	0	0	0.487	0	0	0	6.687	0	9.967	0	0	0	0	0	0	0	0	0	0	0	0	0	0	10.966	0	0	0	-9.966	-5.409	-4.585	0	0	-2.322	0	-2.302	0	0
A130010J15Rik	0	0	-11.095	0	0.416	-1.586	0	-5.585	-1.992	-1	-1.949	2.058	8.966	9.966	0.369	0.262	0	-10.288	1.056	4.496	2.59	8.966	0	0	0	0	0	0	0	-2.848	0	3.174	-0.704	2.186	0.928	-8.496	0.323	-1.962	0	0.808	2	0	-1.11	8.16	0	0	-0.094	3.136	-8.966
A430005L14Rik	-9.187	0	3.389	-11.551	0	0	-2.621	0	-7.966	-7.267	-0.222	0	0	0	-1.012	0	0	0	0	0	1.806	0	0	0	0	-9.966	0	0	0	-2.685	0	-6.794	0	0	-0.41	-7.966	0	0	0	0	0	0	-9.382	0	0	-0.416	0	0	0
A430033K04Rik	9.229	-0.886	1.301	-6.644	8.794	9.963	0.036	1.187	0.655	6.644	-1.156	-0.893	8.966	12.551	0.299	0	0.854	-2.562	0.052	1.224	0.923	0	0	0	0	10.229	0	0	-1.516	-2.001	0.828	-9.382	-0.972	1.322	-0.887	-9.966	0.568	0.375	0	1.513	-1.761	-11.692	1.7	9.964	-1.999	0	-1.125	0	-0.978
A630089N07Rik	-9.119	0	8.966	0	0	8.379	0	0	2	0	0	0	0	9.966	0.188	0	0	0	-10.966	0	0	0	0	-10.966	0	0	0	0	0	9.966	-8.644	0	0.327	0	8.966	-11.551	0	0	0	0	0	-2.875	0	0	0	0	0	0	0
A830018L16Rik	0	0	0	0	0	0	0	0	0	0	0	0	0	0	-5.124	0	0	0	10.551	0	0	0	0	0	0	0	0	0	0	0	0	1.323	0	0	0	0	0	0	0	7.248	5.492	0	1.522	0	0	0	0	0	0
A930004D18Rik	0	0	0.559	-9.966	0	0	0	-7.16	2.322	9.382	2.807	2.202	0	0	-0.522	11.963	0	0	0	-7.16	0	0.582	-10.966	9.379	7.966	0	7.267	9.379	0	0	0	0	0	3.169	0.698	0	7.16	9.966	8.379	0	0.113	0	-1.977	-7.384	2.321	0	0.307	0	0
Aaas	0	-1.529	-0.561	0	0	9.966	-0.765	1.999	-0.573	3.322	0	-0.254	0	0	-0.328	10.967	-0.375	0	-0.549	0	2.848	0	0.678	0	0	0	0	12.135	0	2.807	0.489	0	0.416	-7.322	0.588	-1.939	-3.673	-9.967	9.382	0.381	0.143	-8.414	-11.839	-11.053	0	0	0.159	0	0
Aacs	0	-0.282	1.018	-10.964	-1.437	2.04	-1.735	-7.644	2.808	-1.015	0.866	0.629	0	1.394	-0.129	0	0	-1.461	-1.531	0	0.365	-0.58	0	3.325	0	5.423	-0.186	0	0	-8.644	0.242	0	6.644	-8.119	1.234	0	-0.139	-7.966	1.363	-1.218	-0.156	0.415	-1.378	0	0	-2.08	-0.956	10.964	-7.966
Aagab	1.877	-1.322	-1.151	0.713	-7.966	-0.584	-8.966	0	-3.16	2.518	-0.021	2.852	0.496	7.384	-0.549	0	-10.55	0	2.317	0	2.904	0	6.375	0	0	0	0	0	-6.15	-9.966	0.901	0	2.285	6.375	-2.716	-0.74	-2.053	-0.647	0	1.678	-0.948	1.185	0.748	-2.67	-9.966	-1.063	2.823	0	-8.966
Aak1	0.563	1.681	0.943	2.222	-0.682	-3.323	8.977	-3.101	1.013	1.284	0.123	-0.053	0.022	-0.701	0.029	-2.155	-2.858	3.067	-0.18	6.184	0	-0.054	0.192	-0.045	0	0	6.492	3.436	-2.513	-0.566	-0.427	-0.197	-0.231	0.405	0.823	-1.176	0.043	3.389	2.907	-0.695	-0.662	0.998	-0.599	0.745	-0.188	4.207	1.154	1.643	1.609
Aamdc	0	0	0	0	0	0	0	0	-8.966	0	0	0	0	0	0	0	0	0	-1.585	0	0	0	0	0	0	0	0	0	0	0	0	10.551	0	0	0	0	0	0	8.966	0	0	8.644	0	0	0	0	0	0	0
Aamp	0	0.987	0.001	0	0.775	-4.539	-8.119	-0.018	0.79	-1.607	0.581	2.682	0	-0.713	0.131	0	0	0	1.952	-3.372	9.344	3.293	-1.065	-0.227	-0.416	3.089	0.606	-9.605	0	9.972	0.104	0.509	-0.351	-0.627	0.123	-1.437	0.443	0.695	0	-1.75	-0.314	-0.1	0.5	-0.103	-0.557	-0.125	-0.402	0	0
Aar2	-9.524	0.264	-1.599	9.967	0	1.415	0	0	0	-2.002	-1.076	0.764	0	-3.806	0.661	0	0	0	-1.544	0	-8.966	-0.513	0	-2.083	0	0	0	0	0	0	-0.177	0	-7.644	1.136	-0.158	0	-11.731	10.289	0	0.702	2.689	0	-8.379	-0.666	0	8.379	0.23	0.136	0
Aars	2.242	0.086	-0.15	-7	0.813	0.951	0.522	0.582	-0.009	0.621	-0.169	0.407	0.461	-0.288	0.308	-0.345	0.598	7.384	-0.702	0.203	0.209	-0.665	-0.581	1.404	1.591	3.242	-0.137	-1.276	0.947	9.29	-0.191	0.275	0.536	-0.345	0.206	0.111	-0.605	0.992	0.347	1.338	-0.168	-0.168	-0.007	0.427	0.054	-0.125	-0.625	2.355	-2.12
Aars2	0	-3.415	-1.822	8.379	-9.967	-0.415	-0.952	0	8.966	2.138	-2.152	0.847	0	-0.26	-0.819	0	0	-1.22	0.542	0	-8.966	-10.551	0	0	-1.731	0	0	0	0	0	2.405	0	-9.967	-10.551	-0.684	-1.474	0	-0.738	0	-0.323	5.392	-0.361	-0.599	10.288	8.966	-11.966	-0.569	0	0
Aarsd1	0	3.49	-0.021	-9.157	0	0	0	0	5.392	0.328	-0.207	-12.345	0	3.322	-1.767	0	0	0	0	0	0	0	0	0	0	0	-0.2	0	-1.584	0	2.3	0	-0.396	2.245	-7.966	0	0	0	0	0	9.618	0	-0.786	0	-9.704	0.013	-11.682	0	0
Aasdhppt	-2.249	0	-2.711	1.584	0	1.907	0	1.581	-0.986	0	-1.42	-8.963	-7.966	-9.966	-0.421	1.085	-11.965	0	2.106	0	1.745	0	0	-9.964	0	0	0	-2.026	0	0	3.168	-7.644	0.171	0	1.754	-2.477	-11.266	1.908	-10.964	0	1.27	1.83	-1.587	-11.518	9.964	8.644	2.766	0.526	-9.966
Aatf	-1.999	0	0.183	-9.966	-0.943	2.875	8.969	-2.272	-0.891	-2	-0.716	1.858	-8.379	-8.379	-0.067	0	10.551	0	0.412	-9.966	-0.632	0.095	-9.966	0	0	0	0	0	-3.741	0	0.288	0	9.961	-9.226	1.071	-0.313	-10.379	0.386	0	0	-0.914	0	-0.136	1.169	0	0	0.335	0	0
Aatk	0	0	2.218	-3.001	10.551	0	10.027	-8.379	-2.132	1.1	0.085	0.428	0	0	-1.243	-10.967	0	0	3.029	0	-1.889	0	10.966	0	9.229	0	8.379	0	0	0	0.714	-8.16	0	2.556	-2.264	0	0	2.323	10.189	-1.633	6.794	1.545	1.348	-0.101	0	0	0.559	11.841	0
Abat	10.966	0	0.181	1.586	0.71	8.379	0	8.814	1.12	-9.966	-0.515	6.966	0	0	-0.415	0	0	0	0.224	0	7.852	0	9.229	0	0	0	0	0	0	0	8.379	0	0.923	0	1.724	-8.966	-8.379	0	0	10.256	1.486	0	0	0	0	0.689	-3.676	0	0
Abca1	-4.177	3.93	1.846	-3.589	-3.083	-5.099	1.222	-1.738	-1.316	-0.395	-0.497	-2.522	9.85	9.773	1.023	-2.322	7.966	0	-0.149	10.643	10.45	2.462	0	11.968	-3.905	0	-2.484	0	0	-1	0.23	-0.139	0.62	8.508	0.908	-2.138	-0.158	-0.902	0	9.866	0.8	-3.394	10.84	8.358	0	7.055	-2.863	2.545	-8.379
Abca2	-2.591	0.492	0.63	0	0.095	1.02	0.434	-1.811	0.504	0.089	0.758	1.765	-9.288	1.492	-0.297	2.496	-0.75	0.601	0.182	-3.167	-0.256	-2	-1.047	-2.325	-8.966	0.065	0.666	-8.966	0.991	1.021	-0.133	0.66	-12.138	1.321	0.06	-3.266	1.682	-1.771	1.63	-1.529	2.524	-0.009	0.026	-0.087	0	-1.02	-0.734	-10.969	0
Abca3	0.367	-2.172	-0.644	2.324	1.48	0.212	-1.481	3.965	0.169	-0.006	-0.434	-0.591	2	0.959	0.298	0	0.143	-1.125	1.1	-7.644	0.619	-8.867	0	-0.58	11.226	9.187	-1.265	0	-4.591	2.583	-0.243	0.91	-1.968	0.333	0.86	0.174	0.676	-0.218	1.887	6.089	1.396	-0.293	0.047	-8	-7.16	7.644	-0.228	0	0
Abca5	3.998	0	1.935	8.379	10.965	0	0	10.967	2.754	-8.644	1.83	-9.966	12.054	0	-0.596	-7.384	-1.322	0	10.38	0	9.967	0	0	0	0	0	9.966	0	0	0	2.825	-7.966	-2.908	1.222	3.421	9.866	1.387	8.966	0	-3.582	-0.508	0	-1	7.644	0	-1.586	0.877	-0.738	-9.966
Abca7	2	1.939	1.342	0	-3.219	-0.599	0	9.964	2.042	-1.902	0.001	-0.214	0	11.966	0.421	0	-10.968	8.379	1.033	-9.969	-7.087	-1.127	0	-9.969	1.379	0.845	0.481	8.966	-10.968	-1.785	-1.597	0	0.322	2.124	-0.985	2.939	0.599	0.397	1.003	1.301	0.628	3.782	0.752	-1.37	0	0	-1.384	0	-4.995
Abca8b	9.551	0	8.547	0	-8.379	9.964	0	0	9.966	9.382	12.081	0	9.966	0	0.204	0	9.379	0	0.515	8.379	0	0	0	0	0	0	0	0	9.966	9.967	8.379	0	1.537	8.966	0.649	3.394	11.551	0	0	0	0.099	8.966	0	9.966	0	0	0	8.966	0
Abcb10	0	0.486	1.713	0	0	0	-0.063	0	-6.508	7.16	-7.16	9.966	0	9.966	-1.829	0	0	0	0	0	0	0	0	0	0	0	-3.459	0	0	0	3.222	0	-5.833	0	-1.332	-10.966	0	0	0	0.711	-10.344	0	-0.662	0	0	0	-3.396	0.001	0
Abcb1a	0	0	-11.172	0	0	3.389	0	0	0	0	0	0	0	0	-0.664	0	0	0	0	0	0	0	0	0	0	0	0	0	0	0	-9.966	0	0	0	-10.103	1	0	0	0	0	0	0	0	0	0	-9.382	0	0	0
Abcb1b	-0.644	0.439	0.897	-11.55	-8.966	0	0	0	1.333	3.931	-0.082	2.115	0	3.438	0.573	9.966	0.589	0	0	-8.966	8.966	0	0	0	0	10.971	0	9.966	0	0	-0.106	1.584	0.206	-0.118	2.119	-11.406	-2	11.135	-10.969	10.091	-1	2.698	-0.475	7.16	0	-0.585	-2.464	1.347	0
Abcb6	2.32	1.75	0.29	9.964	0	-0.437	1.487	-2.881	-1.078	1.155	-0.55	-0.525	-9.822	0	-0.813	0	0	0	2.416	-2.992	7.966	0	0	5.392	-10.966	0	-2.807	0	0	1.92	1.216	0	0.585	-8.384	0.252	0	2.996	-1.328	0	-1.204	-0.921	3.04	8.864	2.499	0	0	0.413	0	0
Abcb7	0.079	-1.86	-0.084	0.714	-0.591	-0.256	6.966	0.42	0.909	1.819	0.244	-0.622	-0.595	-1.594	-0.053	1.838	-0.096	-0.526	-0.45	-0.371	1.192	0	-2.702	-0.089	0	0	0.772	0	-0.322	2.383	0.681	-1.864	0.594	0.152	-0.432	0.026	0.328	0.923	0	-0.321	0.405	1.563	0.506	-0.845	-0.441	-1.341	-0.417	1.027	0.133
Abcb8	0	-2	0.838	-8.966	0	0	-10.964	0	-8.966	11.55	1.756	0	0	0	-0.325	11.667	0	8.794	-1.265	0	-1.434	-10.288	0	0	0	-9.963	-0.602	0	-10.966	-9.966	0.079	0	0	11.246	7.508	0	0	-9.925	-1.348	-10.086	-0.883	0	-0.201	0.678	0	-7.644	-0.222	-11.548	0
Abcb9	0	0	-0.627	0	0	0	0	0	0	0	0	0	0	0	2.647	0	0	0	0	0	0	0	0	0	0	0	0	0	0	0	0	0	0	0	0	0	0	-11.288	0	0	-8.966	0	0	0	0	0	-7.966	0	0
Abcc1	0.453	-0.305	-1.123	3.16	0.938	3.103	3.202	-3.27	-0.423	0.112	-1.331	-0.207	-9.967	0.25	-0.137	-0.4	-0.465	-0.556	-0.93	0	-0.892	-1.039	-0.119	-1.009	1.114	0	0.292	0	-9.963	8.2	0.521	-11.167	-0.138	-1.14	-1.722	-1.278	0.233	-1.338	0	0.236	-0.386	-0.988	2.032	11.551	0	0.526	-0.132	3.529	-3.337
Abcc10	10.551	7.644	9.629	0	-10.551	0	0	0	-7.966	0	2.678	-10.551	0	0	-0.28	0	0	0	0.588	0	-2.322	0	0	0	-7.966	0	0	0	0	-9.966	0.205	0	0	0	-9.966	-9.966	1.585	1.802	0	-8.644	-10.966	7.267	0.414	-6.644	0	-8.551	-0.029	0	0
Abcc4	-1.092	-1.848	-0.12	0.365	0.582	-0.155	-10.552	2.001	-0.46	-0.519	-0.964	0.001	-0.148	0.228	0.215	-8.379	-0.297	-9.416	-9.288	0	11.289	7.966	0	0	9.288	0	1.389	-11.052	8.969	-0.803	-3.545	0	-1.901	-2.932	0.969	0.54	8.966	0.17	-0.986	0	1.723	-0.26	2.776	-9.966	-8.644	-0.737	-1.201	0	-8.551
Abcc5	-1.197	6.966	0.537	1.829	-1.454	-2.077	0	8.379	-0.124	0.83	-0.908	0.514	0	0.06	-0.403	-0.399	-9.702	0.849	-0.348	0.387	-12.426	-5.17	-2.437	0	0	0	-10.966	10.968	-1.977	-8.966	-1.42	2.261	-0.213	2.292	-0.78	1.298	1.587	-2.299	0	0.627	1.489	2.938	-0.47	-7.966	0.835	-0.905	-1.344	0.567	-8.989
Abcd1	0	0	0.642	-7.966	-11.551	0	0	0	0	-0.392	-2.898	0	0	0	0.665	0	0	-10.38	8.644	0	9.702	0	0	-1	0	0	0	0	-8.966	10.966	-11.288	0	0.239	-0.414	0.24	9.551	0	-0.807	0	0.26	-0.526	0	8.379	0	0	0	-9.382	0	0
Abcd3	0.224	-1.647	0.451	-0.536	-0.036	-0.849	0.188	0.907	1.675	0.609	0.267	1.044	1.709	-0.338	-0.142	-0.224	-1.903	-1.474	-0.088	0.633	0.411	10.285	9.966	-12.291	0	0	0.992	1.844	-10.191	1.614	-0.314	-1.738	-0.565	2.496	-0.448	-0.249	-0.98	8.966	-10.323	0.096	0.526	-0.437	-0.482	-1.031	0.673	0	-0.991	0.202	-10.518
Abcd4	0	-10.966	9.966	0	0	0	9.966	0	-0.066	7.721	9.966	0	0	0	-1.15	0	-0.737	-8.966	0	0	7.644	0	9.382	0	0	0	1.907	0	0	0	-0.036	0	6.966	0	-1.123	0	10.966	0	0	0	-2.618	-8.966	0	10.703	0	0	-9.966	-1.263	0
Abce1	-0.614	-0.483	-0.147	-0.198	-0.125	1.496	-0.4	0.456	0.155	-1.051	0.373	0.63	-0.235	-1.934	0.023	0.654	-0.937	-8.379	-1.115	0	2.595	2.031	0	2.47	0.619	-0.638	1.3	0	-1.109	0	0.221	0	-0.492	0.778	-0.089	-0.563	1.284	-0.432	0	0.116	-0.033	1.327	0.233	1.151	0.41	1.755	-0.807	0.859	-0.32
Abcf1	0.453	0.373	-0.138	8.379	-1.495	-0.217	-1.176	-1.535	-0.542	-0.571	-0.301	1.044	-0.123	-2.579	-0.543	-2.735	0	-1.02	-0.299	0	0.298	1.736	-0.126	0.699	0	-0.839	0.415	0.761	2.6	0	-1.224	9.953	1.089	1.015	-0.174	1.088	0.183	-0.155	0.32	-2.454	0.483	-3.007	0.614	-1.024	0	1.04	0.146	-2.562	3.904
Abcf2	-0.64	-0.369	-1.156	0	0.833	-4.533	-9.989	0	0.245	0.331	0.303	0.634	0	-0.05	-0.019	0.046	-1.586	2.333	0.297	-0.15	0.244	4.232	0	-0.665	0	0	-0.445	0	11.188	-0.782	0.524	0.117	-0.135	0.192	0.002	-0.477	-1.306	-1.828	-1.591	0.531	-0.587	-1.496	-0.74	-0.39	11.552	-0.575	-0.341	8.379	-1.315
Abcf3	10.382	-0.041	-0.489	9.964	-0.618	-8.867	-13.777	10.189	-1.546	0.217	-0.96	-1.325	0	-9.966	0.964	0	0	0	-3.908	0	0	8.966	10.966	7.966	0	0	0	0	0	2.449	1.183	0	-2.322	-11.228	0.077	-11.969	-6.322	2.236	0	2.001	1.891	-9.964	-0.752	2.513	0	-10.97	-2.7	10.964	0
Abcg2	-9.966	0	-1.527	1.999	2.667	0	0	0	-1.515	0	-0.213	0	1.077	0	0.434	0	-9.841	0	0	9.964	0	0	0	0	0	0	0	0	0	0	7.762	-1.999	0	1.586	-1.807	2.668	0	8.966	0	2.445	-1.415	0	0	0	0	0	-1.26	0.723	0
Abhd10	9.917	0	3.732	0	10.966	0	0	-1.934	8.966	10.703	-0.938	1.574	-11.965	0.586	-0.34	0	-3.325	-2.241	0.172	0	0	0	0	0	0	0	0	0	0.266	8.379	-0.23	-2.908	-0.171	0	5.392	1.189	0.337	-0.873	0	0	0.464	8.966	3.434	0.839	-0.677	0	-1.688	-2	-0.098
Abhd11	0	0	0	0	0	0	0	0	0	0	0	0	0	0	-0.573	0	0	3	3	0	-11.551	0	0	0	7.966	0	1.95	0	0	0	0	0	0	-8.966	0	0	0	9.966	0	0	-0.681	-10.38	-0.222	0	0	0	0	1	0
Abhd12	-8.966	0	0.567	-1.502	0.586	6.508	8.644	0	-0.455	0.301	3.313	0	0	0	-0.074	0	-1.171	-10.382	11.551	-2.457	-3.05	1.806	1.391	6.794	1.585	0	-0.048	0	0	0	-1.416	0	-9.964	1.048	-1.205	0	-0.737	-9.967	1.737	9.966	2.383	-0.584	0.911	0.846	0	0	0	0	0
Abhd13	-9.966	-2.306	-1.927	-0.615	-7.022	0	11.553	-0.736	-2.072	-2.156	8.16	0.786	0	0	0.031	0	-8.379	-0.246	2.415	9.964	-9.966	0	0	-2.806	-9.961	0	0.465	0	-6.794	-9.382	1.458	-1.768	-0.514	-9.731	2.858	6.146	-9.702	3.797	0	0	1.576	-9.966	0	-2.981	0	-8.966	-0.073	-2.837	12.424
Abhd14a	0	0	8.966	0	10.288	0	0	0	0	0	0	0	0	0	0.37	-7.508	0	-4.17	0	0	1.669	0	0	-10.966	0	0	0	0	0	0	0	0	0	8.883	0	0	0	0	0	0	0	0	-0.21	0	0	0	0	0	0
Abhd14b	0	0	0	0	0	0	0	0	-11.551	0	0	0	0	0	10.773	0	0	0	0	0	0	0	0	0	0	0	0	0	0	0	2.584	0	0	0	0	0	0	0	0	0	0	0	0	0	0	0	0	0	0
Abhd15	-8.379	0	0	0	0	0	0	0	1.873	0	10.966	0	0	0	-1.369	0	0	0	-8.379	0	0	0	0	0	0	0	0	0	0	0	-7.966	0	0	0	-9.966	0	0	0	0	10.966	0	0.585	-10.966	0	0	-8.966	0	0	0
Abhd16a	0	11.549	-0.124	0	10.552	-11.288	0	0	9.329	11.774	2.393	9.583	0	0	-1.967	0	0	0	0.664	0	0	-0.819	0	9.966	10.964	0	0	0	0	-1.223	-9.966	0	0	-1.81	3.804	8.353	0	-2.129	0	8.966	-1.954	0	7.687	0	0	0	-0.787	0	0
Abhd17a	0	0	-4.999	0	0	0	0	0	0	0	-0.279	0	0	0	-0.897	0	0	-0.322	0	0	0	8.508	0	-0.194	0	0	0	0	0	0	0.211	0	0	0	0	0	-10.247	-8.379	-6.883	0	12.966	-0.052	0.348	0	0	0	-8.093	0	0
Abhd17b	2.461	0	1.664	0	4.114	0	-2.503	0	0.902	0.776	1.223	0	-6.966	0	0.438	9.702	7.644	-10.965	0.18	0	0	0	0	0	0	0	0	0	0	0	-1.803	0	-2.42	1.497	-0.285	-0.049	0	0	0	-9.48	-2.17	0	-0.584	0	-8.379	0	0.22	6.966	-0.584
Abhd17c	7.384	1.004	0	0	-8.969	0	0	-1.059	0	0	2.222	0	0	0	1.101	-12.167	0	-0.776	1.066	10.228	0	0.002	-10.136	0	2.472	0	-7	0	0	0	2.117	0	-3.477	0	0.258	-0.811	-1.591	-1.973	-0.736	1.583	0	1.604	0.27	-1.106	-1.779	0	-7.476	10.964	-0.1
Abhd18	0.584	0	10.451	0	0	10.965	0	-8.379	9.743	10.965	11.188	0	0	0	-1.223	7.644	0	0	8.966	0	0	0	0	0	0	0	0	0	0	0	9.551	0	0	0	0.415	0	0	0	0	0	0	0	10.773	0	0	0	0	10.965	0
Abhd2	-0.589	-0.624	-1.173	-0.447	-0.886	7.16	-1.909	0.325	0.109	-0.385	-0.3	-1.201	0	-0.22	-0.05	-2.976	-10.961	1.154	0.218	9.664	9.382	-0.236	-1.676	0.326	2.909	0	0.549	0.564	0	-9.966	0.246	2.419	-0.644	-1.115	0.131	0.487	-1.612	0.092	2.837	-0.146	-0.343	-0.418	-0.064	2.346	-1.212	0	-1.564	0.617	-0.358
Abhd4	0	0	-0.887	2.668	1.637	-1.399	0	-5.011	0.026	1.245	-6.19	-7.384	1.413	-9.966	-1.552	0	1.658	0	-2.033	1.322	0	-2.661	-11.553	-11.705	-8.966	-9.384	6.714	0	0	0.808	-2.507	0	0	2.152	1.115	-0.433	1.663	-10.972	0	0	-2	0.322	-0.238	0	0	-7.966	0.143	0	0
Abhd5	-1.237	0	-0.374	0	0.88	0	0	0	-0.547	7.384	0.573	0	-10.966	-8.379	-0.55	1.765	0	0	0	-8.966	8.966	0	0	8.16	0	-1.806	1.906	0	-12.135	-11.774	0	-9.382	-0.116	3.497	0.204	0	-9.966	-9.551	0.923	0	-1.736	0.064	11.328	0.112	0	0	0.765	-8.379	0
Abhd6	0	0	10.965	0	0	-0.584	0	0	0	8.644	0.646	0	0	9.382	-0.18	0	-10.966	-8.966	0	0	-10.966	0	10.731	0	0	0	-9.702	0	0	0	0	0	-7.644	0	0	0	9.382	0	0	0	0.282	0.585	0	0	3.587	0	-1.895	0	0
Abhd8	0.322	0.124	11.288	0	-11.551	-11.628	0	0	0	0.492	-0.458	0	0	-1.348	0.674	0	0	-2.557	-8.966	0	-14.031	0	0	0	0	-6.644	-9.966	0	0	-9.964	2.441	0	-0.454	0.499	-0.381	-4.7	0.615	0	0	1.44	0	0.752	0.868	0	0	0	0.248	0	0
Abi1	0	0	0	0	1.585	0	0	-10.967	-1.515	-3	0	0	3.163	0	-0.087	2.765	9.604	-9.229	-7.087	0	0	0	0	0	0	0	0	0	0	9.967	0	0	0	0.321	-1.091	0	0	0	0	0	0	-10.551	-0.411	-1.585	0	0	0.307	-6.267	0
Abi2	2.609	1.083	0.213	-1.607	1.287	1.133	-3.792	-1.978	-0.488	-2.366	0.973	-0.709	-0.382	-1.173	-0.519	-0.29	0.684	-1.784	0.203	-6.15	2	0	0	0.361	-10.987	0	-0.608	0	-1.779	-0.641	1.852	-7.585	0.09	-1.417	0.343	0.337	-0.793	-0.989	-0.143	1.352	-0.591	-7.644	-2.43	-4.612	2.249	-2.178	0.805	1.432	-8.313
Abi3	0	6.375	10.966	0	0	0	0	-1	0	0	0	0	0	0	1.046	0	0	0	11.468	9.966	7.384	0	0	0	0	0	-11.288	0	0	0	8.379	0	-12.425	0	0	-1.584	0	-11.551	0	7.966	0	0	0	2.322	0	0	0	0	0
Abitram	8.379	-9.382	0.098	12.426	0	0	0	7.966	1.371	-2.253	-0.377	1.202	1.434	0	-2.585	0	0.001	0	-1.95	7.966	8.966	0	0	0	9.966	0.17	10.967	0	0	0	-9.814	0	-0.078	0	-1.322	-8.379	0	-8.966	0	0	2.218	0	0.91	3.735	0	-1.865	-4.942	-0.761	-7.644
Abl1	1.664	-1.255	1.006	-7.555	-1.298	-0.326	1.648	-2.11	-0.26	0.744	0.077	-1.14	1.476	-0.685	0.387	-0.614	-1.08	0.284	-1.081	-0.637	-1.976	-0.806	-1.26	-0.671	-0.506	-1.156	0.587	9.967	-0.43	-0.68	-0.353	-13.556	0.759	-1.549	-0.237	-1.414	0.599	-0.314	0.777	-0.039	0.838	-0.047	-0.37	-0.591	1.181	-0.143	0.624	2.765	-1.829
Abl2	-0.844	2.224	0.425	-2.209	-1.007	-2.149	-1.994	0.576	-2.043	0.752	-0.379	0.052	2.643	0.621	-0.792	0.194	-0.169	0.468	2.332	-0.141	0.538	9.386	0.826	0.541	-3.001	-9.966	-2.312	1.135	-1.645	1.341	0.714	-0.936	-0.311	-0.032	0.446	-11.772	0.062	3.048	-1.867	-0.474	0.196	-1.192	-0.895	-0.066	-0.723	2.273	1.271	-1.657	1.265
Ablim1	6.794	0	9.353	0	-8.379	0	-1.636	8.379	-1.264	-1.542	-2.263	0	0	0	1.666	0	9.382	10.551	-1.656	0	-8.16	3.001	0	0	0	0	11.551	0	0	-8.966	-0.183	0	0.585	0	-1.079	-1.586	0	-1.171	0	0	0.543	4.166	-6.714	0	0	0	-6.883	0	0
Abr	-1.537	0.799	-1.947	1.459	1.169	3.083	-1.069	0.873	-0.66	1.194	3.463	-1.682	-1.586	-3.603	0.045	0	1.584	0	-0.673	3.393	10.965	-1.585	-9.195	-8.966	-1.169	0	-1.16	0	0	0	0.453	9.966	-1.061	6.086	1.603	0	0.003	8.379	-9.964	0.033	0.517	2.726	-0.062	0.64	0	0	0.291	0	-8.16
Abracl	-7.794	0.485	0.405	-0.373	0	0	0	0	3.858	0	-12.427	0.75	0	0.04	-0.042	9.382	1.562	0	-0.37	0	0	0	0	0	0	0	0	0	0	0	-8.966	0	1.027	0	-0.803	0	0.352	0	0	0	-0.7	0	-0.761	-8.972	-9.969	0	-0.756	-2.391	-1.987
Abraxas1	-8.379	-9.966	-3.586	10.965	-9.382	0.414	0	0	1.494	1.95	0	2.584	0.68	-11.381	-0.431	0	0	0	0.622	0	0	0	0	0	0	0	0	0	0	11.552	0	0	0.647	-1.223	1.983	-0.638	0	6.375	0	0	-0.542	0.096	-2.266	8.379	-11.065	0	-1.999	0	0
Abraxas2	-0.843	8.16	-1.338	0	1.783	0	0	-8.16	0.611	7.966	-1.008	1.084	0	11.287	0.144	-6.57	0	6.644	0.225	0	0	0	0	0	-0.849	-9.451	0	0	-9.963	0	-11.285	-9.966	-0.516	-1.321	-7.839	0.414	2.727	0	-2.738	0	0.078	-5.755	0.766	0	-0.848	3.644	-1.614	2.167	0
Abt1	-8.379	0	-2.947	7.577	0	0	0	0	-7.508	0	-2.127	8.895	11.965	0	-0.168	0	13.506	0	0.946	0	-7.966	0	0	0	0.793	0	0	0	0	0	7.644	11.188	0	0	1.448	0	0	-11.966	-7.508	-2.17	0	0	-7.644	8.966	0	0	-0.2	0	0
Abtb1	-9.967	0	-9.966	10.551	4.222	0	0	0	0	-9.796	-9.229	9.439	0	0	-0.359	0	0	0	-8.966	0	0	0	0	-10.38	0	-8.966	0	0	0	0	0	0	0	0	9.966	0	0.286	-1.362	-10.966	0	0	-1.248	0	0	0	8.966	3.459	0	0
Abtb2	0	3.313	-1.279	11.188	1.575	-0.322	-0.848	0	-8.379	-9.382	2.818	0	0	0	-0.455	0	-7.966	0	-0.267	0	2.582	0	-9.966	-8.966	0	0	-1.245	0	-12.548	-10.644	2.013	0	-6.966	-9.382	-4.797	0.563	-8.966	-1.953	-1.264	1.585	-12.046	0.333	2.717	-9.967	0	0	-3.374	-8.618	0
Acaa1a	0	0	0	0	7.16	7.384	0	0	10.189	2.322	-3.075	0	0	-1.152	0.143	-10.967	0	0	0.862	0	1.426	0	7.966	0.545	0	0	1.647	0	0	0	0	10.963	-7.966	-10.968	1.937	9.967	0	0	0	0	-4.019	0.447	-1.025	0	0	-7.384	1.956	0	0
Acaa1b	0	0	0	0	8.966	0	0	11.674	0	0	7.384	0	0	-0.054	1.06	0	0	0	-0.059	0	7.966	0	0	0	0	0	0	0	0	0	-9.702	0	0	0	0	0	0	0	0	0	0	8.966	0.217	8.966	0	11.966	9.966	0	0
Acaa2	-0.808	0	-2.026	-9.702	0	-9.451	0	0	0	0	4.284	0	0	0	0.807	0	-9.966	0	-9.187	0	9.966	-9.644	0	0	-9.966	0	0	0	1	0	0	8.966	-10.773	-7.966	0.167	0	0	-10.551	0	-1.939	-5.807	-0.711	-9.964	0	0	4.315	-9.964	-8.966	0
Acaca	-0.723	-0.77	-0.086	-0.505	-1.655	-0.324	9.96	0.033	-0.551	-0.369	-0.772	-0.66	1.007	-0.597	-0.419	0.215	-10.38	-1.165	1.079	-0.944	-0.124	-12.289	0	-1.591	0	10.555	-0.181	-0.627	0.096	-0.657	0.981	-0.109	-0.063	0.734	-0.709	-1.408	0.19	1.415	0.438	0.379	0.482	0.465	-0.512	0.812	-0.167	1.192	0.3	1.426	2.643
Acacb	0	-8.551	-0.707	0	0	0	0	0	-9.382	0.032	0	0	0	0.415	-1.619	0	0	0	-7.508	0	0	0	0	0	0	9.966	0	11.381	0	0	0.099	0	-10.551	2.416	-2.366	10.551	0	0.585	0	-10.329	2.699	0	1.129	0	0	0	-7.966	9.644	0
Acad10	0	0	0	0	0	8.966	11.288	0	0	0	-11.966	0	0	0	1.05	0	0	0	0	0	0	0	0	0	0	0	8.966	0	0	0	11.654	9.966	0	0	8.16	0	0	0	0	0	0	10.966	0	10.55	0	0	9.966	0	0
Acad11	0	0.999	-3.278	1.655	-0.381	0	0.586	0	0.17	1.099	-0.53	0	-0.552	-1.586	0.061	-0.806	0.414	0	-0.559	0	-10.967	0	0	8.966	0	0	-0.021	0	11.55	10.964	-0.684	0.221	1.947	-2.038	-2.234	-1.059	-11.229	-0.94	0.263	7.966	2.768	0	11.38	-11.004	1.07	-1.198	7.721	-8.16	-1.324
Acad12	6.644	0	0.584	0	0	0	9.966	0	0	12.966	-8.966	-0.999	0	0	-1.618	0	0	-9.966	0	0	0	0	0	0	0	0	0	0	0	0	0	0	10.965	0	9.119	0	0	0	0	0	0	0	0	8.644	0	0	9.966	0	0
Acad8	7.966	9.966	-1.299	-1.996	0	-9.964	0	-8.379	1.07	0.531	-2.657	-7.966	0.003	0.279	0.444	0	0	0	-1.383	0	0	8.966	0	-9.644	0	0	11.549	0	0	0	1.984	0	-0.443	0.263	-1.747	-0.591	8.788	0	0	0.103	0.348	-7.966	1.269	0.001	3.002	0	0.881	-9.964	0
Acad9	-0.431	-2	1.192	-9.966	10.967	0	-1	0	9.551	-2.263	-0.193	8.966	0	-0.415	0.831	-1	-8.966	0	1.557	0	8.966	0	0	0	0	0	0	0	0	-2.115	-0.222	0	-0.197	0	2	0	7.055	11.288	0	3.172	1.254	1.126	1.222	0	0	10.967	-6.375	-5.492	0
Acadl	-2.624	0.333	-0.59	8.379	-12.467	10.38	-7.966	0	0.539	-2.095	-1.309	9.966	-0.983	-0.361	0.063	1.342	-8.379	2.34	-2.03	0.228	-8.379	-8.963	0	-0.712	7.644	0	2.332	0	-1.415	-0.022	1.73	-1.223	0.703	0	0.084	-0.189	-7.966	1.138	7.16	-4.096	0.146	1.028	2.139	1.859	0	0	0.341	0	1.372
Acadm	-0.323	10.549	-0.702	0	10.552	0	-3.206	0	-0.698	0	-0.547	0.364	0	-0.705	0.406	-9.967	-9.967	0	1.461	-8.966	0.282	-6.066	-1.271	0	1.206	0	-8.966	-3.7	8.966	-1.001	-7.384	9.841	-1.455	0	1.121	-10.966	2.23	0.733	9.967	0	-0.662	-10.963	0.292	-8.752	0	0	0.188	0	-10.966
Acads	-8.379	-7.966	-0.991	0	-0.313	8.966	-6.644	0	2.992	0	-0.638	-8.644	0	-2.7	-0.489	0	0	0	-0.606	0	-3.044	0	-0.956	-8.229	0	0	0	0	0	-0.288	-0.057	0	0	0	0.068	0	8.644	1.074	2.202	2.16	-7.644	3.442	-0.628	2.723	0	0	-0.287	0.369	0
Acadsb	-0.11	-0.711	0.524	-1.874	11.629	9.864	0	-2.736	2.05	-0.359	-0.259	2.86	1.054	-0.508	-0.419	-1.004	-0.036	0	-0.12	10.159	0.537	3	0	8.966	-2.096	0	0.441	9.966	1.8	1.584	1.439	2.907	0.432	10.966	0.311	-1.162	-0.268	2.888	6.794	0.937	-0.149	0.924	-0.026	0.677	-1.895	0.445	-0.508	0.872	-0.899
Acadvl	0.022	-3.001	0.709	-7.966	0	6.966	0	0.419	-0.934	0.585	1.87	0	-3.582	-0.439	-0.195	4.902	3.22	0	-0.618	-0.083	7.644	0	0	0	11.289	0	0.11	0	0	-4.292	-1.01	0	0.264	7.801	-0.577	0	0.278	1.171	0.535	-0.448	1.394	-0.9	1.308	0	0	0	-1.928	0	0
Acap2	1.018	3.003	-0.562	1.412	-0.605	0.975	3.133	-7.384	1.16	-1.216	-1.168	-1.205	-0.4	-8.845	0.464	-0.321	0.28	0	1.179	-1.006	2.423	-9.966	0	0.226	0.586	-9.229	-4.885	0	11.548	0	0.19	-0.918	-0.295	-1.443	0.559	1.676	-0.441	3.407	-0.412	-0.587	-0.001	-3.364	-0.429	1.403	0.508	-1.719	-1.372	-0.585	0
Acap3	-1.5	-0.582	0.834	0	-0.999	-1.433	0	-10.289	-0.162	0.396	0.2	-1.439	0	0	-0.785	0	-1.279	0	-0.62	0.584	-1.637	0	-1.317	6.966	-8.633	0.264	-0.999	0	0	1.809	0.709	9.969	8.379	-1.997	0.874	-1.934	1.46	-11.469	-6.794	-0.991	-0.038	-0.901	-8.725	0.358	-10.38	-1.418	-2.466	0	0
Acat1	0.743	0.049	0.268	-0.133	0.241	0	-9.382	0	8.379	-4.248	-0.396	-0.161	0	-2.083	-0.477	0.535	-5.392	5.392	0.074	-1.549	0.136	0	-10.556	1.69	0	-9.964	-5.977	0	-10.966	0	-0.55	9.966	0.24	-0.221	0.009	0.316	-0.131	0.608	0	-0.779	-0.155	-0.695	-0.24	10.974	-0.486	8.524	0.844	-3.29	0.275
Acat2	0	0	3.194	7.644	1.1	-0.999	0	-7.384	0.499	1.946	-0.089	7.644	0	0	0.29	-2.322	-10.382	-2.808	-1.389	0	7.966	3.581	9.966	0	0	0	-8.379	0	0	0	1.397	-8.963	0	-0.075	-0.007	0	0.201	1.003	-2.907	-0.466	1.169	0.108	-1.361	-1.784	2.171	-1.566	0.615	-8.379	0
Acat3	-11.773	0	0	0	8.966	-9.966	0	0	0	0	4.171	0	0	0	1.484	0	-10.288	0	0	0	0	0	0	0	0	0	0	0	0	0	-9.382	0	2.999	0	-1.307	0	4.284	0	0	-8.839	-1.876	0	10.136	-2.138	-7.966	0	-9.382	-8.644	0
Acbd3	-2.322	-8.644	-0.289	-8.379	-9.644	0	-2.526	-9.662	1.946	0	1.362	6.966	0	12.777	-0.772	-11.967	0	0	-0.782	0	-1.014	9.969	0	0	11.554	0	-0.334	0	0	0.003	1.223	0	-3.975	0	1.116	-0.187	2.584	1.386	2.373	1.475	-0.78	-9.631	-1.061	0.485	-7.16	-12.874	-8.353	-2.586	-7.644
Acbd4	-9.966	0	1.252	0	2.737	0	0	0	0	-0.7	-2.131	0	0	-8.379	1.214	0	0	0	-3	0	0	0	0	0	0	8.966	9.966	0	0	0	-1.057	0	1.985	0	0.702	0	0	0	0	0	0.552	-8.379	1.578	0	0	0	-1.586	-0.375	0
Acbd5	-0.758	2.328	1.098	-10.229	-11.963	9.966	11.965	9.964	-0.09	-9.353	-2.583	0.193	2.406	7.966	-0.031	-2.073	0	0	0.15	0	-0.586	11.287	0	0	0	0	0	0	0	-10.964	-0.997	8.19	0.934	-1.071	-0.611	1.849	-0.785	0	0.528	9.229	1.68	-12.286	0.307	1.055	0	-7.384	-0.839	-2.582	1.428
Acbd6	-0.47	-8.966	5.979	0	0	0	0	9.964	0	2.196	2.25	13.053	0	9.964	0.023	0	-11.091	0	-10.966	0	0	0	0	0	8.966	0	-11.288	0	0	0	0.644	0	0.472	5.322	-11.188	0	0.776	0	0	0	1.778	10.966	-0.093	-7.644	0	0	1.06	0	7.794
Accs	0	9.966	-10.118	0	2.586	-11.774	9.967	11.552	0	9.966	-1.06	0	0	10.965	-1.751	0	-9.966	-9.966	-0.585	0	0	0	0	9.644	0	0	8.966	0	0	9.967	0.56	0	0	-0.172	-0.377	-0.584	0	0	0	7.794	-1.854	9.382	-0.715	0	0	0	12.388	9.966	0
Acd	0	0	0	-10.551	0	0	0	0	1.859	-3.492	2.072	0	0	8.644	2.206	0	0	9.966	-10.469	0	0	0	0	0	0	0	-9.382	0	0	0	12.135	0	0	0	7.644	0	0	0	0	0	-0.586	0.192	7.16	-9.382	0	0	2.114	0	0
Acer2	0	-0.713	-0.447	0	7.644	-10.551	0	0	0.323	-8.966	7.644	11.965	0	0	-0.866	0	0	0	9.966	0	0	-8.966	0	-1.908	0	0	0	0	0	0	-8.966	0	-0.894	0	-5.954	-9.551	2.396	0	0	-0.26	-1.065	0	2.7	-1.646	-9.967	0	2.007	-9.967	0
Acer3	3.459	0	-1.322	-1.416	11.081	-9.966	0	10.524	0	-12.335	-1.604	0.759	9.964	0	-0.662	8.966	7.508	-7.966	0	0.449	-1.516	0	0	0	0	0	0	0	0	-9.966	-0.223	0	-1.193	-8.966	8.524	8.644	-1.002	0	0	-1.806	1.74	0	-7.644	0	10.967	-9.967	-0.186	-2.737	-7.16
Ache	0	0	0	0	0	0	0	0	0	0	0	0	0	0	1.704	0	0	0	8.379	0	0	0	0	0	0	0	0	0	0	0	-10.966	0	0	0	0.638	0	0	0	0	0	9.966	10.551	0	0	0	0	0	0	0
Acin1	0.479	0	-0.262	-3.22	0	0.703	-1.364	-2.026	0.518	0.636	0.335	0.31	8.972	1.506	0.018	0	2.414	-1.622	0.088	9.969	-0.664	6.907	-1.429	-2.589	0	9.195	1.798	0	-3.63	-1.887	-0.829	0	0.493	1.058	0.363	-0.829	-0.489	0.312	-1.406	0.644	-0.107	0.247	1.089	-12.554	0.584	-0.537	-1.779	0	-11.966
Ackr3	0	0	-10.551	0	0	0	0	0	0	0	0	0	0	0	-4.582	0	0	0	0	0	0	0	0	0	0	0	0	0	0	0	0	0	0	0	0	0	0	0	0	0	0	0	0	0	0	0	0	0	0
Acly	-1.046	-1.441	0.628	-1.157	0.321	0.045	1.865	0.469	1.562	0.409	-0.263	-0.644	0	-0.298	0.101	-0.538	1.395	1.042	-0.284	-0.505	0.602	-1.431	0	-3.947	-0.175	0	0.753	0	-0.084	-0.101	0.296	0.456	-0.112	0.251	-0.044	0	0.662	-0.207	-1.624	-0.09	-0.099	-0.314	0	0.738	0	-0.627	-0.011	-1.147	-0.107
Aco1	0	10.966	0.427	0	0	0	0	0	-4.618	-11.079	-0.563	-2.485	0	2.248	1.134	0	0	-9.157	-3.152	-12.49	0	0.152	0	0	-10.964	10.966	0	-7.966	0	0	1.738	-0.191	-10.551	-7.966	1.415	0	0	0	1.586	1.849	0	-1.176	-0.658	-10.703	0	-0.379	1.576	0.263	9.966
Aco2	-1.355	1.418	-1.154	0	-1.558	0.352	-0.363	-0.502	0.074	-0.194	0.426	0.056	-10.963	1.393	-0.288	-1.759	2.177	-0.58	-0.218	0	-0.284	0.307	11.427	0	0	0	-0.187	0	-1.289	0.469	2.198	0	0	-1.705	0.341	0.472	-0.315	-0.15	-8.966	-0.887	2.058	-0.204	0.389	1.54	-0.215	-13.326	0.167	0	-0.471
Acot1	0	0	0	0	11.966	-11.287	0	0	9.414	0	-1.396	-0.903	0	0	0.456	0	0	12.55	0	0	-1.323	0	0	0	0	0	0	0	0	0	8.379	0	0	0	-8.267	0	0	0	-8.966	0	-8.966	0.001	9.966	0	0	0	-0.484	0	0
Acot10	0	0	-7.966	0	9.382	0	0	0	0	0	0	0	0	0	7.877	0	0	0	0	0	0	0	0	0	0	0	0	0	-8.379	0	9.966	0	0	8.966	-10.966	-2.989	0	0	0	0	9.966	0	0	0	0	0	11.966	0	0
Acot11	0	0	-0.321	0	1.585	-8.966	0	0	-1.001	-0.778	-10.965	0	0	0	3.294	0	0	-9.382	-2.322	3.171	0	0	0	0	0	0	8.966	9.966	0	0	-0.784	0	0	8.644	-7.966	0	12.551	-0.001	0	0	0.792	-8.966	1.872	0	-7.16	0	0.726	0	0
Acot13	0	11.105	0	0	0	9.119	-3.542	0	0.309	1.386	0	0	10.966	-14.652	0.422	0	0	0	0	0	0	7.644	0	0	0	0	0	0	12.773	0	0	0	6.794	-9.966	-0.959	0	8.966	0	0	0	0.031	0	0	0	0	0	-7.794	0	0
Acot2	0	0	1.344	0	0	11.425	0	0	0.586	0	0	9.966	0	0	-0.339	0	0	0	0	0	-0.586	0	0	-2.322	0	0	0	0	0	0	-10.966	0	0	0	0	0	0	-0.806	0	10.967	0	10.574	0.301	12.703	0	0.322	8.745	0	0
Acot7	0	0	1.056	11.775	-0.619	-0.054	2.009	0	0.21	-0.293	0.686	0	0	2.458	-0.063	-1.834	0	0.14	1.612	-1.389	-2.935	0	0	0	0	-1.955	-0.041	0.058	0	-0.641	0.177	0	2.281	0	-0.022	0	-0.14	0.306	1.039	-5.322	-0.459	-3.063	-1.077	-10.553	-11.55	0.843	-0.784	0	0
Acot8	12.551	0	0	0	0	0	0	0	0	0	-1.684	0	0	0	0.634	0	0	0	0.678	0	7.16	0	0	0	0	0	0	0	0	-6.714	9.966	0	-9.966	10.243	7.055	0	0	0	-8.379	0	0	0.74	-0.886	-9.966	0	-1.266	-10.965	0	0
Acot9	-1.337	0	0.345	-1.917	-0.321	3.207	0	-9.969	-2.5	-1.382	-0.033	0.083	-10.187	-10.966	-0.162	0	1.806	0	-3.781	1.039	-7.644	0	-10.967	-10.382	0	0	-2.486	0	11.551	-9.185	-9.382	10.082	0	1.317	-0.469	-2.092	-0.545	9.379	0	0	0.411	-7.384	0	1.07	1.012	0	-0.871	-2.542	0
Acox1	0.336	9.73	-0.174	-0.281	-1.253	0.119	-2.692	-0.645	0.72	1.553	0.764	-3.165	-0.474	-0.826	0.033	-8.966	2.583	9.966	2.405	-9.967	10.136	9.502	0	-2.172	-3.873	3.7	-0.452	0	0	1.472	-1.582	-2.595	-0.618	8.867	0.075	-0.501	-2.23	0.267	11.771	1.095	-0.71	-0.535	0.066	1.307	-1.332	12.995	3.192	1.9	12.551
Acox3	-0.999	0	-10.425	0	-2.691	0	-8.644	-8.966	-0.492	0	-1.494	-10.229	0	0	0.355	0	-1.591	-10.967	-7.644	0	0	0	0	0	0	0	0	0	0	0	4.169	0	-2.998	-2.171	0.293	0	9.506	0	0	0	1.573	-7.209	0.712	0.931	0	0	2.172	0	0
Acp1	-0.619	0.193	-0.569	-0.505	-3.004	0	-6.966	-0.658	-0.291	0.307	0.712	0.314	1.58	2.728	-0.148	2.51	0.108	12.995	0.305	0	-1.127	0	0	-2.347	-1.757	1.514	-1.155	0	-2.779	9.966	0.435	0	3.385	0	-1.422	0.173	-0.832	0	8.969	0	0.887	0	1.149	0.829	1.632	9.382	2.747	0	0.579
Acp2	2.738	-0.842	-2.479	0	-0.382	1.222	0	-9.966	-0.864	1.22	2.515	0	0	2.412	0.13	-9.382	-1.415	0	-2.687	9.551	0.414	-0.581	0	0	0	0	0	0	8.644	0	11.551	0	0.123	-1.539	-4.579	0	0	-8.966	0	-1.11	2.073	0.9	-2.479	0.461	6.15	0	2.384	-8.966	0
Acp6	-10.966	-9.966	0	0	-8.379	-10.551	8.966	-8.966	8.966	0	-1.511	0	0	0	-1.648	0	0	0	10.835	0	0	0	0	0	0	0	0	0	0	0	0.561	-11.551	0.777	0.415	8.852	0	-8.644	0	0	0	0	0	0	-8.644	0	0	-10.773	0	0
Acpp	-12.344	0	0.666	0.458	-1.585	-11.891	0	0.8	1.348	-1.806	-8.57	-13.212	-0.053	-0.004	-0.265	-8.963	-1.576	-7.16	2.001	1.239	-7.966	-2.391	0	0	0	11.554	10.964	11.551	0	-2.116	-8.379	-9.964	10.966	-2.087	2.686	8.966	-0.849	9.187	8.379	0.555	-0.703	9.087	-0.226	0	0	2.287	0.317	1	-9.966
Acsbg1	-1.49	5.877	-0.235	0	2.596	-7.644	0.664	0	0.414	-0.572	2.687	-0.583	0	-0.863	0.441	0	12.773	3.045	2.613	0	-2.001	0.02	-1.251	-1.646	0	9.964	2.222	1.526	0	-9.966	0.816	0	0	6.066	0.954	0	-1.142	4.218	0	0.288	0.558	-9.773	-2.205	1.461	0	0	0.584	0	0
Acsf2	-1.289	-0.388	-0.594	0	-3.632	0	0	0	2.983	-0.78	-3.325	4.433	0	-1.55	-0.293	-7.16	8.379	-11.84	-1.184	0	-8.379	0	-11.968	0	0.926	-0.637	0.648	-10.967	0	0.299	1.747	0	0	-1.894	0.964	0	-11.082	-0.999	0	-3.532	-1.928	0.872	-0.351	9.966	0	-2.167	-0.971	10.965	0
Acsf3	0	10.38	0	0	0	0	0	10.966	0	9.966	7.508	-4.001	0	10.38	1.478	0	0	0	-0.84	0	0	0	12.288	0	0	9.966	0	0	0	0	0	0	8.966	-9.966	-10.773	0	-10.552	0	0	0	0	-9.058	0	0	0	0	-8.16	8.966	0
Acsl1	1.582	-10.964	-2.904	0	0	-10.967	0	-8.644	-10.136	0	-0.864	0	0	0	-0.566	0	-9.966	0	8.966	-8.966	0	0	0	0	1.228	0	0	-0.093	11.552	0	9.966	0	-11.551	0	-1.634	8.496	0	0	0	0	-10.288	-7.384	-1.585	-1.585	1.222	0	-2.282	-9.964	10.966
Acsl3	0.844	0.798	2.418	-1.661	1.001	1.022	1.559	-1.326	-0.807	0.142	-0.175	0	-2.983	-0.292	0.427	0.821	1.211	0.485	-2.478	0	9.384	0	0.177	0	10.969	0	1.727	0	1.418	-10.731	-1.559	-3.485	-0.96	0.297	-0.092	0.208	0.319	-9.966	-0.853	0.636	-0.633	-8.285	1.294	-5.619	-9.964	-9.543	0.941	-2.803	-8.281
Acsl4	-0.697	0	-0.519	3.161	3.211	0.901	-12.768	0	2.993	0.036	-2.548	0	0.001	1.605	0.368	1.06	1.412	0	-1.782	8.644	-1.582	11.551	0	0	1.902	7.644	0	0	6.794	-3.555	3.364	-6.966	-0.7	-0.765	0.769	-0.492	-0.855	0	0	9.344	3.822	-0.085	0.298	-7.055	-3.995	-0.636	0.38	0.929	-1.194
Acsl5	-1.232	-0.403	-0.193	2.89	-0.562	-8.957	0	-2.316	0.679	1.393	0.287	1.389	0	-9.98	0.9	0.051	-0.209	-0.034	-0.43	-11.702	-0.663	-0.008	0	0	0	0	3.592	0	0	0	-0.685	-1.35	1.613	-0.506	-1.264	-0.921	0.896	1.268	0	2.27	0.294	-1.446	1.121	-1.194	-2.734	-8.379	-0.552	-5.023	-10.962
Acss1	0	-8.644	9.966	0	0	-1.001	0	0	0.169	9.966	-1	0	7.644	0	1.182	0	0	0	2.014	0	0	8.379	0	10.967	0	0	0	0	0	0	9.966	0	0	7.644	1.327	-2.587	-1.584	0	0	0	-1	-10.966	0.907	0	9.966	0	2.113	0	0
Acss2	-8.966	-10.551	8.267	0	8.379	1.322	0	-3.508	0	-4.322	-1.555	0	0	-1	-0.137	-3.976	0	0	2.391	0	0	0	10.967	0	0	0	0	0	0	-10.702	2.329	8.966	3.184	9.966	-10.965	9.966	-7.644	0	10.966	-8.794	3.266	0.737	-0.593	0	0	0	-5.172	9.966	0
Acta1	0	0	0	0	-3.052	-3.888	0	0	2.549	0	0	0	0	0	3.586	0	0	0	-8.966	0	0	0	0	-1.695	0	0	0	0	0	0	0	0	0	1.831	0	0	0	0	0	0	0	0	0	0	0	0	0	0	0
Acta2	0	0	5.087	0	0	8.794	0	0	8.687	5.954	4	0	0	8.966	2.373	10.966	0	0	-4.196	0	-3.17	10.967	0	0	0	0	0	0	0	10.23	8.693	0	0	4.527	0	0	0	0	0	-0.314	6.966	1.432	0	0	9.551	0	11.081	0	0
Actb	2.469	-3.203	-0.398	-0.44	2.248	0.955	1.932	-0.678	0.584	-0.225	-0.545	-0.877	1.11	-0.92	-0.08	0.396	1.485	-0.428	-0.146	-0.77	-0.372	2.01	0.546	-0.148	0.643	1.024	1.416	-1.657	-1.125	-0.062	0.014	14.614	1.507	-0.247	-0.276	3.427	-0.973	0.298	0.214	-0.355	0.466	0.83	0.753	-0.355	0.319	1.712	0.748	0.76	-11.188
Actc1	0	0	-14.551	0	0	10.552	0	0	0	0	0	0	0	4.807	-1.44	0	0	0	6.443	0	0	0	0	0	0	0	0	0	0	0	0	0	0	0	0	0	0	0	0	0	0	0	0	0	0	0	0	0	0
Actg1	0.949	0.952	-0.03	-1.824	0.344	-2.597	-0.301	1.391	0.488	0.104	0.123	-0.794	0.77	0.161	0.17	0.363	0.509	-0.359	0.204	9.16	0.681	-0.057	0.498	-0.714	-1.749	10.979	-0.696	-5.132	1.464	-0.764	0.516	-9.753	-0.585	-2.186	0.345	-0.604	-0.366	-0.26	0	0.62	-0.075	-0.118	0.113	1.511	1.458	0.926	-0.178	11.596	0.088
Actg2	6.644	8.551	-4	0	0	8.379	0	0	0	6.966	10.551	0	0	0	-1.166	9.229	0	0	-1.907	0	0	7.966	0	0	0	0	6.966	0	0	0	0	0	0	0	7.055	-8.966	-0.678	9.966	0	0	8.379	0	-2.096	0	0	0	-7.055	0	0
Actl6a	0	0.902	0.717	0.159	-1.271	2.319	-1.266	6.794	-0.429	-5	0.829	-5.977	0	10.966	-0.271	1.405	-0.562	-0.388	0.797	-9.966	-9.379	0	0	0	0	6.966	-8.966	0	0.339	2.304	-0.576	0	0.689	2.356	-0.737	-0.61	6.714	1.85	-0.49	0.713	0.171	1	-1.143	5.139	-0.903	2.171	-0.018	0.769	0
Actn1	0.196	0.446	-0.189	2.075	-1.733	0.843	7.7	-1.799	0.375	2.441	-0.444	-0.718	-1.591	2.89	-0.286	-0.735	-0.27	10.341	0.575	0.278	-1.841	0.348	9.96	8.2	-7.267	3.835	3.396	-6.17	8.647	-1.367	-2.539	1.246	-0.625	-0.634	0.115	0.17	-0.483	-0.957	0	-7.966	-1.156	0.639	-3.949	0	0	0.201	-0.809	0.514	0
Actn2	0	0	9.966	0	0	0	0	0	0	0	0	0	0	0	-0.214	0	0	0	-9.966	0	0	0	0	0	0	0	0	0	0	0	0	0	0	0	1.448	0	0	1.707	0	0	0	0	0	0	0	0	0	0	0
Actn3	0	0	0	0	0	-8.966	0	0	0	0	0	0	0	0	3.578	0	0	0	0	0	0	0	0	0	0	0	0	0	0	0	0	0	0	0	0	0	0	0	0	0	-1.586	0	0	0	0	0	0	0	0
Actn4	-0.022	0.192	0.003	0.149	-0.547	-0.927	-0.061	0.167	-0.243	-0.304	0.581	0.271	1.594	-0.739	-0.032	-0.934	0.316	-0.17	0.102	-0.688	0.382	0.522	12.446	2.035	2.191	6.966	0.633	-0.564	7.7	-0.26	-0.401	0	-1.611	0.872	0.21	1.075	0.655	0.766	0.761	-1.427	0.477	-0.47	-0.163	1.405	0	1.733	-0.602	0	0
Actr10	-0.816	0.644	0.584	0.658	8.963	0	7.267	0	-0.808	-0.864	-2.313	-1.152	-0.662	0	-0.11	3.737	2.803	0	-5.883	-1.419	-6.109	8.379	8.969	-10.964	-0.059	-0.419	0	1.671	0	0	-0.779	0	-1.074	0	-1.344	-7.044	0	3.168	-0.947	-0.434	-0.421	0	3.332	1.088	-8.966	-0.468	0.302	-2.61	-7.384
Actr1a	-3.994	-0.519	0.412	0.946	0	0.803	-0.588	-8.957	0.042	0	0.145	2.028	0	-1.824	0.192	-0.739	-8.966	0	2.522	-2.86	-2.857	-0.682	0	-3.074	0	0	0	2.109	-3.06	0	-2.835	0	0.296	-0.298	0.206	12.294	-4.585	-1.663	1.586	-1.413	1.797	-1.956	0.701	0	0	-0.832	1.277	-2.232	-0.113
Actr1b	-1.814	-3.338	0.203	-1.68	-1.194	-0.126	0.019	0.118	0.47	0.311	-0.016	-0.524	0	-2.437	-1.021	0.409	-0.638	-0.657	0.469	0	1.373	0.649	0	-8.379	-3.435	-12.036	0.658	0	9.976	-7.17	-0.49	0	-3.907	2	1.013	-1.494	-0.467	0.065	0	-8.267	0.038	-3.591	0.155	-0.856	0.697	0.34	1.075	1.74	-1.233
Actr2	2.344	0.461	0.349	-0.981	2.833	0.675	0	0.851	1.702	-1.331	-0.527	1.333	-8.589	-0.369	0.002	-1.473	-0.917	-1.494	1.052	-1.262	-0.464	0.338	0	-8.969	-10.38	-1.708	-0.722	-8.966	-2.08	0.971	0.365	0.773	0.33	-0.889	-0.337	1.317	1.224	0	0	2.317	0.962	0.384	-0.223	0.291	-0.872	0.064	0.673	0.893	-10.043
Actr3	0.019	-0.712	-0.077	0.25	0.651	1.942	0	-3.342	-0.048	0.14	0.171	-0.158	1.568	2.283	0.331	0.374	-0.835	10.56	-0.33	-0.227	-0.902	12.267	0	-7.96	0	0	-0.436	0	-0.455	0	-0.933	-3.128	-0.268	0.052	-0.413	-0.941	-0.467	0.598	0.367	-0.566	0.36	-2.367	0.81	0.06	2.455	-0.311	-0.387	-0.682	1.523
Actr3b	-9.16	0	0.806	0	0	0	0	0	10.966	0	0	8.966	0	0	-0.432	0	0	0	0.415	0	0	0	0	0	0	-9.966	9.966	0	0	0	1	0	9.966	-9.551	0	0	0	9.966	0	-8.966	-4.79	7.966	0.586	-5.755	0	2	-3.128	-1.152	0
Actr5	0	0	2.249	0	8.379	0	0	0	0	-0.091	-0.12	0	0	0	-1.387	0	0	0	0.449	0	-1.738	0	0	0	-2.003	8.745	0	0	0	0	1.665	0	0	0	1.782	0	0	11.84	0	0	4.189	-1.106	9.964	0	0	0	9.966	0	0
Actr6	4.657	0	2.158	0	-8.966	0	0	8.644	0.584	0	0	9.964	9.966	0	0.088	0.578	7.644	0	0	0	0	9.966	0	0	0	0	0	0	0	10.967	0	0	0.45	0.086	0.518	0.192	0	-8.267	0	0	0	0	0	0	0	0	-7.508	0	-2.001
Actr8	-1.644	0	-0.375	0	0	-9.644	9.229	0	0	7.966	-0.922	8.745	-8.966	-0.322	-0.885	0	0	0	3.139	0.001	0	9.964	0	-0.486	0	-6.15	0	0	0	0	-0.025	0	0	-6.644	-1	2	1.341	0	9.967	1.147	2.692	10.773	0	3.979	0	8.966	1.192	0	0
Acvr1	-0.3	0	0.65	9.967	1.034	9.966	9.553	0	0.054	1.99	1.016	-1.137	1.415	0	-0.727	0	-2.001	0	-0.186	-7.966	2.301	0	3.807	8.966	-0.107	0	-1.805	0	0	3.077	1.185	0	-0.441	-8.966	1.071	1.551	1.425	-2.1	9.382	-0.951	1.536	-9.48	0.054	1.512	0	2.39	-0.462	-1.892	-9.97
Acvr1b	1.081	0	1.907	0.848	0	0	0	-11.228	0.976	-0.084	1.16	1.806	0	0	1.201	0	-8.966	-1.193	0	6.966	8.989	-10.553	0	-0.262	1.264	11.55	-0.656	0	0	0	2.618	0	0	2.172	-0.005	-10.379	-11.29	3.322	-0.144	0	0.73	-6.794	1.67	-0.04	0	0.415	1.192	-11.965	0
Acvr2a	1.159	-1	-0.818	-2.806	-2.335	9.382	0	9.379	1.182	-1.063	-0.162	-2.126	-9.928	-1.942	0.572	0.276	2.586	0	-0.538	-10.703	8.379	-1.585	-8.963	10.772	10.966	0	7.16	0	-0.424	0	-0.756	-1.712	-1.236	-9.382	-2.949	-1.774	-3.215	0	0	-1.363	-1.101	-8.451	1.289	1.979	-9.644	-0.45	-0.262	-0.792	-7.16
Acvr2b	-2.322	0	-0.415	0	0	-7.721	1.222	0	9.743	0	1.917	4.127	0	0	-0.992	0	0	1	-11.229	0	0	10.031	0	0	0	0	-9.967	0	0	0	-8.644	0	0	0	2.171	0	-9.964	-3.05	0	-8.165	-0.907	-3.628	0	0	0	0.847	12.289	9.967	0
Acvrl1	-0.098	0	-10.099	-9.963	0	0.306	0	0	-0.079	2.276	1.997	-2.806	0	-8.379	-0.234	0	0.582	5.426	-0.791	0	0.791	0.107	0	-3.224	0	-9.963	-0.289	-0.835	0	0	-1.531	2.586	1.138	0.114	-1.506	-8.966	2.111	-1.069	-0.281	9.382	0.322	1.369	0.416	0	0	0.001	-0.629	-4.462	0
Acy1	0	0	0.901	0	0	0	0	0	0	-9.966	-9.382	0	0	0	0.041	0	0	0	-9.551	0	0	0	0	0	0	0	0	0	0	0	0	0	0	0	0.852	0	-10.38	0	0	0	0	0	0	0	0	0	0	0	0
Acy3	0	0	7.384	0	0	-12.966	7.508	0	9.966	0	0	0	0	9.966	2.402	0	0	0	0	0	0	0	0	0	0	0	0	0	0	0	-0.586	0	0	0	-0.321	0	0	0	-13.721	0	0	0	0	0	0	0	0	0	0
Acyp2	0	0	1	0	0	0	0	0	0	0	0	0	0	0	-9.551	0	9.157	0	0	0	0	0	0	0	0	0	0	0	0	0	0	0	0	0	0	0	0	0	0	0	0	0	10.773	0	0	0	0	0	0
Ada	-1	0	0.271	0	-8.966	0	0	0	-8.966	0	2.612	0	0	9.966	-0.163	9.966	0	0	0	0	-11.966	0	0	0	0	0	0	0	0	0	0	0	0	0	2.702	0	0	0	0	0	0	0	0	0	0	0	0.322	0	0
Adam10	-0.343	-1.205	0.284	-0.961	-0.807	-2.109	7.972	-1.642	0.433	-0.73	-0.054	-0.436	-0.719	-0.802	-0.071	-1.681	0.607	0.338	-0.04	0	0.482	0.587	-0.105	-0.488	0.473	0	1.199	0	1.28	0.275	0.839	0.063	-0.347	1.103	0.073	-0.725	0.427	0.68	0	-0.966	-0.834	-0.365	-0.337	1.557	-5.7	-5.17	0.871	0.446	0.511
Adam11	0	0	0	0	0	0	0	0	0	-9.551	1.738	0	0	0	-0.415	0	0	0	0	0	0	0	0	0	0	0	0	0	0	0	-9.382	0	0	0	-8.644	0	0	0	0	0	0	8.966	0.485	0	0	0	0	0	0
Adam15	0	0	0	-4.169	-7.16	0	-2.125	0	8.644	0.805	0.275	-1.202	0	0	-0.76	0	0	0	-1.738	8.966	10.288	-7.055	0	12.702	0	0	-7.16	-8.966	0	-9.966	2.738	0	-9.964	0	0.322	0	-9.964	-1.736	0	0.878	-1.094	0.535	-2.848	-1.582	0	-10.55	-0.432	7.508	10.367
Adam17	-0.705	-2.023	-0.139	4.808	0.385	-0.863	-0.869	0.999	0.161	0.263	0.011	-1.543	-1.619	6.644	0.008	-0.552	-0.819	0.147	-0.482	1.85	-1.378	0.44	-0.978	11.706	10.967	-9.966	0	-1.013	1	3.325	-1.313	2.228	-1.368	1.959	0.156	0.852	-1.29	1.314	9.972	0	0.941	1.257	0.041	0.626	6.966	1.696	0.781	-0.736	0.045
Adam19	3.128	-11.55	-0.497	-3.101	2.232	0	9.382	-9.964	-0.745	0.806	-0.297	1.222	0	-11.344	-0.222	0	4.324	-2.564	2.374	0.003	-1.935	0.579	0	3.003	0.414	2.999	1.008	0	-7.375	1.807	-0.628	-11.287	3.418	1.806	-0.739	-0.072	0.266	-0.952	1.779	1.674	-0.033	0.762	0.013	-10.967	3.491	0.1	-0.105	-0.515	0
Adam23	0	0	0	0	0	0	0	0	0	0	0	0	0	0	0.964	0	0	0	0	0	0	0	0	0	-8.966	0	-8.966	0	0	0	0	0	0	0	0	0	0	0	0	0	-9.551	0	0	9.382	0	0	0	0	0
Adam8	0	0	-7.966	0	0	0	0	0	-8.379	0	-9.551	0	0	0	-2.221	0	0	0	0	0	0	0	0	0	0	0	0	0	0	0	0	0	-8.966	0	0	0	0	0	0	0	0	0	0	0	0	0	-10.966	0	0
Adam9	-0.508	0.962	-0.046	0.381	1.595	-1.378	0.815	0.37	-0.214	-0.399	-0.285	1.892	-0.887	0.798	0.155	1	0.162	0.681	0.411	0.119	-0.474	1.52	0	0	0	-3.17	-0.016	9.243	0	0	-0.535	-0.578	-0.811	-0.34	-0.402	0.065	-0.179	0.64	-0.297	-0.488	-0.029	0.382	-0.529	-0.092	-0.14	0.183	0.254	0.883	1.979
Adamts1	0.932	-0.194	0.618	0.457	-0.759	-0.594	-1.065	-2.813	-0.259	-0.471	-0.122	1.075	0.901	0.362	0.022	-3.59	-0.161	0.052	1.138	1.069	0.539	-0.498	-0.413	-0.954	-2.536	1.276	0.109	-0.286	-2.171	-0.631	0.625	1.124	-0.513	-0.395	-1.211	1.381	1.154	0.425	0.773	-0.296	0.031	0.731	-0.066	-0.2	0.062	-0.883	0.448	0.778	1.274
Adamts10	0	0	3.027	0	-1.998	9.382	0	-0.001	-0.54	-0.622	-3.829	2.167	0	0	1.891	0	10.167	11.968	2.896	0	8.966	1.643	10.967	-9.157	0	-8.574	0	0	0	0	-0.382	0	2.457	0	1.032	-2.998	-0.585	-1.771	0	0	2.576	-1.027	-2.426	2.873	-9.967	9.966	-0.531	0	0
Adamts12	3.269	1.527	0.067	7.384	-5.163	-3.678	-1.951	2.174	-1.229	0.177	1.904	1.614	8.966	-0.737	-0.037	8.379	-0.43	0	5.807	9.702	1.806	12.543	0	8.966	0	11.55	0.392	0	8.966	0	2.245	0	1.533	1.909	0.605	1.287	-0.417	0.418	0	1.616	0.411	-1.192	-2.962	1.136	10.379	-10.551	0.121	10.548	2.309
Adamts13	0	0	10.551	2.379	-12.551	0	0	0	0	-9.05	7.966	0	0	0	3.983	0	0	10.967	1.149	0	0	0	0	0	0	-8.379	0	0	0	0	-7.384	0	0	0	0	0	0	-9.602	0	0	2.152	0.22	0	0	0	0	-1.373	0	0
Adamts14	0	0	-3.7	0	0	-0.777	0	0	-8.508	9.382	0.248	3.149	0	0	-1.697	0	0	0	0	-7.644	0	-9.382	0	0	0	0	0	0	0	0	-0.969	0	-0.907	-3.129	9.082	0	-9.966	0	0	0	1.986	0.344	1.556	7.384	0	-8.966	0.921	0	0
Adamts20	-1.501	1.263	1.596	9.966	0.766	-0.265	3.805	0.319	0.792	-1.361	-3.544	3.332	0	0	-1.03	0	-8.551	0.157	-0.691	2.586	-8.379	-9.775	-0.872	-7.055	7.322	-0.585	2.087	8.963	7.966	-0.236	-1.603	0	7.476	-0.9	-0.28	0	-1.872	0.799	-0.003	-6.644	0.229	-0.94	-0.125	-9.172	-8.969	0.881	1.618	-2.932	-0.415
Adamts4	12.968	-9.966	1.751	2.001	-1.524	-0.039	1	10.733	-0.464	6.17	0.491	-1.152	0	-10.972	0.32	0.95	0	4.098	1.37	7.644	0.786	9.624	0	3.007	-0.467	0	0	0	-0.165	8.379	0.873	-0.456	-3.953	-1.171	0.335	0.027	-0.255	-0.475	2.894	-2.414	1.705	1.179	-1.358	-0.223	3.034	0	-0.082	-1.23	0
Adamts5	-10.551	0	2.322	-0.262	4.171	-2.222	2.001	0	0	0	0.642	-8.644	0	0	0.2	0	-8.644	0	-2.415	0	0	0	-11.55	8.966	0	0	8.966	10.967	0	0	2.184	0	0	-7.644	0	0	7.644	-7.384	0	0	12.288	0	0.461	3.585	0	-8.644	2.699	0	9.966
Adamtsl4	0	0	0	0	-1.586	-0.492	0	0	-1.964	13.61	4.064	-1.002	0	0	0.516	0	0	0	-2.001	0	0.263	0	0	0	0	0	0	0	0	0	9.966	0	1.087	-4.808	-2	0	-0.462	10.965	9.966	3.267	0.371	0.194	-0.267	-9.719	9.966	0	-2.806	-6.375	0
Adamtsl5	0	0	0	0	0	0.194	-1.672	0	0	0	0	10.551	0	0	-0.068	0	0	0	0.585	0	0	0	0	0	0	0	0	0	0	0	-8.966	0	0	0	-0.046	-8.966	0.749	-8.379	0	-8.966	-9.966	-3	-9.966	0	0	0	5.755	10.288	0
Adar	11.425	9.791	-0.896	0	1.66	-0.103	0	-2.584	0.117	1.936	-0.448	-2.458	0	0	0.235	0	0.584	-9.16	0.456	-1.586	0.969	0	0	5.426	10.966	0	9.881	-1.816	10.967	10.207	-1.931	-1.001	-0.679	-0.143	2.494	-11.966	0.321	-0.086	-1.442	1.356	0.744	-2.624	2.442	0.399	7.966	3.481	0.725	-9.966	-0.069
Adarb1	0	0	0.628	-9.966	0	0	0	0	-6.966	0.584	0.026	0	-6.15	1	-0.747	0	8.966	0	-0.321	0	0.459	9.966	0	0	0	0	0	0	0	-8.966	-11.551	0	1.585	-3.322	3.079	8.966	0	-10.966	0	-9.966	9.311	-2.585	-11.069	7.384	-8.966	-10.288	8.379	0	0
Adat1	-11.966	0	7.794	0	7.384	11.288	0	0	6.615	0	2.721	0	0	-11.965	0.799	8.966	0	0	-1.275	0	0	0	0	0	0	0	0	0	0	0	-11.081	0	-4.678	0	3.222	0	0	7.644	0	0.282	0	11.551	2.335	0	0	9.966	0	0	0
Adat2	0	0	-0.963	0	0	0	0	8.966	9.966	-0.513	7.966	0	0	1.497	2.22	0	7.966	0	0	0	0	0	0	0	0	0	0	0	0	0	0	0	0	0	-2.466	0	0	0	0	0	4.171	0	0	-0.224	0	0	0	0	0
Adck1	0	1.22	0	0	9.551	0	0	0	-2.573	-10.551	-0.848	0	0	-2.586	-0.281	0	0.458	-10.966	1.874	9.382	0	0	0	0	0	0	8.966	0	0	0	-0.941	0	-9.966	-8.379	-1.756	0	0	1.585	0	0	1.461	0	-1	0	0	-11.104	-9.966	0	0
Adck2	0	0	8.229	0	7.794	8.966	0	-9.967	7.966	3.875	-0.591	0	0	0.584	0.291	0	0	0	0.542	0	9.966	13.316	0	0	0	0	-1.589	0	0	0	-3.663	0	0	0	7.972	0	7.966	1.019	0	-2.637	0	0	-10.966	7.644	0	0	0.46	-4.323	0
Adck5	0	10.552	-2.09	0.053	0	0	0	0	-1.585	-2.756	-1.654	6.644	0	0	0.061	0	0	0	0.801	0	0	0	0	-7.966	0	0	-0.678	0	0	-9.966	1.169	0	-0.458	-1.312	3.299	10.552	7.585	-9.2	0	-1.212	0.003	-0.144	-0.21	0	-11.288	11.16	-2.869	0	0
Adcy3	-7.267	-8.535	-2.549	7.644	0.272	0.415	2.892	-0.848	0.338	0.285	-0.483	0	2.325	-0.556	-0.346	11.55	0	2.586	2.24	-8.966	-3.533	0.262	0	-0.618	9.964	-10.287	0	0	0	0	-0.164	-12.557	-1.283	-0.742	0.353	7.966	-0.516	-0.548	1	3.848	-0.014	-0.392	0.224	-0.271	6.966	-1.703	0.708	0	0
Adcy6	1.205	0.054	1.576	-9.545	0.109	-0.107	-3.35	0.252	-0.587	-2.129	-0.089	3.313	0	-0.996	0.778	-7.966	0.888	-0.736	-1.386	0	-1.266	-0.044	1.181	1.697	0	-3.463	-0.434	-8.644	0	0.625	-0.276	-2.112	-0.975	1.421	-3.163	6.087	-0.395	-2.927	2.57	1.233	-0.449	-1.125	-1.106	-1.328	9.551	4.28	0.289	2.004	0
Adcy7	-0.765	0	0.854	0.009	1.739	1.106	0	-7.384	1.433	-0.236	0.485	-0.807	-7.966	0.869	0.094	-9.379	-8.114	0	-0.441	-7.375	-0.803	-9.966	0.578	5.238	0	1.563	-0.526	-1.676	0.582	-0.382	-1.136	0.322	1.573	0.045	-0.486	-1.585	-0.687	0.492	-1.673	2.323	-0.035	0.075	0.435	-0.251	0	9.964	-2.165	-0.154	2.139
Adcy9	0	0	-0.847	10.966	0	0	0	0	10.551	-9.966	-3.05	0	0	0	1.11	8.966	0	0	8.379	0	0	0	0	0	0	0	0	0	0	0	0	0	7.966	10.551	0	0	0	10.551	0	0	8.966	-9.966	0	0	0	0	10.966	0	0
Add1	-1.51	0.033	-0.93	-1.057	0.849	-0.104	-7.644	-1.025	-0.104	-0.957	-1.459	-0.43	-8.972	-0.065	0.416	0.944	-0.484	0	0.36	1.653	1.987	-0.776	0	12.424	0.036	0	-1.668	0	1.173	12.967	-1.353	0	1.572	0.882	-0.926	9.966	2.036	-0.037	5.011	-0.417	1.482	0	-0.183	-0.7	0	3.201	-0.126	-2.003	12.874
Adgb	1.193	8.966	-2.41	-10.966	6.15	1.998	-0.876	0	-2.523	1.886	0.656	0	0	9.382	1.238	0	-3.394	0	8.966	0	-8.966	0	0	0	-4.322	0	12.285	0	0	0	-0.715	0	-1.361	0	-0.041	-0.015	-0.19	5.387	0	-9.966	-2.158	2.805	0.322	8.966	0	0	0	8.644	0
Adgra2	0	0	1.635	-0.996	-9.973	-3.248	0	-10.774	-0.644	-0.647	0.092	1.884	0.103	-10.548	-0.257	0	-0.555	-0.908	-0.31	0	-7.644	-0.534	3.022	-1.115	-10.703	-0.279	-0.268	0	0	2.13	0.491	-7.966	-3.291	-0.455	1.457	-6.066	2.257	0.784	1.256	3.743	2.334	1.979	0.776	-0.616	0	7.877	-0.848	0	0
Adgra3	-0.146	0.705	-1.006	0.68	0.072	-0.399	0.549	-1.455	0.057	0.071	0.017	-0.48	-0.314	0.198	0.291	-0.874	1.196	-0.756	-0.207	0	-0.816	0.909	5.559	10.974	2.924	-0.322	-0.756	-0.996	-2.235	0	0.603	-0.828	-0.345	0.367	-0.058	0.485	0.504	-1.206	-0.79	-0.491	0.872	0.139	-1.597	-0.37	-0.707	-0.993	0.294	0.85	-3.449
Adgre5	0.738	8.966	3.466	0	0	0	0	0.738	0	0	0	0	0	0	0.361	0	11.053	0	0	0	0	7.384	0	0	0	0	0	0	0	0	1.164	0	1.404	7.384	-3.757	10.966	0	9.382	0	0	-8.966	9.966	10.661	0	0	-3	9.274	0	0
Adgrf1	0	0	0	0	0	0	0	0	0	0	0	0	0	0	0	0	0	0	0	0	0	0	0	0	0	0	0	0	0	0	0	0	0	0	-0.3	0	0	0	0	0	3.585	0	0	0	0	0	0	-0.178	0
Adgrg1	8.468	0	0	0	2.416	1.157	0	0	11.497	9.967	0.084	8.379	0	-6.714	0.497	0	0	-6.883	0	0	0	0	2.002	-9.966	0	0	0	6.15	0	0.312	0.236	0	7.055	0.17	-8.644	0	0	-10.966	0	0	0	0	2.16	0	0	-9.702	0.174	0	-7.966
Adgrl1	-3.091	-0.996	-0.646	-1.739	-1.646	-1.541	0.794	-7.443	-0.141	2.848	0.351	-0.227	0	2.508	-0.053	0	-1.736	-8.2	2.048	-8.644	-0.364	1.83	-3.738	-1.146	4.644	6.966	0.007	0	0	-1.995	0.594	-8.551	4.198	-1.029	2.382	1.453	-1.362	2.165	-3.145	1.433	-0.32	0.815	-0.93	1.323	5.977	-1.299	-0.141	1.271	0
Adgrl2	0.669	-1.684	-1.047	-0.073	1.433	-0.565	-1.233	-4.585	-0.209	0.724	0.338	-0.096	0.242	0	0.103	1.375	0.364	2.862	-0.17	2.263	0.546	0.553	-1.463	-1.971	3.047	0	-0.802	-1.398	1.939	-7.794	-0.319	4.791	0.059	0.514	-0.764	0.393	-0.403	-2.894	-1.542	-1.4	0.705	0.043	-0.519	0.426	-1.591	4.955	-0.077	-4.322	0
Adh5	0	-0.794	0.547	0	3.328	0	0	-1.07	0.592	0	0.524	0	-0.322	-1.717	0.579	6.644	0.503	-0.939	1.011	0	0	8.966	0	0	0	-1.012	0	0	-0.132	0.586	-0.694	0.569	-1.818	-1.869	-0.478	0.038	-0.98	0.56	1.27	9.967	0.788	0.874	-0.829	0	0	0.328	-1.2	0.021	1.84
Adh7	-10.966	0	1.585	0	8.966	0	0	0	0.496	0	4.943	0	5.322	0	0.701	8.966	0	0	2.001	0	-8.379	-4.171	11.55	0	0	0	9.966	7.966	0	0	0	0	9.966	9.551	-0.132	0	0	0	0	0.516	2.988	-0.853	7.966	11.967	0	0	-1.873	1	0
Adhfe1	0	0	1.958	-3.001	0.637	9.966	0	0	0	0	0.17	0	-3.838	0	-0.426	0	-10.967	-9.967	-1.586	0	1.215	0	0	9.892	0	0	0	0	-2	0	8.644	0	-2.058	0	-2.115	-0.048	-10.965	-9.967	0	-2.806	1.985	-0.322	0.699	0	0	9.966	-9.966	11.966	1.302
Adi1	7.966	-1.363	0.183	-10.553	-7.322	-9.828	0	9.966	0	8.966	1.304	0	0	1.253	-1.173	0.879	0	11.701	-3.001	2.245	0	0.416	0	0	0	0	-0.906	0	0	0	-0.336	0	2.769	-3.807	0.379	-9.969	0	-1.06	0	0	-0.701	0	0	3.596	1.17	-9.969	0.148	0	0
Adipor1	0.601	0	-0.082	0	12.626	-1.433	2.174	1.069	1.605	1.367	-0.366	-0.231	3.252	-1.566	0.398	-7.728	0.678	0.474	0.331	1.853	7.508	-0.289	0	-0.484	0	0	-12.536	0	1.125	-1.565	-0.352	1.894	3.135	-2.171	0.612	-3.137	2.383	-0.786	0	-9.397	-1.185	0.184	-0.351	0	-6.443	2.585	4.322	0	-1.545
Adipor2	0.821	0.652	0.042	0	0.326	1.3	0.254	2.452	-0.083	0.25	0.764	0.284	-0.208	-3.556	0.337	-0.935	1.375	0	-0.158	-2.053	-8.972	1.907	-1.525	-11.987	7.852	-9.966	1.568	-3.385	4.057	3.001	0.408	0.826	0.957	-2.059	-0.914	0.127	-1.296	0.824	-0.235	-1.837	0.247	-1.695	0.631	-0.917	-0.419	-0.437	-0.339	0.709	3
Adk	2.23	-0.168	1.539	-1.072	1.597	-8.379	1.315	0	1.252	-1.269	0.596	2.806	0	-8.966	-0.83	0	0	8.966	9.704	0	4.252	0	9.966	0	0	0	0	0	0	1.587	-0.018	11.288	2.159	0	0.007	0	0	0	0	-1.712	4.586	-9.969	0	0	9.967	0	1.523	0	-10.55
Adnp	-0.301	-0.027	-1.362	1.579	2.793	5.17	-0.224	-0.383	2.381	0.363	-0.503	-0.651	2.528	0.041	-0.116	0.057	-0.558	-1.357	0.485	1.448	-5.913	2.526	0	1.997	2.303	0	-1.297	0	-0.042	0	0.624	3.256	-0.322	0.344	0.312	-0.758	-2.057	-4.023	0	-0.13	1.476	0.028	0.445	-1.338	-2.377	-0.325	-0.82	1.612	-2.46
Adnp2	-7.644	-3.001	-1.533	-9.966	-6.644	-3.763	0	8.524	-0.006	-0.796	0.641	2.055	0	-7.966	0.144	-3.238	0	-0.283	0.911	-2.218	-10.38	-2.001	0	0	0	0	-0.345	0	0	-11.551	0.132	-1.366	-3.474	0.178	0.828	0	11.961	-9.551	0	0.629	0	-0.507	0.392	-0.002	0	-0.006	-1.554	1.15	0
Ado	0	11.965	9.964	-10.945	2.441	-2.286	-11.254	-9.551	1.148	3.375	0	-10.38	7.16	7.966	-0.604	-2.78	-11.246	-9.964	-0.222	0	0	0	0	2.322	0	0	-2.323	0	0	-1.322	-1.737	-7.16	-0.219	0	-1.037	0	-9.967	-10.969	0.455	0	-0.484	-7.966	0.906	0	-1.776	0	3.002	1.347	0.738
Adpgk	0	-1.998	1.093	-0.566	0	-1.499	0	1.001	-0.505	-1.555	0.657	-0.016	0	0	0.154	-2.139	0	-0.769	0.184	0	9.966	0	0	-0.015	0	0	-12.283	0	0	-0.074	-0.223	-0.117	-9.288	0	-1.82	-1.439	0	-1.024	0	0	0.658	-8.827	2.82	-9.963	0	10.968	0.576	0	0
Adprh	0.547	-10.96	0.334	0	1.162	-1.086	1.598	11.066	-1.113	1.162	-1.381	1.127	0	0.224	-0.335	11.963	10.967	-6.375	-0.419	-0.447	-1.13	0	0	-5.977	-0.068	0	0.714	0	1.781	10.549	-0.251	-9.967	-0.204	0.63	0.043	1.906	8.581	0.429	0	1.357	-0.079	0.737	-0.011	0.682	0	10.644	1.859	0	0
Adprm	1.738	0	-5.506	0	0	0	0	0	0.261	0	0	0	0	0	-2.484	0	0	0	-12.134	0	0	0	0	0	0	0	0	0	0	0	9.966	0	10.966	0	-0.298	6.109	0	0	0	0	0	0	0	0	0	0	0	0	0
Adprs	0	0	1.234	0	-9.967	1.7	0	-1.601	0	-1.988	1.533	0	0	0	0.972	0	0	8.966	0	-9.966	0	-6.644	0	0	0	0	-8.644	0	0	0	1.677	0	0	-11.552	0.073	0	5.883	1.03	9.967	1.111	-1.144	11.891	-1.243	-2.069	0	-1.738	1.082	3.001	0
Adrm1	-0.193	-0.343	0.887	0	-0.001	-0.099	0	-2.171	-2.394	-2.141	2.874	9.967	0	0	1.119	0	8.379	8.16	0.637	0	1.444	-10.103	11.965	0	0	0	0	0	0	-9.382	-0.521	0	9.187	-1.32	-12.135	0	-5.248	4.833	0	0	0.003	10.964	0.966	0	0	0	-11.099	0	0
Adsl	0.534	0.996	-0.425	-1.041	-1.044	-1.057	0	10.288	0.774	0.837	1.563	0	-3.854	1.711	0.196	-1.003	-0.152	-1.14	-1.328	0	0	-0.754	0	-0.807	0	-1.572	-0.828	0	-1.173	-0.187	0.365	0	1.928	0.48	-0.167	-0.21	-0.919	-0.589	5.644	0.012	-2.258	0	0.518	0.308	0	0	-0.832	0	-0.998
Adss	1.029	-0.763	0.018	-7.644	0.556	-8.966	0	0	-1.483	8.966	-0.567	2.242	0	9.966	-0.799	-12.773	-0.393	0	-0.516	-8.093	0	8.966	-0.709	11.185	-0.198	-8.966	-0.734	0	-0.693	-0.174	-0.769	2.574	0.27	0	0.249	0.04	0	9.963	0	0.542	1.677	12.722	-6.15	-1.228	10.551	-0.108	0	3.287	-0.096
Adssl1	0	0	0	0	0	0	0	0	1.924	7.794	-2.011	-9.803	0	0	-0.889	0	0	0.236	-7.384	0	0	0	0	0	0	0	0	0	0	0	9.966	0	0	0	-2.171	0	0	-9.229	0	0	0	0	-0.511	0	0	-7.384	0.777	-10.84	0
Aebp1	-7.7	-0.035	-0.184	-1.445	-1.744	-0.237	0.496	-0.068	-0.188	0.069	-0.24	-0.375	-0.396	6.087	0.074	-1.164	1.012	1.477	0.095	8.028	-0.548	-2	-1.117	-0.825	0.609	0.253	-0.624	0	1.248	-1.716	0.276	9.963	0.03	0.188	0.068	1	0.328	0.33	0.013	0.257	-0.172	-0.348	-0.077	-1.103	0	0	0.681	0	0
Aebp2	0.026	0.097	1.331	-2.459	0.648	0.225	-7.972	11.374	0.676	0.312	0.659	-0.209	-7.895	0	-0.358	1.065	0.234	0.178	-1.255	1.416	1.914	-8.379	-1.923	-1.022	3.559	-1.612	-0.244	-7.644	9.369	-0.653	0.665	-0.972	-0.29	0.028	0.49	0.688	-1.2	0.96	-0.57	0.58	-0.005	1.176	-0.748	-0.191	-4.816	-0.581	0.725	-1.369	-3.786
Aen	1.996	-1.225	-0.605	7.375	-0.39	1.215	0	0	-1.558	1.516	1.329	0.223	1.847	-7.966	0.124	9.384	0.9	3	-0.971	-2.007	3.459	0	0	0	0	0	0	11.553	-2.51	-3.858	-0.798	-10.329	0.537	2.822	0.092	0.853	0.407	-2.275	0	-9.229	-1.201	2.879	-0.468	0.114	0	-0.589	-2.062	0	0
Afap1	-5.704	-0.691	0.39	-0.886	2.208	0.1	4.161	-0.419	-0.592	-1.357	0.118	4.068	-11.288	3.456	-0.4	0	2.455	-9.702	0.166	1.722	1.07	-0.358	-8.379	0	0	0	0	1.584	0	6.408	-0.104	1.862	-0.771	-2.782	-0.736	-11.136	-1.021	0.799	-1.996	-3.133	-0.223	1.627	0.677	-1.78	1.328	0	1.499	-0.793	-0.993
Afap1l1	-0.416	0	0.057	0	8.741	-7.508	-10.774	0	0	0.978	-1.145	0.692	0	0	-2.315	0	0	0	11.551	0	4.584	-10.966	0	-9.966	0	0	2.392	0	0	0	-11.873	0	2.279	-0.547	10.38	0	-10.552	-10.814	0	-1	-0.641	-2.461	9.966	-1.678	0	0	4.059	0	0
Afdn	-1.311	-0.282	-0.388	-0.103	1.604	-0.635	0.65	2.013	0.544	0.105	0.456	-0.069	0.517	0.023	-0.289	0.384	0.523	-0.956	-0.193	1.017	-0.665	-2.675	1.184	-1.328	0.62	-0.338	0.606	0.025	-1.695	-0.455	0.958	-1.271	0.229	-0.803	-0.092	0.062	-1.059	0.816	0	0.119	0.033	-0.038	0.412	-2.335	0.487	0.515	-0.46	-0.435	-0.654
Aff1	0.509	-1.33	-0.796	0	-9.058	-0.415	-0.755	1.542	-1.307	-0.374	-1.295	0.738	8.966	3.227	-0.27	1.163	4.001	-0.874	-0.807	0.49	-0.796	9.964	0	2.261	0	0	1.589	-9.382	-1.993	-1.465	-0.781	5.492	-0.192	2.245	0.288	-0.702	-1.286	-4.172	4.286	-0.891	-0.152	-1.441	-0.184	1.363	0	1.323	0.763	0	-1.214
Aff3	-0.616	3.437	0.518	-1.265	0.621	2.321	-0.209	-5.392	-2.042	-2.393	0.111	-1.982	0.362	7.966	0.191	0	0.001	-9.382	0.662	-8.966	-11.872	0	0	-1.316	-9.642	-10.958	0.344	-8.379	0	-2.616	-10.873	-7.384	-8.276	3.784	0.661	-1.133	0.414	-0.08	-0.151	-0.736	-0.842	0	2.382	-3.084	-8.966	9.384	0.113	7.16	-1.457
Aff4	0.382	-0.925	-0.066	-0.652	-0.656	-0.355	-2.62	0.963	-0.293	-0.923	-0.387	0.564	-3.765	-2.93	0.031	1.111	-2.528	-1.352	0.445	0.025	-0.868	-1.129	-9.922	-1.093	0	-1.717	-0.336	1.635	-0.987	-2.689	-1.103	1.617	-0.234	-1.68	0.303	0.446	0.167	-0.007	0.355	-1.834	0.691	1.743	0.803	0.119	-0.909	0.371	-0.013	0.274	0.167
Afg1l	0.392	0	0	0	-9.382	0	0	0	0	9.966	-1.476	8.966	0	0	-1.516	0	0	0	0	-11.551	0	0	0	0	0	0	0	0	0	-8.379	0	0	0	-0.585	0.341	0	0	0	0	0	1.505	0	0	0	0	0	-1.17	0	0
Afg3l1	2.268	-1.472	2.109	-9.963	10.329	11.082	0	-11.556	-9.553	-1.222	-1.407	-9.382	0	0	0.376	-9.678	-9.97	-9.963	1.181	0	1.916	-9.553	-10.965	0	0	-10.228	0.45	0	0	-2.555	-0.014	-2.323	2.854	-5.644	-0.881	0	0.731	0.954	-10.548	-0.808	-0.848	1.393	-0.296	-1.81	0	0	-1.415	0	0
Afg3l2	-0.363	-4.415	1.031	-9.963	11.966	-1.413	9.966	2.276	-0.275	-8.954	-0.48	-0.514	0	0	0.36	1.419	-0.179	0	0.726	0.551	-0.927	0.819	0	-9.964	2.737	0	-2.276	0	-7.966	-2.575	-0.821	3.397	-1.401	-0.281	1.207	-0.609	0	0.721	1.749	1.053	-1.285	0.201	0.784	1.328	0	-0.815	0.413	10.127	-9.964
Afmid	-12.288	0	11.965	0	0	-10.967	0	-7.644	-2.017	0	1.807	0	0	11.081	0.886	0	8.379	0	0	0	0	0	0	0	0	0	0	0	0	0	8.966	0	-10.644	0.586	-0.759	0	0	0	0	0	0	8.644	0.829	0	0	0	0	0	0
Aftph	-2.091	-0.806	0.055	-10.965	-0.795	-1.736	0	-10.499	-2.579	4.544	-1.282	-8.248	0	-2.906	0.624	-1.287	0	-0.785	1.298	0	-10.965	0	10.962	11.136	0	0	-7.375	0	-7.966	0	1.364	-3.137	2.769	2.269	-2.646	-0.848	8.966	-0.262	-12.557	9.966	2.497	-10.967	6.476	-1.829	-9.384	9.964	0.939	0.826	7.384
Aga	-3.568	0	-0.336	0.418	0	0	-2.613	-10.967	-1.383	2.687	0.226	0.307	-0.328	-9.963	0.299	11.966	1.003	12.964	-8.253	2.738	2.119	0	0	0	0	0	0	0	0	0	1.254	0	0.902	0	-0.363	-0.083	10.187	1.809	9.963	1.043	0	7.966	2.849	-0.585	-3.391	0	0.218	-0.884	0
Agap1	-0.609	-3.177	-0.492	7.82	-7.384	9.967	2.004	6.966	-1.504	0.705	-0.304	-1.332	0.875	-0.153	0.587	10.964	1.004	1.181	0.031	-2.094	1.524	-0.019	-6.644	1.111	0.479	5.17	-0.278	-0.584	0	-8.48	-3.207	9.16	0.357	-1.111	3.059	-10.967	0.054	-1.853	3.244	-2.397	-0.672	-12.025	-0.353	1.858	8.969	2.138	-1.096	1.167	0.151
Agap3	-9.382	0.509	-0.652	0	0.438	0.265	1.124	0	-0.284	-0.877	-0.934	-1.004	7.267	0	-0.332	0	8.644	6.966	11.106	0	-5.426	-0.556	0	0.562	0	-1.873	-0.357	-1.172	0	1.434	2.734	-10.38	11.965	0	-5.833	-12.135	-0.761	0.1	-0.852	-1.586	2.577	0.848	-0.347	-3.426	0	0	3.024	-11.702	0
Agbl3	-9.551	0	8.589	0	-8.379	0	0	10.965	-9.382	0	1.176	0	0	0	0.516	5.045	0	0	-10.551	0	0	0	0	0	0	0	0	0	-0.001	0	0	0	0.621	0	0	0	0	0	7.966	0	-0.584	2.584	0	0	0	0	-9.966	0	0
Agfg1	-0.284	-0.48	-0.024	0.77	-3.359	-10.966	0	10.774	-2.513	2.152	-1.284	-2.805	-0.676	-0.304	0.088	2.416	-0.806	1.121	0.453	-10.285	1.964	-9.7	0	-0.884	0.755	1.173	-0.082	0	-1.267	-7.384	0.376	7.055	0.005	0.105	-0.141	-0.646	0.975	-9.964	8.966	-0.232	0.494	-5.585	0.615	-0.397	1.656	-0.533	-0.063	0.647	-1.4
Agfg2	9.966	0	2.849	0	0	0	0	0	0	0	-7.16	-11.001	0	0	-8.516	0	0	0	-8.379	0	0	0	0	10.036	-9.48	0	0	0	0	-12.287	0	0	-0.907	0	-0.153	-10.451	-0.584	0	-9.966	-7.644	-7.443	-9.966	0	0	0	0	-9.966	-8.966	0
Aggf1	-1.325	6.066	2.942	0	1.221	-2.129	0	-0.75	1.786	-1.415	-1.531	0.023	1.32	0	1.039	-5.253	-11.972	-8.745	0.875	0.586	-10.972	0	0	0	0.582	0	6.375	-8.114	-0.003	-10.551	4.248	0	-1.41	0.505	-0.961	-0.589	-0.843	3.319	1.229	4.652	-1.012	2.521	1.996	2.094	0	8.966	0.517	10.046	7.966
Agk	1.277	8.379	0.45	0	2.362	-0.778	0	7.794	2.407	-0.487	-0.303	1.242	9.97	0	0.057	1.416	-7.109	11.289	2.114	0	0	-6.966	-1.024	0	0	0	-1.82	0	0	8.966	-0.303	-1.205	-2.085	-0.637	-0.298	-1.316	1	1.033	0	-0.722	-1.092	11.629	-1.105	-0.415	0	0	1.558	11.55	-9.966
Agl	-0.245	-0.055	-0.346	0	-0.817	0	3.415	0	-0.723	6.045	1.03	-2.12	1.259	2.166	0.227	-0.545	10.449	-11.552	-1.431	0	0	0	0	-2.908	-1.625	0	0.303	6.794	-0.308	0	0.699	0	0.717	0.63	0.537	1.211	-0.352	-0.584	0.22	-0.049	-0.158	-3.699	-2.329	2.151	11.776	-1.008	0.172	6.049	1.404
Ago1	-0.198	-0.176	-0.077	-8.379	-0.337	-0.874	0	9.229	-2.862	-0.405	-0.414	-0.586	-6.508	1.12	-1.385	0	-0.909	-14.841	0.442	-8.966	-9.382	0.84	0	-11.586	0	7.508	-0.408	0	9.963	1.001	-0.97	0	1.543	2.346	-11.257	-1.02	-0.243	-3.169	0	0	1.534	1.831	-1.59	-0.417	0	-11.968	2.473	-8.16	8.966
Ago2	0.849	-0.312	0.102	-0.386	-1.991	0.487	-1.636	-0.524	0.221	1.3	0.544	0.017	0.252	0.57	0.134	1.121	-0.741	0.948	0.224	-0.417	-0.228	-0.981	-1.868	-0.379	-1.549	8.966	-0.464	0.796	-1.233	-0.843	0.29	0.52	0.568	-0.874	0.004	-0.227	-0.563	-0.752	-0.546	1.11	-0.311	-0.363	0.089	0.652	0.147	-0.476	0.161	-1.043	0.265
Ago3	1.309	-3.551	1.133	-1.671	-1.659	1.027	0	0	-1.886	0.146	-0.393	0.145	-10.591	1.981	-0.308	-9.036	-0.156	-1.987	2.652	1.497	8.039	2.129	0	8.966	0	0	1.174	9.551	-11.286	0	-0.538	10.255	-0.72	-1.833	-0.214	-0.927	-2.644	5.121	0	0	0.76	2.912	-1.311	0.154	0.387	-0.772	0.934	8.966	-1.583
Agpat1	0	12.666	0	1.253	0	-0.183	0	0	0.485	9.966	0.744	-0.873	0	0	0.114	0	0	0	0.777	0	1.167	1	13.773	0	0	-0.368	0	0	0	0	0.735	0	-7.972	0.41	0.362	-3.01	1.7	0	0	2.322	-1.198	0.544	-1.827	0	9.966	-0.944	-2.407	0	0
Agpat2	0	0.322	-1.8	0	0	0	0	0	-0.861	1.378	-0.446	0	0	0	1.002	0	0	0	0.001	0	0	0	0	0	0	0	0	0	0	3.513	-1	0	0	-0.297	0	0	0	8.966	11.552	0	-11.288	0.459	0	0	0	-6.966	-12.053	0	0
Agpat3	0.92	-6.044	-0.476	-0.448	-1.473	1.269	0.044	4.976	0.299	-0.165	0.565	1.916	0	-6.794	-0.734	-10.953	2.071	-1.869	0.689	-0.259	0.089	0.965	-1.972	11.383	0	8.379	1.652	0	1.872	1.239	-2.403	1.307	0.516	-0.946	0.681	-2.118	0.623	0.201	1.503	1.581	0.44	0.367	-0.442	-0.945	0	3.022	0.329	-1.37	0
Agpat4	0	0	0	0	9.966	-11.965	0	0	0.734	0.415	-1.182	-2.768	0	0	0.609	2.193	-0.418	0	-4.585	-9.966	0	0	0	-2.86	0	0	8.52	0	0	0	-1.738	0	0.001	0	-1.046	0	0	-9.964	0	0	-0.273	10.93	-5.468	7.966	0	0	2.175	1.379	0
Agpat5	-2.018	1.703	0.416	-2	-0.416	-8.644	0.152	-0.544	-0.13	-0.583	-0.743	-0.313	2.133	0.621	0.157	-1.928	2.603	0	0.823	-1.326	-2.322	0	-1.582	0	2.003	9.966	0	-5.728	0	-1.853	3.795	0	0.164	-2.194	-1.225	-1.873	-0.033	3.74	0	0.663	0.976	3.268	-2.008	-0.525	-3.003	-10.963	0.816	-0.878	-2.134
Agps	0.756	0	-1.291	-0.54	1.617	-0.849	0	0.394	0.459	-1.184	-0.116	-0.308	-2.406	-0.816	0.52	0.568	-0.892	0.264	0.991	-7.966	-1.664	-10.953	0	1.106	2.164	0	-0.269	0.611	-1.16	-8.741	-2.962	-2.349	-0.39	0.314	-1.351	-0.497	0.555	-8.262	0.642	-1.161	0.092	1.223	-0.955	0.041	-0.672	-1.176	0.163	-0.475	0.418
Agrn	-4.616	2.209	1.535	10.68	-0.161	11.031	2.475	-3.525	1.065	0.092	0.018	-2.489	0	-1.358	-0.005	8.379	9.973	0	0.568	1.022	3.272	7.384	3.392	0.487	-0.702	-10.549	-2.346	0	0.589	-1.088	0.084	7.375	0.358	-0.579	-0.767	-1.247	-0.303	-0.302	-1.253	-1.955	-0.573	-0.984	-0.478	0.893	-11.969	2.273	0.052	-0.918	2.769
Agt	0	0	12.52	0	-0.585	0	0	0	-0.802	0	-3.806	0	0	0	4.94	0	-1.351	-2.948	0	0	0	0	0	0	0	0	0	0	0	0	0	0	0	0	0	0	-1	0	0	8.966	8.966	0	0	0	0	0	0	0	0
Agtpbp1	-3.241	9.966	-2.038	7.794	0	-1.806	1	-1.324	2.366	0.119	-7.508	3.823	0	8.966	1.742	1.875	0	0.998	3.385	0	0	0	-10.966	0	0	-9.966	4.459	0	0	0	-0.059	0	-1.31	0	1.728	0	-7.794	0	0	0	0.035	8.966	4.026	0	1.099	1.998	-0.696	2.585	0
Agtrap	0	0	1.221	0	0	1.586	0	0	8.966	0.448	1.149	0	0	0	0.297	0	0	-2.495	1.1	0	0	0	0	6.966	-7.794	10.966	-8.966	0	0	0	0.145	-7.966	8.966	0	1.34	0	0	0.776	0	0	-0.117	0.585	2.598	8.379	0	-0.755	-1.848	-10.329	0
Ahctf1	0.188	0.83	-0.387	-1.096	-0.685	-0.966	1.304	-1.259	-0.961	0.94	-0.545	0.668	2.561	-0.17	-0.029	-0.63	-3.874	1.844	0.167	-0.792	-1.737	0	0.433	8.644	-2.714	-8.974	-2.196	1.622	1.328	3.321	0.04	-9.192	0.285	4.219	-1.086	0.65	-1.451	-8.644	-10.969	-2.328	-0.244	0.05	1.288	1.142	0.384	0.699	-0.322	-0.197	0.858
Ahcy	-9.97	-2.647	-1.341	0.401	0.713	-3.834	7.16	-1.86	0.268	0.444	0.41	-0.584	0.969	9.963	-0.539	0	0	0.159	-0.912	0	1.025	0	0	-12.135	0	-1.136	0.039	0	9.966	-3.168	0.715	0	0	3.729	-2.051	-0.461	4.165	0.52	-0.375	1.894	0.849	-0.494	0.496	-8.972	-10.33	0	-1.916	0	3.588
Ahcyl1	0.241	-1.648	0.605	-0.528	2.299	-0.52	-1.937	-10.046	0.74	0.665	0.287	0.497	-2.458	2.057	0.418	9.48	-1.585	-9.379	-1.625	0	-9.702	-0.321	0	10.962	0	-9.969	0.522	-8.96	0.237	-0.126	-0.214	0.334	0.063	2.218	0.532	0.608	1.026	0.824	2.273	0.107	0.544	-0.677	2.368	0.475	-3.286	1.574	-0.612	-0.269	1.604
Ahcyl2	-2.844	-0.019	-0.321	1.933	0.493	10.963	0	-10.787	-1.101	-1.899	-1.995	6.966	0	3.221	-0.108	11.613	-1.367	0	1.707	0	-0.005	-0.526	0	-0.103	0	0	0	0	-1.382	0.995	-0.201	-0.309	0.626	0.287	1.011	3.302	-8.344	-0.058	1.789	1.106	-0.342	0.179	2.458	-1.786	10.967	1.076	0.634	0.85	2.872
Ahdc1	-11.775	0	0.808	0	-9.743	0.181	-7.644	0	1.15	0.834	-1.717	-12.137	0	0	0.848	0.636	0	0	2.695	0	10.38	-2.541	0	7.644	0	0.796	-0.943	0	0	0	0.199	0	7.16	3	-0.529	0	0.554	-0.498	0	0	0.067	-0.606	0.235	-0.369	0	0	3.327	0	0
Ahi1	-8.745	0	-1.026	0	9.966	0	0	0	0.968	-0.736	0.454	0	-0.736	-7.644	-0.747	0	-0.415	6.966	0.263	0	9.551	0	0	0	1.742	0	0	-8.966	0	8.966	9.966	0.586	-0.807	-8.966	1.403	11.288	3.493	-9.964	0	11.702	0.714	0	1	8.379	-9.964	0	1.151	0	-11.964
Ahnak	-0.25	-0.051	-0.431	-0.262	-0.223	2.875	0	0.658	0.914	1.492	-0.268	0.738	-1.998	-0.612	0.351	11.207	-1.779	0.975	0.731	1.761	1.05	-2.153	-1.583	1.728	0	0	-2.209	-9.966	-0.735	-2.804	-0.231	8.379	-0.712	-0.422	-0.251	1.333	-0.144	-0.144	-1.006	-1.065	1.093	-0.039	0.409	-1.061	3.917	0.26	0.022	1.222	-0.574
Ahnak2	7.644	11.966	-0.321	9.966	2.479	10.966	0	9.583	-3.315	-0.419	-1.666	0	0	-10.965	1.015	11.188	7.966	2.001	-0.038	0	0	10.551	7.966	0.736	0	0	0	0	0	8.966	5.615	0	0.416	1.451	-0.334	1.722	7.794	9.966	11.359	-3.569	-3.327	10.966	-0.47	6.508	8.966	0	12.481	0	0
Ahr	-1.585	0	-0.278	1.023	-0.625	-10.38	-8.379	8.966	2.961	-1.344	0.222	10.38	0	8.966	0.107	9.382	0	11.287	0.224	0	0	0	0	0	0	0	-6.794	0	0	0	9.86	0	-0.281	-1.152	2.845	0.264	9.964	0	0	7.741	0.589	0	1.38	2	0	0	2.478	-7.16	8.379
Ahrr	0	0	0.415	7.644	0	12.551	0	9.966	0.487	9.157	-0.322	0	0	0	-0.494	0	0	11.55	9.382	8.966	7.966	0	0	0	0	0	0	0	0	0	-2.458	0	-6.966	-10.55	-0.124	9.964	0	-0.586	0	0	8.966	2.322	10.451	-2.584	0	0	8.551	0	1.584
Ahsa1	1.354	4.353	0.057	-0.31	0.83	0	0	-3.071	0.175	-3.807	0.63	0.246	-1.455	0	-0.085	2.52	0	-1.903	-0.047	1.578	0.254	9.382	0.2	-1.421	0	0	0	0	0	0	1.811	0	-1.698	-1.542	0.411	0	-0.225	-0.686	1.242	-1.441	2.057	-0.339	0	-0.342	0	-3.191	-0.451	1.574	0.893
Ahsa2	0.117	0	-0.769	3.89	0.746	0	2.116	0.202	-0.158	2.668	-1.698	0	0	2.549	1.048	-2.225	0	1.871	0.093	-1.217	0	0	-5.728	0	0	0	0	0	-9.382	-9.966	-2.593	0	-0.953	-1.532	1.467	1.999	0	2.427	0	-1.221	-0.131	-0.944	-0.444	-1.14	1.322	0	2.195	0.418	0.449
AI413582	0	0	8.379	0	0	8.966	0	0	0	-2.544	-2.161	0	0	0	2.358	0	0	0	9.841	0	-2.086	0	0	0	0	0	-11.104	0	0	0	-0.448	0	0	0	0.392	0	0	0	-10.552	0	0	-6.508	-13.871	0	-8.794	-0.758	2.362	0	-7.966
AI429214	0	0	1	0	11.551	0	0	-7.16	-3	0	8.644	8.644	0	0	0.896	-8.379	0	0	-1.893	0	0	0	0	0	0	0	0	0	0	0	0	0	-8.379	0	0	0	-9.382	0	0	0	0.584	0	-9.382	0	0	0	0	0	0
AI597479	-0.24	0	1.49	2.113	-1.306	0.004	0	0	0.303	0.021	-4.83	0.522	0	6.966	-0.643	-8.379	-8.379	-8.969	0.75	6.644	1.515	0	0	1.584	0	0	-8.644	0.68	0	0.586	0.617	2.44	0.655	-6.267	-0.592	7.794	7.966	-10.841	10.551	-7.16	2.79	-2.513	1.331	0	0	0	-2.775	3.167	0
AI837181	0	-1.806	-0.28	0	0	0	0	-8.966	8.644	0.161	2.776	-7.644	0	0	-1.314	0	-8.379	0	0.785	0	-9.966	0	0	0	0	0	1.485	0	0	7.794	0	0	1.275	7.966	0	0	0	0.999	-10.966	10.966	3.506	0.195	-1.363	-1.002	0	0	-0.638	8.966	0
AI987944	9.344	0	0.998	-9.551	2.297	-2.586	0	0	-0.956	3.586	-10.966	0	0.976	0	0.151	9.967	0	0	-11.103	-0.263	0	0	0	0	0	0	0	0	-0.066	0	0.736	-9.967	0.617	9.967	1.704	-3.584	0	0	0	7.384	-1.322	11.551	-7.644	-10.344	0	0	-4.167	-6.375	0
Aida	-1.2	0	-1.441	2.524	8.16	0	0	8.966	1.594	6.375	7.966	-2.363	-9.382	0	-0.103	0.888	9.964	8.966	-0.768	11.55	-9.964	0	0.314	-10.048	0	0	-2.017	0	-7.966	9.964	1.806	-12.287	-0.197	-3.223	-1.367	0	0	0	3.585	7.966	-0.703	-0.122	0.128	0	-8.379	-1.642	7.925	-2.074	7.644
Aif1l	0	0	-1.433	-9.966	-0.584	0	-9.966	0	0.808	1.543	-8.379	-1.584	0	0	0.561	0	0	0	0	-7.644	0	0	0	0	0	0	0	0	0	0	-8.34	0	0	-9.966	1.032	3.322	-1.528	-10.966	0	0	-1.415	-10.159	3.064	0	0	-9.966	1.072	0	0
Aifm1	0.957	-1.622	-1.567	-0.389	0.653	0	1.648	0	-0.992	0.652	0.34	-1.321	0	-1.988	0.293	2.144	-2.223	0	-0.043	1.53	7.16	0	0	-10.966	0.736	0	0	0	-2.904	0	0.642	0	0.858	-12.97	-1.197	2.821	-2.376	0	0	0.028	-0.178	-0.093	0.257	1.322	-1.195	0.8	0.414	0	-1.036
Aifm2	0	-0.308	-1.136	0	-10.966	0	0	0	0	0	2.17	0	9.966	0	0.811	0	0	0	9.966	0	-8.644	0	0	0	0	0	-7.644	0	0	0	0	0	0	9.966	1.292	0	8.379	0	0	0	-10.38	-3.808	7.384	0	0	-0.264	-7.966	0	0
Aimp1	1.585	0	-0.228	1.668	0	0	0	0	-8.966	0	0.82	0	0	0	-0.008	5.23	0.399	-2.59	-7.966	0	8.969	0	0	-1.583	2.939	0	0.975	8.379	1.283	0	2.18	8.883	-2.709	0	0.029	9.967	-2.032	0	-0.069	0	1.155	-0.359	0	0	0	0	1.654	-0.705	0
Aimp2	0	0	-0.287	-7.644	-1.748	0	0	8.267	-3.653	0.767	-2.31	0	0	0	-0.49	-0.849	0	10.966	-0.107	0	3.502	-1	3.585	0	0	0	0	-1	0	9.562	-0.405	-9.382	-0.354	0	0	0	-13.872	1.17	0	-11.136	-0.343	0.227	-7.468	0	0	0	-1.07	0	0
Aip	0	0	-0.81	-10.38	0.665	0.257	0	0	-1.434	-0.639	-0.073	2.955	0	-0.817	0.016	0	7.384	-10.873	0.184	0	1.591	-3.97	0	0	2.307	0	4.607	5.129	0	-3.836	0.432	0	0	-1.077	-0.479	0	0	-8.966	2.952	0	0.345	1.461	1.429	0	8.16	0	1.913	0	0
Ajm1	0	0	6.966	0	0	0	0	0	0	0	0	0	0	0	-0.472	0	0	0	0	0	0	0	0	0	0	0	0	0	0	0	0	0	0	0	0.322	0	0	0	0	0	10.966	9.382	0	0	0	0	0	0	0
Ajuba	0	-0.875	-1.114	0	0.117	-0.467	0	0	-9.96	-7.229	1.147	-0.498	-6.644	-0.542	0.236	-5.311	-1.991	-4.322	0.567	0	0	-11.543	0	8.966	5.506	1.285	-5.585	1.322	0.996	0	-0.627	-1.583	2.338	-0.038	0.216	-0.606	0	0	2.303	-11.204	6.443	1.561	-0.694	8.379	9.967	0	1.049	0.351	0
Ak1	-6.508	0	-0.392	0	-0.506	0	-1.494	0	-0.863	0.78	0.006	0	0	1.728	-0.356	0	0	-10.97	-7.384	0	0.373	0	0	0	-10.967	0	-1.59	0	0	2.537	-2.211	0	0	-0.063	1.346	1.131	-0.116	-0.305	-0.284	11.473	1.85	1.316	1.193	-10.965	0	0	0.615	0	10.967
AK157302	-9.966	0	-0.414	7.721	-9.966	-10.55	0	0	0.474	-4.394	-12.288	0	0	10.966	-2.057	7.966	6.794	0	7.644	9.551	0	0	0	0	0	0	0	0	0	0	0.807	0	-8.966	0	-1.171	0	0	8.966	0	0.503	-3.723	0	9.687	0	0	-5.977	-2.415	0	0
Ak2	0.432	0	0.399	0	0.32	-1.095	-0.708	-0.984	-1.066	-4.123	0.324	-1.716	0	0	-0.051	-1.96	0.108	0	-2.163	-0.553	1.586	9.973	0	0.788	-0.101	0	0.525	0	0.027	1.402	0.359	-8.916	-0.709	-0.18	0.494	1.176	1.36	0.442	-0.439	-1.347	0.453	0.119	-0.366	1.174	0	-0.096	-0.148	0.764	0
Ak3	0.821	-1.416	2.027	0	0.575	0.737	1.236	0	0.387	0.661	-0.154	10.468	2.628	-1	-0.361	0	1.678	-4.322	2.061	0	-1.401	0	-1.426	-2.733	0	0	0.279	0	0	-9.306	0.651	0	-0.907	7.055	-0.631	-0.324	-0.924	-1.907	1.381	8.966	0.552	-1.591	-0.83	0.827	-3.292	0	0	0	0
Ak4	2.587	0	-9.187	-8.966	0	0	0	-11.965	0	0	12.965	-2	0	10.965	-1.192	0	0	2	-6.966	0	0	0	0	-9.964	0	0	0	0	0	0	10.966	0	-1	0	-1.171	0.322	-9.966	0	0	-7.644	-0.586	0	0.416	1.873	0	10.189	1.875	0	0
Ak6	11.288	11.551	-5.63	1.998	0	0	-0.144	0	8.379	0	-0.046	0	3.454	-0.645	-0.668	0	-9.967	-10.967	2.261	-3.052	-11.553	0	0	0	0	0	0	0	0	-0.999	0	0	2.948	9.966	2.913	-1.466	-7.267	0	0	0	1.69	3.778	-1.047	0	0	-0.585	12.369	0.584	0
Akap1	-7.055	-3.275	3.03	0	-11.157	-0.179	0.805	-1.915	0.591	-0.26	-0.492	-1.721	-0.849	0	-0.099	0	0	0	1.086	0	-2.749	10.159	-0.227	2.115	4.29	3.17	-9.966	-3.84	0	0.589	0.651	0.463	0	-1.236	-0.911	2.093	0.28	0.414	0	-0.948	-0.252	8.379	0.317	1.649	0	0	2.109	0	0
Akap10	0.28	1.36	0.662	-6.966	2.028	-0.678	0	-11.775	3.26	0.398	-7.794	1.042	0.676	-2.001	0.404	8.644	0.719	-0.585	-2.807	1.136	9.963	-2.322	0	-6.644	0	0	-0.731	-8.794	0	-11.775	0.024	3.455	-1.501	3.377	0.416	-0.893	0.981	-0.586	0	-1.489	3.535	0	-2.003	0	-12.313	-1.819	0.756	0	-0.583
Akap11	0.108	-2.183	-0.184	-0.58	-0.369	-8.551	-0.019	3.225	0.068	0.378	-0.885	-0.441	-1.724	0	-0.346	-1.153	-0.196	-2.197	0.648	-1.204	-1.809	-9.969	-9.961	-0.263	-0.055	0	-0.345	0	2.408	0.87	-1.819	0.22	-0.302	0.297	0.215	-0.865	1.219	-0.535	0	0.743	0.337	3.31	-0.916	-0.419	-1.086	0.694	0.399	1.033	-0.187
Akap12	-2.048	1.134	-0.488	-4.926	2.18	2.872	-0.408	1.949	-1.12	2.383	0.104	-0.76	0	0	-0.047	0	11.627	8.061	1.983	10.288	3.49	0	-0.288	-1.233	0	10.96	0.03	0.99	2.502	9.964	-0.25	0.808	-1.004	1.611	1.062	-1.574	-2.956	2.237	-0.65	3.504	-0.455	2.504	1.103	2.7	0.586	3.216	-0.298	0.21	0.421
Akap13	1.345	1.506	0.146	11.574	0.053	0	7.966	2.544	0.049	-0.057	-0.092	-0.889	2.487	0.13	-0.235	10.892	-3.543	-7.384	-0.539	-0.794	0.175	2.945	0	-10.687	1.116	0	-0.181	0	0	2.41	0.398	-1.241	0.194	-2.311	-0.358	1.367	-0.496	-2.09	3.341	2.357	0.134	-0.017	-0.369	0.014	-0.642	1.841	-0.04	-0.14	1.809
Akap17b	-8.966	-10.966	1.222	0	9.966	0	0.905	0	-12.158	-8.966	-1.716	0	0	0	0.624	-9.966	11.551	-9.966	-11.288	0	-10.966	0	0	0	0	0	0	0	0	0	3.171	0	-11.016	0	1.849	0	1.873	0	0	0	0	0	0	-7.966	0	0	1	-10.38	-9.966
Akap5	0	0	0	0	0	0	0	0	0	0	0	0	0	0	-10.551	0	0	0	0	0	9.966	0	0	0	0	0	0	0	0	0	0	0	0	0	0	0	0	0	0	0	0	0	0	0	0	0	0	0	0
Akap6	0.467	-2.724	-0.814	0.661	3.703	1.777	0	3.579	-0.365	0.703	0.258	-0.095	-8.966	0	0.136	-1.192	-0.93	9.058	1.106	9.702	0.783	-7.966	0	0	0	-12.55	-1.701	-10.682	0	2	2.032	-1.2	2.238	0.038	0.39	-8.531	-1.16	-0.083	3.491	-1.031	-1.495	0	0.082	1.001	-8.966	0.999	1	-1.519	0
Akap7	-2.585	0	-0.09	0	2.171	9.966	0	-10.966	1.426	-0.999	-1.529	0	0	-3.591	1.477	10.551	0	-11.288	0	0	0	0	0	0	-2.321	0	0	0	0	0	-9.382	0	-1.291	0	-0.333	0	10.773	0	1.586	-9.966	0	0	0	0	8.379	0	0	0	0
Akap8	-0.303	-1.515	-0.193	-4.232	-1.706	0.205	-0.91	-0.317	0.063	-0.307	-0.061	-1.057	-1.219	0.524	0.259	-0.283	0.307	-0.592	2.328	0.357	-1.233	-1.581	-1.06	0.907	0	-0.215	-0.092	-0.533	-1.752	1.586	0.196	-6.883	-0.534	0.273	1.667	0.558	-1.397	0.06	8.966	0.485	0.479	0.333	-0.215	0.222	-0.61	-0.432	2.588	1.186	-0.739
Akap8l	8.966	0	0.325	9.964	0.808	0	-0.586	-8.379	-1.47	1.416	0.41	-9.551	-0.319	8.379	0.328	9.966	-2.184	3.699	0.205	0	-8.966	7.644	-6.966	1.374	0.644	1.244	0.858	-1.485	0	8.966	-1.737	0	0.828	-1.324	-1.741	0.599	3.17	1.15	0	2.907	0.063	-2.354	10.551	-0.132	0	0	-2.529	0	0
Akap9	-1.163	-0.302	-0.617	0.037	-0.164	1.723	0.848	1.218	-0.337	-0.529	-0.323	0.845	0.074	-0.057	0.189	-0.977	0.033	1.96	-0.885	-0.505	1.449	2.602	0.829	-1	3.809	0	-2.658	-9.704	0.439	-0.769	1.625	-0.706	-0.495	0.848	0.322	0.068	-0.534	-0.688	0.581	-1.147	-0.644	1.664	-0.193	10.295	2.411	0.152	-1.92	0.001	0.93
Akip1	9.966	0	-4.81	0	0	0	0	0	0	0	1.07	0	0	0	-0.463	0	0	0	-10.967	0	0	-9.382	0	0	0	0	0	0	0	0	0	0	0	0	-4.392	0	-10.551	0	0	0	1.402	0	0	0	0	0	9.644	0	0
Akirin1	-9.966	0	-0.082	-0.726	4.628	0	0	0	-8.379	0	-0.014	0.342	0	-2.1	0.371	-6.966	0	0	-1.674	9.964	0	0	0	-0.289	0	11.551	7.794	0	0	0	0.316	-7.966	0	0	-0.119	1.5	0	0	0	-5.954	-2.526	0	-0.518	0	-1.639	0	-0.723	-0.04	-8.379
Akirin2	-0.279	0.186	-0.238	0	10.964	0	0	-9.963	1.427	0	-0.915	0	-2.07	1.735	-0.375	0	0	0	-0.628	-11.213	0	-8.379	0	0	0	-2.398	0	11.965	-2.223	0	0	0	4.446	0	0.023	-0.448	0	0	0	0	4.718	-2.223	0	0	0	0	0	1.282	2.341
Akna	-9.963	0	1.603	6.267	-3.173	-0.661	0	0	-0.306	-0.127	-1.255	-2.763	0.326	0	-0.284	0	-9.966	0	-0.094	0	3.238	6.966	0	0.556	0	0	0	0	-0.321	0	0.103	0	3.267	3.099	-1.592	-7.644	7.384	0.321	0	7.948	6.066	-2.39	0.612	2.468	0	0.173	6.87	0	0
Akr1a1	-4.248	0	0.827	0	3.382	1.515	0	-2.245	-0.217	1.604	-0.651	11.543	0	-12.233	0.293	-0.529	-10.554	-0.736	0.387	0	0.609	0.485	-7.375	-1.865	0	0	0.179	0	0	-0.457	-1.616	-0.815	0.775	0.302	-0.652	-0.727	1.823	-0.599	-6.7	-4.441	-0.434	1.082	-0.005	-0.39	0	-2.736	-0.117	0	0
Akr1b10	0	0	2.015	0	0	0	0	0	-0.08	0	1.304	-10.189	0	12.965	0.007	0	0	0.415	0.534	0	0	0	0	0	0	0	0	-0.483	0	8.966	1.909	-0.564	0.999	1.792	0.923	-6.794	-1.516	8.16	0	0	0	0	1.605	0	0	0	-8.966	0	0
Akr1b3	0	-0.672	1.308	0	-6.794	0.223	1.099	2.063	0.023	0.792	0.586	0	0	-4.704	-0.678	0	0	0.844	7.658	-0.379	0	-2.462	0	0	0	0	0	0.647	0.284	0	-6.644	-0.627	0	-0.177	0.634	-0.382	-1.325	3	-1.877	-0.23	0.132	0	0	-0.311	0	0	0.206	0	-0.42
Akr1b7	0	0	7.644	0	0	8.966	0	0	9.622	0	7.384	0	0	0	7.508	0	0	0	10.966	11.55	0	0	0	0	0	0	0	0	0	0	0	0	0	9.773	7.644	8.966	0	11.399	0	0	8.379	0	8.966	0	0	0	1.848	0	0
Akr1b8	0	0	0.314	10.963	-1.897	7.16	-1.415	0	-1.888	0	-7.16	1.602	-7.644	0	-1.352	-0.368	0	0	-0.271	0	-0.999	0	0	-11.288	0	0	0	0	0	0	-10.773	0	1.619	-7.539	-0.717	0	1.118	1.595	-9.551	0	-7.966	-7.484	0	0	0	0	-9.966	0	0
Akr1c12	-10.84	0	-4.171	9.966	0	8.966	0	0	2.543	0	0.584	-10.966	0	0	-2.09	0	0	0	0	0	0	0	0	0	0	0	0	0	0	0	9.966	0	0	0	1.556	0	0	0	0	0	7.644	0	0	0	0	0	0	0	0
Akr1c13	3.171	0	0	-1.755	0	-9.382	0	0	-0.181	0	-0.229	9.967	0	0	-0.294	-9.551	0	-0.263	-1.07	10.84	10.967	0	0	0	0	0	0	0	0	0	-4.493	2.458	0	0	0.949	-10.702	0	0	0	0	3.796	0	-4.494	0.151	6.966	0	0	8.551	0
Akr1d1	0	0	10.966	0	0	0	0	0	0	0	0	0	0	0	-8.644	0	0	0	10.38	0	0	0	0	0	0	0	0	0	0	0	0	0	0	0	0	0	0	0	0	0	0	0	0	0	0	0	0	0	0
Akr1e1	7.16	0	1.383	0	-1	3.856	0	-9.966	-1.147	0.364	1.111	0	0	10.966	0.53	0	0.416	1.562	0.429	0	0	0	0	0	0	0	0	0	0	0	8.379	-10.966	0.918	0	0.435	0	-9.967	0	0	8.966	0.624	0	9.966	0	-10.966	0	-7.644	0	0
Akr7a5	0	0	9.702	0	0	-10.967	1	0	1.643	0	0	9.382	0	0	0.629	0	0	0	0	0	0	0	0	0	0	0	0	-5.883	0	0	1.699	0	0	0	0.859	0	-0.454	0	0	0	0	-0.873	0.746	0	0	-7.794	-9.966	0	0
Akt1	0.694	0.126	0.175	0	0.759	-2	4.858	0.127	-0.164	0.513	-0.18	-0.571	0	1.208	0.126	-5.954	0.072	1.07	-0.261	2	-0.232	0.52	-1.688	-4.004	-2.683	0.233	0.154	-1.801	-1.328	0.248	0.091	-10.527	0.216	0.4	-0.078	-0.049	1.035	-0.309	0.485	0.568	0.254	-0.622	-0.445	-0.325	0	-0.22	0.309	-0.317	0
Akt1s1	12.404	0	-1.402	-0.133	0	0	-2.907	0	-3.206	-0.945	1	9.966	2.001	0	-0.734	0	0	0.681	0.544	0	0.862	5.833	0	0	0	0	-1.867	-9.382	0	1.728	-9.486	0	0	0	-0.883	-0.796	0	9.966	5.644	-0.885	1.136	2.013	1.138	2.395	-1.002	0	2.128	0	0
Akt2	0	-7.384	-0.017	-1.311	2.318	-0.994	0	0.451	-0.452	-1.999	0.104	1.196	-9.373	-2.036	-0.27	0	-10.832	0.622	-0.823	0	-0.268	-1	0	0	1.257	1.112	-4.36	0	0	-2.495	1.451	-6.644	0.589	-2.894	0.601	0.955	0.505	-0.035	-0.263	0.861	1.046	0.463	0.328	-0.389	-1.939	-1.111	0.099	-4.954	0
Akt3	0.692	0.144	-0.065	4.593	3.629	-2.83	0	-0.972	-1.218	8.644	-0.625	-1.955	-0.882	3.007	-0.447	0.745	0.244	1.574	0.486	-0.434	-4.087	0.163	0	-10.554	0	0	0	3.322	-9.353	-0.337	-0.742	-8.96	-0.128	2.688	-0.944	0.58	-7.966	-0.214	2.006	-3.036	-0.891	0.545	0.235	-0.36	-0.512	1.182	-1.493	-3.144	1.458
Aktip	1.015	0	3.16	3.171	0	1.322	0	6.966	-0.817	0	-0.614	0	0	9	0.522	0	0	0	3.954	-3.574	-6.644	0	0	-9.966	0	0	9.966	-12.082	0	0	7.644	0	1.107	-11.053	0.995	0	7.375	9.743	0	0	-1.322	0.678	0	7.313	-3.591	0	-1.224	-7.384	-1.171
Alad	0	0	0	0	0	-9.379	0	0	0	0	-9.966	0	0	0	-0.835	0	11.966	0	-9.966	0	-10.382	0	0	0	9.966	0	0	0	-9.966	9.966	-0.737	0	0.101	-0.312	-8.379	0	0	8.966	0	-0.048	2.467	0	0	2.586	0	10.967	0.947	-8.644	0
Alas1	1.445	0.535	1.267	0	-14.303	0	-9.551	0	0.426	0.586	1.313	-0.194	0	1.53	-0.168	0	-9.551	-2.36	0.359	0	9.382	-9.969	-8.379	0	0	0	-1.206	-2.322	0	0	-1.426	0	1.026	-7.16	0.485	1.456	-0.086	-0.027	0	0	0.485	8.379	-0.732	9.966	0	1.128	1.964	0	0
Alcam	1.019	10.136	-4.328	-2.779	-1	0	-10.551	0	-0.29	-8.379	2.68	4.059	-8.379	9.379	-0.127	0	0	0	1.059	1.413	0	0	0	0	0	0	0	0	10.772	0	-0.585	-2.458	0	0	-0.023	-8.745	-0.967	0	0	0	6.508	0	0	0	0	0	-1.847	3.26	0
Aldh16a1	0	0	2.434	0	0	0	0	0	0.2	0	-1.946	0	0	0	-0.361	0	0	0	-0.9	0	2.999	8.966	-9.964	0	0	0	0	0	0	10.344	1.201	0	2.461	-2.008	-1.084	0	1.586	0.071	2.738	0.612	0.264	0.414	1.574	0	0	0	1.047	0	0
Aldh18a1	-1.584	0	0.305	-10.55	-0.809	-2.176	0	0	-0.626	-1.001	-1.029	-5.392	0	1.548	-0.122	0	-2.047	5.059	1.063	-6.858	2.042	0	-1.551	2.585	-1.811	0	-1.364	0	-1.501	0	1.696	0	-3.002	1.736	0.162	0	0.15	1.158	0	0.345	1.259	-0.633	0.7	0.887	-10.551	-2.001	0.201	0	1.151
Aldh1a3	0	0	0	9.966	0	0	0	0	0	0	-9.966	0	0	0	0	0	0	0	0	0	-9.966	0	0	0	0	0	0	0	0	0	-0.415	0	0	-8.379	-7.109	0	0	0	0	0	0	-9.382	-7.16	-6.57	0	0	-9.966	0	0
Aldh1b1	0	0	0	0	0	0	0	0	0	0	0	0	0	0	-0.264	0	0	0	0	0	0	0	0	0	0	0	0	0	0	0	0	0	0	0	0	0	0	0	0	0	0	0	9.966	0	0	0	0	0	0
Aldh1l1	-8.281	-10.965	-2.43	0	1.223	0	3.171	0	0	-2.807	-0.071	0	-8.379	-9.966	2.437	0	10.969	0	-1.148	0	-8.966	-8.966	0	-9.966	0	0	1.416	0	0	-0.491	-9.551	0	0	-8.966	-0.284	9.966	0	2.904	-10.966	-10.965	-0.714	-9.702	-2.312	-12.773	0	0	2.433	0	0
Aldh1l2	1.242	0.162	-0.282	0.911	0.717	1.158	-2.458	1.867	-0.235	-1.278	-0.105	-0.921	12.257	-0.173	0.112	-2.206	8.94	2.466	-0.515	8.972	10.853	2.695	7.852	3.733	2.395	0.172	-0.144	0	0.767	0	-0.292	-0.27	0.266	-0.574	-0.329	-1.984	-3.549	0.177	2.878	-0.447	0.549	-1.238	0.565	-0.277	-2.159	0.399	-0.865	0.383	11.552
Aldh2	1.573	-1.409	0.682	-10.385	-3.702	-3.161	-2.577	-0.729	-1.774	-0.579	-0.891	6.539	0	-0.664	0.296	2.683	9.966	0	0.457	9.97	0.504	-0.738	-9.961	-2.017	-7.972	-9.814	-0.35	0	0	6.15	0.367	0	-1.983	0.906	-0.701	-2.072	1.614	-0.36	6.883	1.6	0.031	-0.245	-0.332	11.289	0.515	0	0.42	0	-9.731
Aldh3a2	1.744	12.288	-0.816	0	11.966	0	0	2.119	1.894	-1.999	-0.341	1.18	13.136	-2.413	-0.682	2.599	0	0.586	-1.988	0	-1.06	0	0	2.122	0	10.967	3.644	0	0	0	3.247	1.998	-8.379	10.964	-0.875	2.13	0.786	0.98	0	2.841	-0.674	10.288	0.597	0.826	0	0.194	0.01	0	-1.582
Aldh3b1	0	0	0	7.16	8.644	3.758	0	0	-0.817	-0.127	0.735	0	0	5.585	-0.35	0	0	0	0.479	0	-7.966	0	7.384	-3.099	0	8.741	-3.459	0	0	0	-1.949	0.754	0	0	-2.528	6.508	0	0	8.379	0.416	0.621	-2.059	2.106	-0.32	0.163	0	3.306	0	0
Aldh4a1	0	0	-10.425	0	0	0	0.516	0	0	0	8.379	0	0	0	-0.738	0	0	-8.966	1.935	0	-5.248	0	0	0	0	0	0	-9.967	0	0	10.644	0	7.16	-8.379	-10.207	0	6.966	0	10.551	-6.57	-10.94	0	9.966	0	0	-2.999	9.966	0	0
Aldh5a1	-4.584	-9.966	1.169	0	10.55	0	0	0	3.341	0	-0.433	0.552	10.703	-8.644	0.543	0	-1	0	0.807	0	11.288	0	0	0	0	0	1.599	0	0	-1	-1.806	0	-1	0	-0.76	0	-9.966	-7.966	11.551	0	3.434	-1.543	7.384	2.303	1.583	-0.187	0	-5.883	0
Aldh6a1	-1.012	-8.379	-1.676	0	9.551	5.492	0	0	-1.415	0	3.54	0	0	0	-0.669	0	-8.966	9.229	0	0	9.551	0	0	0	0	0	8.966	0	0	5.09	-10.716	0	-6.267	0	-1.011	9.382	0	0	9.551	2.908	-2.123	0	10.229	0	0	0	5.977	0	0
Aldh7a1	-0.22	0	1.123	-2	-1.077	0	2.142	0	0.045	1.652	1.085	-1.584	11.081	-8.464	0.666	6.966	-2.868	0	-1	-9.963	2.738	0	0	0	-7.644	0	0	0	0	-9.966	0.112	-10.551	1.907	0	-0.61	0	1.755	-1.643	-8.704	1.17	-0.645	0.141	3.64	-2.478	0	0	-2.394	0	0
Aldh9a1	1.82	0	0.919	-0.826	-9.97	0	0.414	0.852	0.534	-4.427	-0.064	-1.581	-10.966	-0.469	0.116	0	0	-12.294	1.481	0	0	-1.981	3.941	0	0	0	-4.005	0	9.966	8.379	-0.831	0.965	1.372	0.713	-0.418	-1.361	-0.875	-1.782	0	1.579	-0.394	-7.577	1.806	0	0.34	0	-0.574	0	-7.966
Aldoa	-3.792	2.185	0.631	0.149	0.783	0.952	-1.211	1.157	0.789	-2.084	-0.224	0.343	-0.012	0.872	-0.468	0.884	-0.817	-0.769	0.577	4.158	0.032	-1.021	0	-0.605	0	0	1.355	-3.203	-0.325	-12.651	0.174	-0.171	-0.697	0	0.108	0	-0.858	-0.63	1.163	-1.408	0	-0.398	-0.271	0	0	1.155	1.465	0	0
Aldoart1	0	0	0	-0.78	0	0	0	0	-0.884	0	-0.166	2.007	-2.808	0	2.093	0	0	0	7.877	0	1.247	-0.337	0	0	0	0	0	0	0	0	0	0	0	0	10.963	0	8.794	0	0	0	0	0	0	0	0	0	-15.358	0	0
Aldoart2	0	0	0	0	0	-1.034	0	0	0.224	0	-7.322	0	0	0	0	0	0	0	0	0	0	0	0	0	0	0	0	0	0	0	0	0	0	0	0	0	0	0	0	0	0	0	0	0	0	0	0	0	0
Aldoc	9.966	0	7.966	0	0	0	-9.966	0	0	0	0	0	-7.16	0	0	0	0	0	0	0	0	0	0	-9.551	0	0	0	0	0	0	1.991	0	0	0	-11.966	0	0	0	0	0	-9.966	0	2.252	0	0	0	8.966	0	0
Alg1	0	0.692	-1	0	0	2	0	0	-0.264	3.27	0.719	9.966	0	0	-0.662	0	0	0	7.966	0	0	10.103	0	0	0	0	2.963	0	0	0	2.958	0	0	0.3	-2.037	0	0	0	0	-8.508	0	0.98	3.131	-7.966	0	0.77	4.868	0	-0.618
Alg10b	-0.685	9.382	1.005	-1.539	-7.644	12.551	0	-2.385	-0.513	-10.468	2.848	-5.923	-0.387	-0.812	0.496	-0.058	-2.886	0	-0.016	7.644	0.507	-1.099	0	1.965	0	0	0	0	0	-0.045	0.034	0.008	1.629	-1.021	0.396	0.979	-7.384	2.459	0	-2.549	-0.039	-0.327	4.396	-0.595	-1.146	-3.598	0.792	-3.068	0.173
Alg11	0.384	0.003	-0.049	1.323	2.736	0	0	-0.054	0.996	-0.932	0.22	-0.424	0.043	-10.551	-0.107	2.079	0	0	-0.516	1.214	0	0	0	11.288	0	0	0	4.643	1.647	0	-0.074	-0.584	0.831	-10.931	-1.351	0.287	-1.758	-8.379	0	0	0.092	0	3.095	2.003	-0.584	0	0.566	-0.458	-1.323
Alg12	9.967	0	-0.206	0	0.737	0	0	0	0.558	0	3.546	1.761	8.379	0	0.852	0	10.118	0	-6.644	0	0	0	0	-1.586	0	0	0	0	0	0	-1.676	0	0	0	0	-9.967	0	0	2.997	-2.601	7.741	-0.586	1	-10.379	0	0	-0.522	7.966	0
Alg13	-1	-9.966	-1.46	-2.585	0	-8.966	0	-8.966	-7.508	0	0.621	3.587	-8.966	-8.966	-0.637	0	0	9.966	-10.469	-8.966	0	0	0	0	0	-9.966	9.966	0	0	10.965	3.586	-8.745	-2.414	0	-2.387	8.379	2.171	0	0.307	0	3.07	0	1.194	-3.058	0	-8.966	-1.977	-2.415	0
Alg14	0	0	-0.173	0	0	0	0	0	-0.367	0	-10.189	2.458	0	0	1.198	-11.873	0	0	0	0	10.966	0	0	0	0	0	0	0	0	0	-0.585	0	0	0	-0.187	-11.618	0	-6.644	0	-12.773	-9.966	0	-9.966	0	-9.966	0	-9.966	0	0
Alg2	-0.9	0	2.293	0	-9.964	-9.966	-0.322	0	-1.362	3.034	3.995	-1.902	0	1.342	-0.478	-9.966	0	0	-9.664	0	-1.04	0	9.551	0	10.967	0.901	0.262	0	0	9.382	-2.699	-6.794	1.264	6.375	2.142	0	-3.506	-8.916	0	7.966	-6.15	1.737	4	1.113	2.583	0.322	-0.106	-1.665	-9.966
Alg3	0	0	0	0	0	0	0	0	0	-7.644	-8.966	0	0	0	1.693	0	0	0	0	0	0	0	0	0	0	0	0	0	0	2.347	0	0	0	0	0	0	0	0	0	-11.551	0	0	0	0	0	0	0	0	0
Alg5	-1.018	1.068	0.382	0	-9.618	-8.379	-10.622	2.001	1.818	2.807	-0.574	0	0	0	0.272	0.738	-7.644	0	-10.189	0	-11.549	0	0	0.472	0	0	-2.885	-1.701	-8.379	-9.964	-3.781	0	-0.363	8.966	-1.123	-10.628	-1.244	0	0	-2.042	-6.508	-11.774	-2.098	2.668	-0.584	0	0.848	9.966	0
Alg6	1.997	0	-2.641	-8.794	0.205	-8.379	0	-1.587	3.658	-0.397	-2.478	0	8.966	0	-0.387	-1.322	0	-9.969	0.999	0	-8.379	1.433	7.055	0	0	0	0	0	0.585	-2.22	0	0	6.794	0	1.746	0	0.122	0	0	-2.544	-0.13	2.812	-0.167	-11.774	1.753	0	0.535	11.552	0
Alg8	0.131	-11.968	-10.431	7.966	0	0	0	0	0	0	-1.585	-0.416	0	0	0.254	12.136	0.415	0	-1.32	8.966	11.136	0	0	-9.966	0	0	0	0	0	0	1.069	-9.966	-7.16	0	-2.289	-4.975	-8.966	-2.115	0	0	-0.584	0	2.907	0	0	0	0	-0.585	0
Alg9	0	0	9.966	0	9.966	7.966	-0.585	0	0.864	-2.223	0	-2.974	0	0	0.488	0	0	9.966	0	1.738	0	0	0	0	0	0	0	0	0	0	-3.348	0	0	0	10.966	0.485	1.336	-9.967	0	9.966	0	-8.304	4.584	9.966	0	0	1.322	0	0
Alkbh1	1.542	-8.966	0.054	0	3.579	0	0	1.001	2.557	13.137	3.552	0.691	0	0	-0.611	0	0	5.883	0.751	0	-10.966	-7.966	0	1.668	0	0	0	0	0	0	2.358	2.899	1.585	1.678	3.58	0	1.281	3	0	-6.539	3.585	-6.644	2.043	3.999	-3.668	10.966	-5.421	11.552	0
Alkbh2	0	0	0	0	0.513	0	0	0	0	7.644	0	0	0	0	9.288	0	0	0	0	0	0	0	0	0	0	0	0	0	0	0	0	0	0	0	0.849	0	0	0	0	0	9.966	-10.189	0	0	0	0	0.458	0	0
Alkbh3	0.887	8.966	0.558	0	-6.508	0.906	0	1.349	-0.059	-0.971	0.452	0	-2.874	-1.725	-0.985	0	1.669	0	-0.408	0.916	0	3.241	0	9.966	0	0	11.55	0	0	0	-2.553	0	0	1.115	0.589	0	-1.369	0	0	0	0.733	0	-1.827	1.404	2.582	0	8.033	0	0
Alkbh4	0	0	0	0	0	-10.966	0	-9.966	0	7.555	7.877	11.965	0	0	-0.151	0	0	0	-0.699	0	1	0	0	-8.379	0	0	0	8.966	0	0	9.382	0	7.16	0	2.004	0	0	0	8.644	-10.38	10.288	0	0	0	0	8.16	10.966	0	0
Alkbh5	2.424	-1.237	0.331	0.082	-2.593	0.729	0	-1.156	-0.007	1.79	-0.48	0.451	1.817	0.162	0.02	0.393	0.043	0.6	-0.053	0.255	0.678	1.83	0	2.102	-9.384	0.231	-2.169	0	-1.399	-2.951	-0.278	1.324	-8.055	1.847	-0.579	0.314	-1.169	0.717	1.74	0.371	-0.467	-0.63	0.132	0.461	-0.343	-1.397	0.269	-0.736	-1.931
Alkbh6	0	0	0	0	0	0	0	0	0	0	9.966	0	0	0	0.692	0	0	0	1.167	0	0	8.966	0	0	0	0	0	0	0	0	0	0	0	5.977	0	0	0	0	0	0	0	-9.966	-11.551	0	-11.551	0	0	0	0
Alkbh7	-9.966	0	-0.12	0	0	0	0	0	0	7.925	6.375	-8.379	0	0	0.861	0	-12.55	0	11.967	0	-8.379	0	0	0	0	0	0	0	0	0	-1.808	0	0	0	-10.382	0	0	0	0.042	0	0	2.465	1.113	0	-10.965	0	0	0	0
Alkbh8	-0.544	2.642	1.014	1.167	-3.526	-7.966	0	-3.374	0.488	-0.649	1.036	1.104	9.551	-12.551	-0.654	4.12	0.999	0	1.997	2.434	-3.47	0.414	0	-8.966	0	0	0	0	0	-10.966	0.477	9.967	1.675	0.095	3.736	8.966	10.226	0.071	0	8.16	-1.596	-1.736	-6.06	8.704	0.316	2.932	1.157	0	-12.754
Alms1	-0.248	-9.974	-0.255	-0.866	1.215	-0.421	-9.386	-0.795	0.637	-0.286	-0.564	-0.988	-4.771	-0.434	-0.796	-0.544	-2.349	0.95	-0.466	8.969	-1.48	-2.325	0	-2.299	10.775	-2.899	0.449	0	-0.344	7.375	0.009	-1.771	0.915	-0.135	0.638	-2.721	0.821	0.9	6.508	0.801	0.657	2.171	3.988	-2.087	-3.646	-1.304	2.241	-2.198	-1.683
Alox8	0	0	0	-2	0	0	0	0	0.516	0	0	0	0	0	0.993	0	0	0	7.966	0	0	0	0	0	0	0	0	0	0	0	0	0	0	0	0	0	0	0	0	0	0	7.794	0	0	0	0	0	0	0
Alpk1	7.877	9.966	1.749	0	-8.966	0	7.384	3.088	1.846	-8.966	-3.812	-1.47	0	8.644	-1.979	11.286	8.966	0	-9.382	0	-8.966	0	0	0	0	0	9.518	0	9.966	0	0	0	-6.794	0	0.678	-0.224	9.451	8.379	6.794	0	-8.966	0	1.222	9.967	9.966	0	8.379	0.423	0
Als2	3.003	-0.926	-0.037	11.173	-0.399	-1.085	-1.149	6.644	-0.728	-1.502	1.171	0.255	-1.453	2.685	-0.108	-0.629	1.954	1.034	1.189	0.58	-2.224	1.784	0.481	0	1.028	-8.379	-7.384	0	-0.196	-0.624	0.564	0.613	0.335	2.474	0.829	0.81	-1.867	-0.252	2.684	0.401	-0.822	-0.395	0.915	0.74	-0.361	-3.358	-1.138	-0.042	-0.3
Als2cl	11.548	-7.966	3.029	0	-7.966	-11.38	0	0	2.772	-3.252	1.843	0	0	0	-1.537	0	0	0	4.335	0	3.908	0	0	1.47	0	0	-0.416	0	0	11.963	7.644	0	-0.193	7.16	-1.103	0	11.548	0	0	0.052	-0.735	-6.508	3.183	-9.969	0	0	-3.806	0	0
Alx1	-1.686	2.735	-0.934	0	0.607	-0.007	-8.644	0.62	-1.039	1.467	0.018	-12.968	0	1	0.677	-0.45	-9.451	-10.704	-3.545	0	0	0	0	10.965	0	8.963	0	0	0	0	-0.707	-10.189	0.718	-13.138	-0.705	0	-1.42	0	1.353	3.658	-0.868	1.159	0.343	1.555	0	1.585	-2.158	0.043	10.964
Alyref	11.286	2.128	-2.164	-0.186	0.311	-0.081	1.964	-1.278	-0.186	1.034	-1.016	1.269	3.976	-10.219	-0.102	0	0	0.089	0.062	0	0.392	-6.794	0	-0.796	9.97	0	0	0	0	0	-0.496	-0.17	0.245	-0.689	-0.702	-0.225	-0.973	0.862	0	0.062	0.66	-2.412	-4.501	1.589	0	0	0.872	-1.614	0
Alyref2	0	0	0	0	-8.379	0	-2.591	-8.966	0	-7.384	-7.16	-3.328	0	0	4.319	0	0	-8.762	2.565	0	0	0	0	0	0	0	-9.966	0	0	0	-0.958	8.966	0	7.384	0	0	0	0	0	0	9.966	0	0	0	0	0	0	0	0
Amacr	0	0	-0.749	0	8.966	0	-0.16	0	0.126	0.264	0	-10.966	0	-10.966	-1.968	0	0	0	0.137	0	-2.192	0	0	0	0	0	0	0	0	0	0	0	0	9.382	1.425	-1.906	0.219	0	0	0	1.323	-0.485	-7.366	-9.966	0	-10.703	2.622	0	0
Ambra1	2.265	0	1.208	-3.815	-2.199	0	-12.134	1.091	0.448	-1.439	0.309	-0.922	0	-9.384	0.187	12.288	-1.69	-2.808	-0.411	10.967	-0.454	0.287	0	9.572	12.432	0	-0.894	0	1.588	0	0.878	1.025	0.043	1.003	-1.619	0.217	3.95	0.004	-0.318	0.405	0.269	-0.658	0.58	2.362	12.289	0.906	-1.678	0.628	0.897
Amd1	-0.945	11.285	-0.245	-1.095	-1.176	0	-0.595	-0.865	-1.69	0.773	-0.147	-0.078	-0.766	-8.966	-0.215	1.239	1.437	0	0.43	-4.17	1.434	-9.954	0	-3	0	0	9.384	1.046	2.322	-1.51	-3.652	0.901	-0.689	7.741	-1.905	0.123	1.378	8.96	0.079	2.546	0.831	-1.498	2.109	-0.869	-7.16	2.028	-1.775	0.821	-8.379
Amd2	-8.966	-8.379	-3.514	1.187	0	0	6.794	-0.468	-2.182	-10.965	2.04	2.271	-0.999	1	0.176	-7.966	9.966	0	-1.29	0	-2.17	0	0	0	8.966	0	0	0	-12.291	-11.191	-11.081	3.494	0.159	0	0.569	-6.714	2.43	0	0	0.416	2.008	1.096	3.114	0.795	8.379	-9.329	0.312	-7.577	-10.969
Amdhd2	0	0	0	0	0	0	8.379	-2.713	0	8.379	3.45	0	0	0	-1.452	0	0	0	0	0	0	0	0	0	0	0	0	0	0	0	9.551	0	0	0	-8.966	0	0	-9.966	0	0	8.379	-1.626	0	0	0	0	9.773	0	0
Amer1	1.759	9.966	-1.369	4.388	-0.152	11.55	12.285	-9.967	1.053	-4.648	-1.04	-7.384	10.287	8.644	0.856	7.794	-0.583	0	8.52	0	10.437	0	0	0	0	0	0	0	0	-0.178	-0.136	-9.773	7.229	0	-1.426	10.966	-1.586	0	0	-2.807	1.043	0.888	-0.711	-2	0	-10.967	-2.014	0	11.229
Amfr	0.837	7.807	0.188	-11.668	0	-10.251	0	-1.388	-1.026	-0.951	-0.587	-10.964	-0.805	-0.738	-0.545	0.999	1.161	0	-0.446	-0.898	-2.043	-7.937	0	0	-2.794	-10.137	0	9.964	0	0.507	0.881	-3.323	0.792	-0.036	1.169	-11.775	-1.056	-0.911	0	-1.464	-0.909	-1.727	2.748	-9.97	-2.187	1.299	-0.18	-0.973	-10.964
Amigo1	0	0	0	0	0	0	0	0	0	0	-9.551	0	0	0	2.584	0	0	0	-0.418	0	0	0	0	0	0	0	-9.966	0	0	0	0	0	0	0	0	0	-7.966	0	0	-11.966	-7.966	0	-10.966	-10.288	0	-10.966	0	0	0
Ammecr1	-0.015	-10.773	-0.949	-8.379	0	-10.967	0	-0.848	-9.967	-0.736	0.36	0	0	0	1.125	0	-9.246	0	0	-9.966	0	0	0	-7.966	0	0	0	-10.966	0	0	5.572	0	-4.064	0	7.966	-7.384	-7.644	0	-7.547	0	0.608	0	2.17	-1.71	-1	0	-1.511	1.807	0.322
Ammecr1l	-2.157	1.742	-0.885	-0.059	-0.124	0	0	-1.42	-2.976	0.166	1.667	-0.214	-1.589	9.963	0.278	0.693	-1.131	0	9.16	1.554	-0.101	6.375	0	-0.335	0	0	1.004	0	8.379	0.916	-0.213	-2.065	0.664	-0.526	-2.444	0.266	0.427	0.336	0	8.823	-0.348	-1.616	-0.822	-1.357	-6.7	-3.178	0.362	-6.267	0
Amn1	-10.967	0	9.966	0	0	0	0	0	9.966	0	-0.586	0	11.965	0	-0.188	-2.681	-8.966	0	0	0	0	0	0	0	0	0	0	0	0	0	0	0	-11.967	0	8.618	-9.966	0	0	0	7.966	0	0	0	0	0	0	0	0	0
Amot	0	0	0.064	0	0	0	0	-8.966	0.849	-5.492	-9.157	-2.585	11.966	0	-0.799	0	0	0	0	0	0	-8.966	0	0	0	0	0	0	0	0	0.528	0	0	0	-9.966	0	8.644	0	0	0	0	-0.806	8.966	-10.966	-9.966	0	0.97	-8.379	0
Amotl1	-0.453	-1.341	0.473	-0.404	0.89	0.425	0.408	0.575	0.145	0.287	-0.423	1.41	-0.241	1.064	-0.071	-0.722	0.049	-0.4	0.294	-0.161	-0.902	-0.729	0	-0.615	-0.919	-2.437	-2.449	0.126	0.625	0.67	-0.264	-0.986	0.546	0.256	0.796	1.041	-0.783	-0.647	-0.772	-0.702	0.426	0.532	-0.788	-0.987	0.216	0.671	-0.067	0.696	-0.251
Amotl2	-1.455	0.731	-0.231	0	2.216	-0.188	5.807	1.545	0.468	-0.741	0.244	1.595	0	-1.382	-0.36	0	0	1.6	-0.266	0	-0.805	0.713	12.494	0.46	0	-7.16	-1.151	11.962	-11.776	-1.036	0.309	-0.251	-1.596	0.428	-0.18	5.644	0.293	8.308	1.691	-1.688	1.06	0.514	0.26	-2.451	8.379	9.063	2.187	-11.556	-10.553
Ampd2	0	-3.236	-0.14	-7.384	-0.839	-0.095	0.746	-1.904	-0.299	0.116	-0.588	0.838	0.662	-0.779	-0.305	0	1.918	0.668	-1.35	0	-11.73	-9.964	0	0	0.415	0.164	0.694	0	0	8.379	1.072	11.967	9.967	-8.966	-0.968	0	-1.871	1.587	7.966	0.149	0.236	0.561	-0.394	0.691	0	1.03	2.146	-0.086	0
Ampd3	0	0	-1.606	0	2.584	0	0	0	9.743	0	-0.192	0	0	0	0.368	9.966	3.584	0	0	0	0	0	0	0	0	9.966	-1.678	0	0	-10.965	-2.542	0	1	3.322	0	0	0	1.322	0	-10.451	0	-1.906	-2.609	0	9.124	10.966	0	5.186	0
Amz1	0	0	0	0	0	0	0	-9.551	8.644	0	0	0	0	0	12.16	0	0	0	0	0	0	0	0	0	0	0	0	0	0	0	0	0	0	0	0	9.966	0	0	0	0	0	0	0	0	0	0	0	0	0
Amz2	-8.644	0	0.806	8.379	0.045	0	0	0	1.464	1.087	0.868	1.361	8.644	0	-0.49	0	0	9.967	1.107	0	1.272	0.616	0	-8.379	0	0	-0.982	0.605	0	0	3.545	-1.22	-0.658	-2	-2.591	-0.263	0.415	6.966	2.164	-2.043	-0.65	0	-1.305	-0.154	1.415	0	-3.06	0	3.24
Anapc1	0.171	0.729	-0.525	0.506	-0.217	0.247	-0.583	-0.16	0.198	2.012	0.634	-0.221	-0.239	0.504	-0.183	-0.968	-1.606	1.678	1.008	0.211	-0.191	0.036	0	-2.771	-1.213	0	-3.122	0	1.359	1.458	0.158	0.832	-0.189	-0.513	-0.172	-0.645	0.209	-0.166	-8.055	1.098	0.666	0.036	-0.286	0.116	3.176	0.801	0.395	-0.609	-0.695
Anapc10	0	0	1.223	-0.311	0	0	0	0	-0.112	0	0.584	9.967	0	-9.94	0.543	2.584	0	0	0	-8.889	0	0	0	0	0	0	0	0	0	0	0	0	-1	0	6.794	0.849	0	0	0	0	1.585	0	0	-0.528	-8.379	9.255	0	0	0
Anapc11	0.499	0	0	0.195	2.199	0	0	2.111	0	-9.963	-0.401	0	0	0.915	-0.206	0	0	9.966	2.045	-0.795	0	-3.116	-0.224	0	0	9.963	0	9.97	0	12.614	-3.066	0	-0.44	0	-0.833	9.382	0.68	0	-0.381	0	-0.027	-0.732	0.51	-0.167	0.226	0.969	0.976	0.53	-0.421
Anapc13	-0.583	0	-1.224	0	0.747	-0.209	0	0	0	0.051	0.253	0	8.379	0	-0.044	0	1.826	0	-2.235	0	0	0	0	0	0	0	0	0	0	0	0	-7.644	-0.271	0.848	-0.485	-0.06	12.963	0	0	0	0.614	2.363	0.702	0	0	0	-1.246	0	0
Anapc15	1.774	-0.322	-1.041	3.681	2.538	0	0	0	0	-0.353	-0.616	0	0	0	0.307	-10.966	0	0	-1.057	0	0	0	0	0	0	0	0	0	0	0	0.688	0	-0.864	1.4	-1.005	1.763	0	0	0	0	1.599	-0.584	0	0	0	-6.267	2.431	0	-1.222
Anapc16	0.12	0	-1.052	0	-9.644	0	0	0	-0.775	3.444	0.764	0.581	0	0	-2.462	-2.322	1.322	-9.966	0	0	0	0	8.966	0	0	0	0	0	0	-9.966	0	0	8.966	0	-1.607	1.849	0	0	0	-0.289	-1.417	-7.644	-3.194	-8.379	0	9.147	-2.584	0	0
Anapc2	-2.996	-8.379	0.026	0	-3.432	-0.128	0	-1.282	-0.32	-0.482	0.116	-0.503	8.963	0	-0.162	0	10.19	2.837	0.43	11.55	0	-7.644	0.223	0.951	0	-2.673	2.169	-9.966	0	0	-0.269	9.963	0.244	1.654	0.283	1.263	-1.953	2.901	0	10.552	2.814	-1.239	-3.194	-0.82	0	2.806	0.148	-1.699	0
Anapc4	0.12	9.274	0.749	0	-1.119	8.644	0.526	-2.691	1.164	1.191	0.215	1.249	-0.603	0.126	0.323	-1.263	-0.759	-0.423	0.53	0.132	10.967	10.972	0	0	-8.644	-9.702	-0.174	-1.424	-2.32	2.006	-1.555	-0.308	0.605	1.284	1.021	-0.086	-0.136	0	0	-0.709	-2.159	-1.021	-1.255	1.873	-0.004	0.222	1.398	-0.88	-0.436
Anapc5	1.449	0.729	0.026	-2.322	-0.978	-0.601	0.229	0	0.847	0.284	-0.978	0.979	-0.173	0.281	-0.24	4.503	-2.614	7.384	1.104	-0.032	0	-0.105	-9.543	-0.026	0.293	-0.69	0.325	-1.216	-0.21	0.097	-0.018	1.322	-0.205	-0.055	0.355	-0.629	0.442	-0.557	-0.845	-0.055	1.367	-0.015	0.35	-0.916	-0.199	-10.27	0.283	-2.385	1.243
Anapc7	1.579	0.277	-0.028	-4.072	-0.406	-0.488	-11.211	9.76	-0.822	-2.373	-0.613	-2.491	-0.471	-0.066	0.605	0	0.932	-3.754	0.578	0	0.955	0	-1.527	2.004	-0.466	0	2.134	0	0	2.105	3.005	-9.963	0.014	-0.029	-1.331	9.274	1.107	1.256	0.21	0.401	9.253	0.59	0.995	-9.058	-9.96	-2.836	-0.201	-1.58	0
Angel1	0	0	0	0	9.966	0	0	0	-0.261	1	-8.794	0	0	-10.965	0.009	0	0	0	0	0	0	-8.379	0	-7.384	0	0	10.967	0	0	0	1.332	9.966	-1	7.644	1.322	0	-9.382	0	0	-9.966	-1.585	0	-0.515	8.966	0	0	-7.644	0	0
Angel2	2.318	-8.966	0.095	1.582	0	0	-0.585	0	-11.013	2.284	-1.574	0	-9.966	0	-0.009	-0.094	0	0	0	-0.152	-9.058	0	0	0	0	0	-10.551	0	0	0	0	0	-0.404	0	0	-9.382	-6.375	9.966	0	0	-2.058	-1.129	9.841	-11.287	0	0.03	-2.099	0	-1.849
Angpt2	-0.083	-1.848	1.153	5.977	1.914	-1.623	0	0	2.26	1.592	-0.587	7.651	9.966	5.392	0.359	1.089	-1.427	-2.001	0.84	7.644	0	-11.382	0	0	0	0	9.157	0	0.587	-0.806	2.958	-9.966	0	-0.166	-3.583	0	-8.644	0	9.966	-10.548	2.348	0	-1.586	0	0	0	2.398	-2.242	0
Angptl2	-9.967	1.531	1.388	0	-0.728	-8.945	-2.001	0	-2.546	-0.899	0.257	0.62	-14.358	-0.189	1.894	0	0	0	1.229	0	-2.808	0	0	-8.271	0	0.164	0	0	0	0	-1.488	0	-3.481	0	-4.201	10.963	-7.794	4.393	0	0	0.307	-0.451	-1.491	-1.041	0	0	-1.897	-8.562	2.591
Ank	1.868	-11.963	0.149	0	0.667	0.224	0	10.839	-1.127	0.206	-2.392	0	1.386	-0.136	-0.013	0	0	0	-0.683	0	-6.375	-12.285	-9.964	3.043	1.479	0	0	0	1.591	9.496	0.252	0	0.804	-4.7	-0.175	0.128	0.414	-1.299	-1.068	0	0.457	0	-1.36	1.904	1.998	-0.189	-0.493	-1.586	0
Ank2	-0.506	-0.386	1.208	-0.655	-0.992	-0.033	0	1.955	-0.624	-5.883	-1.103	2.328	0	-0.98	0.622	-1.756	0.744	-4.05	0.035	-6.644	-1.233	2.06	1.521	2.308	0	-1.721	-0.596	9.966	-7.16	1	1.162	1.143	-1.545	-10.025	0.254	0.111	0.194	-1.253	10.703	-2.373	-0.163	-1.58	-0.961	0.102	0.923	0.626	-0.778	-2.862	0
Ank3	0	0	0	0	0	0	0	0	0	0	-10.966	0	0	0	-7.966	0	0	0	0	0	-9.966	0	0	0	0	0	0	0	0	0	0	0	0	-8.966	0	0	0	0	0	0	0	0	0	0	0	9.966	0	0	0
Ankfn1	0.718	0.263	-0.413	-1.059	-2.323	1.061	0	-0.158	-0.581	0.941	-0.953	0.112	1.762	1.578	-0.683	-0.759	1.466	-1.381	1.162	-0.557	-2.788	1.353	0	0	0.918	-2.268	10.773	-3.565	-1.132	-1.352	-0.542	0	0.408	-0.039	-1.456	-0.638	-0.146	-9.966	0.074	10.123	1.148	-1.667	-0.25	4.907	-0.172	-1.751	-1.656	-0.753	-9.974
Ankfy1	1.05	-1.362	0.392	1.544	2.127	0.545	-0.722	-1.831	-0.845	-2.522	-0.731	0.582	1.809	1.465	-0.123	0	-2.511	-0.896	0.519	-1.439	-0.896	3.23	0	-1.837	0.262	0	-1.117	0	-0.743	-0.97	-0.461	0.665	6.129	0.588	-0.642	1.127	-1.329	-0.052	-0.067	3.399	1.154	0.21	0.852	-0.651	1.603	-1.861	0.078	-0.444	-11.959
Ankhd1	-0.1	-0.242	-0.076	0.203	1.552	-10.552	0.724	-0.238	0.569	2.132	-0.175	1.86	2.014	-0.263	-0.474	1.699	-0.042	2.845	-0.227	1.505	0.126	2.609	-9.382	-9.967	0.348	0	11.134	0	0.459	1.051	0.141	-1.02	-0.055	-1.526	-0.398	0.314	-2.866	1.092	0	2.049	-0.681	-0.009	0.083	-5.126	-0.586	1.385	0.072	-2.499	1.161
Ankib1	2.102	-0.378	-0.318	0.713	-0.014	0.299	-10.284	-0.437	-0.549	-3.12	-0.644	0.621	1.621	-0.585	0.098	3.911	2.087	0.798	-1.565	2.326	-1.698	-10.192	0	-8.098	0	0	0.75	8.814	0.536	-0.647	0.976	1.502	2.109	0.943	-0.472	0.276	0.62	0.843	0.084	1.515	0.296	-0.327	-0.828	1.601	1.526	1.067	0.043	-0.501	1.189
Ankle2	-1.591	-4.328	-0.305	0	-0.411	2.171	-2.204	-9.964	-2.883	-9.963	2.359	0	8.966	9.553	0.738	3	0.473	0	0.463	-9.964	-8.379	10.967	0	9.382	0	0	0	0	0	11.553	1.08	-8.644	-1.965	-11.618	-0.526	9.966	-0.678	0	9.967	1.507	0.306	0	-1.967	-10.967	7.16	7.16	-1.831	0	-1.585
Ankmy2	0.025	0.201	0.165	9.549	0	0	8.966	-9.966	0.005	-1.869	-1.328	0	1.15	-1.585	0.02	0	-7.966	0	-0.394	8.379	0	0	0	-10.551	0	0	-9.969	-9.963	6.794	0	-0.298	0	1.222	0	-0.244	1.543	1	0.789	-0.338	2.205	-0.81	0	1.276	2.501	0	-2.623	-0.557	0	0
Ankra2	10.966	0	-0.695	0	0	0	8.966	9.966	7.966	-9.379	7.966	12.552	0	0	2.019	0	0	0	-9.229	0	0	0	0	0	0	0	0	0	0	0	-10.189	0	2.241	0	-0.169	0	0	0	9.966	0	1.196	-7.16	9.743	0	0	0	-3.197	0	0
Ankrd10	-0.28	2.322	2.695	-0.125	-7.966	4.759	-0.448	0.672	-2.248	-1.611	-1.841	1.399	7.966	0	0.482	0	-11.545	0	-0.589	0	0	-8.966	0.679	1.269	0	0	10.514	0	1.696	2.552	0.809	0	5.651	-3.586	-0.664	1.538	-1.252	3.999	-1.322	-1.75	-1.491	0.024	0.06	0	-6.508	0	-2.317	-6.267	0.582
Ankrd11	-0.043	-1.521	0.266	1.181	0.61	-1.417	-1.246	2.185	-0.195	2.67	-0.099	-0.404	-0.258	-1.585	-0.132	-8.96	4.149	0.208	0.024	-4.17	-1.214	2.649	1.263	-0.821	5.545	-0.991	-1.338	0.091	-2.136	-0.605	0.173	-0.049	-0.721	-0.311	-0.42	0.217	-0.406	0.316	0.549	-3.358	-0.13	-1.345	-0.547	1.158	0	0.391	0.435	1.82	1.206
Ankrd12	-0.486	4.909	0.695	-0.66	-0.863	0	-7.16	9.382	0.194	0.709	-2.61	-1.053	-1.119	-1.582	0.447	1.651	-0.874	-2.003	1.846	1.496	0	0	0	-3.242	0.087	0	-3.489	0	-8.093	8.618	0.867	7.508	0.256	12.094	-0.786	2.703	1.523	-4.068	8.966	0	2.639	-0.539	-2.876	-1.622	0.352	9.966	-3.959	12.082	2.171
Ankrd13a	0.322	2.289	-0.019	0	6.966	0.529	-0.589	0	-0.818	-2.301	-1.534	-11.187	-10.965	0	0.107	-8.969	1.25	-1.033	-1.551	-0.843	3.297	-2.772	0	-2.592	11.963	0	7.966	0	0	-9.966	1.68	-1.184	0.544	-1.172	0.916	-1.064	0	0.113	0	-0.67	-0.189	0	0	0	-8.966	0	-10.288	1.001	0
Ankrd13b	0	-6.966	-1.653	0	-1.562	0	-9.972	0	-2.24	0	0.857	-0.914	0	9.966	1.315	0	0	-13.143	-2.34	11.963	3.641	-8.745	0	0	0	0.637	1.586	0	0	-0.08	3.377	9.229	0	1.83	0.106	0	0	0.402	-2.585	-1.383	3.754	1.848	0.568	0	0	0	2.807	0	0
Ankrd13c	-2.487	-9.202	-0.705	2.191	-6.259	0.333	0	-0.418	1.607	0.31	1.563	-1.411	-2.035	0.533	-0.054	-1.823	-0.62	-1.171	-3.133	1.728	-8.281	7.508	11.551	-10.954	0.221	-5.966	0.434	0	-10.55	2.548	-0.478	0.654	-0.162	-0.1	0.172	-2.626	-7.637	1.166	9.382	-3.366	1.202	-2.759	10.189	-9.553	1.007	0	1.322	2.737	1.581
Ankrd16	0	0	-1.737	11.968	0	0	0	-11.965	-11.966	0	2.524	0	0	-9.966	-0.236	10.967	0	0	-2.736	0	0	0	0	0.264	0	0	0	12.552	10.551	0	-9.966	-8.379	0	0	9.631	0	0	0	10.551	0	3.112	7.966	0	0	0	0	12.965	0	0
Ankrd17	0.104	2.843	0.125	-1.069	-0.699	1.315	-1.607	-1.699	0.295	-1.014	0.395	-2.145	0.246	0.812	-0.193	7.966	0.669	-3.416	0.538	-1.506	-0.701	-0.994	9.478	1.242	-2.796	0	0.197	0.941	-1.527	-0.086	0.191	1.709	-0.429	0.669	0.048	0.008	-0.39	1.624	-0.499	0.284	-1.09	-2.236	-2.492	-0.432	-1.186	0.088	0.095	-2.349	-2.225
Ankrd2	0	0	0	0	0	0	0	0	-9.966	0	0	0	0	0	-0.136	0	0	0	0	0	0	0	0	0	0	0	0	0	0	0	9.966	0	0	0	-11.381	0	0	0	0	0	0	0	-9.966	0	0	0	0	0	0
Ankrd23	0	0	-10.967	0	0	8.966	0	0	-7.966	-2.417	0.755	0	0	0	0.799	0	0	0	-8.966	0	0	0	0	0	0	0	0	0	0	0	0	0	0	0	7.508	0	-7.16	0	0	-3.321	10.966	2.439	2.543	8.966	0	0	0.96	0	0
Ankrd24	0	10.966	0	0	0	0	0	0	10.329	0.415	0.82	0	0	0	1.768	10.966	11.966	0	1.047	0	0	9.382	0	0	0	0	0	0	0	0	8.16	0	0	8.379	7.794	6.966	-11.551	0	7.966	-9.966	9.841	-7.966	0	-7.644	0	0	0	0	0
Ankrd26	-1.011	-0.664	-0.426	-0.038	-0.95	1.994	0.972	0	0.213	-0.582	0.336	-1.88	-0.612	1.001	0.359	-10.552	-0.098	-3.388	-0.596	0.004	-7.366	10.966	0	-6.375	1.736	0	-1.871	-7.966	0	12.425	-1.572	0.755	-0.872	-5.131	0.959	1.526	-5.728	-8.379	-0.241	0.815	-0.509	3.115	0	0.758	0.729	0.811	-0.612	-12.011	-0.586
Ankrd27	-0.828	-2.148	0.611	0	-0.908	1.021	-0.225	3.186	0.352	-1.335	0.053	5.383	3.322	9.377	-0.786	10.379	0	-1.571	-0.758	0.118	0.389	-1.214	-11.628	-2.766	0.652	0	-10.546	11.287	0	9.959	-0.756	-2.318	1.51	-2.465	0.891	0.58	1.789	0.569	6.15	-2.336	-0.973	1.099	0.648	-9.253	2.51	1.393	0.278	1.388	-11.836
Ankrd28	1.185	1.249	0.716	-0.683	-0.076	-1.579	-2.635	1.762	1.026	-1.443	1.558	-0.166	5.459	-0.175	-0.418	-1.631	-1.686	-0.448	0.392	-1.37	0	0	0	0.34	-8.798	0	0	0	0.017	-0.418	1.281	-1.565	0.277	0.63	0.09	0.075	-1.042	-1.898	0	3.304	0.991	1.913	-0.146	1.707	-1.596	0.474	0.755	-0.513	-1.098
Ankrd29	0	0	0	0	0	0	0	0	0	0	0	0	0	0	0	0	0	0	0	0	0	0	0	0	0	0	0	0	0	0	0	0	0	0	0	0	0	0	0	0	0	0	0	0	0	0	8.16	0	0
Ankrd34a	0	0	7.794	0	0	0	0	0	0	-9.966	0.631	0	0	0	0.938	9.382	0	0	-9.451	0	0	0	0	2.171	0	2.087	0	0	0	0	-9.551	0	0	0	7.966	0	-2.167	-0.699	0	0	0	0.414	-7.384	0	0	0	8.379	0	0
Ankrd39	0	0	0	-8.966	0	0	0	0	0	8.966	-3	0	0	0	-0.208	0	0	9.966	-3.037	0	0	1.322	0	0	0	0	0.169	0	0	0	2.335	-9.966	0	0	6.966	0	0	-1.842	0	-2.907	0	11.551	-0.92	-2.907	8.966	0	9.966	8.644	0
Ankrd40	0.224	-0.175	-1.305	-0.733	1.78	-7.644	8.589	-0.38	0.952	-1.605	0.242	2.247	0	2.837	0.111	0.621	-1.084	0	0.837	-7.954	-0.258	8.954	-0.482	7.966	0	0.411	-10.556	0	-8.379	-0.117	-0.886	-8.379	-0.074	-0.817	0.421	0	0	-8.055	-3.459	2.414	-1.016	1.673	-0.195	1.727	-0.832	-8.604	-0.074	3.323	-9.234
Ankrd42	0	0	8.379	0	0	0	0	0	0	0	0	0	0	0	-9.445	0	0	0	-12.551	0	0	0	0	0	0	0	11.55	0	0	0	0	0	0	0	7.508	0	0	0	0	0	0	0	0	0	0	0	0	0	0
Ankrd44	-2.806	-11.551	-2.578	0	1.664	0	-0.586	-1.059	0.313	0	-2.601	-0.638	-9.966	-0.415	-0.861	0	8.966	0	0.157	8.966	9.644	0	0	0	-10.966	0	-0.737	0	-10.966	0	0	0	-7.384	0.737	-1.539	0	0	0	8.966	0	0.295	0	-0.929	0	0	0	-2.976	-9.966	0
Ankrd46	0	9.966	-11.287	0	-0.637	2.192	9.841	8.966	-7.16	-4.321	-9.773	0.264	0	0	1.738	12.288	0	0	-1.273	0	0	0	10.38	0	0	0	0	0	10.966	0	-9.966	0	0	0	-1.232	-10.288	7.966	7.384	0	0	1.047	-11.965	0	8.966	0	0	0	-5.492	0
Ankrd49	0.301	0	-0.395	1	3.924	0	0	9.967	0	-2.075	-0.824	-0.334	0	0	0.109	0.72	0	0	-1.771	9.496	0	10.967	0	0	0	0	0	0	-0.576	0	1.199	0	7.794	-10.965	0.115	7.644	0	0	0	0	-10.702	0	0	0	11.55	7.966	-1.298	0	2.17
Ankrd50	-3.505	0.724	-2.054	1.036	-0.82	0	0.424	2.55	-0.274	-0.883	0.683	-0.779	0.458	0	0.43	0.911	0.266	0.203	1.487	2.358	1.022	-4.054	-1.53	-2.575	0.261	0	2.469	1.426	0	9.382	1.304	-0.637	-1.641	-2.678	0.498	-1.208	1.389	-1.311	0	0.534	-0.109	-2.65	1.679	0.862	0.527	2.367	0.259	0.702	0.151
Ankrd52	0	-0.75	0.868	0.857	-0.691	-0.239	-3.203	-0.723	0.243	-0.031	0.126	-0.73	-13.164	-0.652	-0.018	-2.787	-8.155	-4.03	0.113	1.38	1.274	0.716	2.253	-1.828	0	-10.553	0.171	0	0.396	2.145	-0.705	1.792	-0.4	0.29	-0.215	-1.725	-0.499	0.443	-8.326	0.627	0.802	0.459	0.92	-2.157	-1.481	-1.464	-0.088	0.095	-10.389
Ankrd54	0	-0.001	-2.415	0	0	-2.171	0	-6.966	-10.38	3.12	2.138	0.814	0	0	0.631	0	8.644	0	-0.073	0	0.806	0	0	9.644	0	0	-8.16	0	0	0	-1.584	0	0	0	0.468	0	-1	-2.196	0	0	10.551	0.401	0.169	0	0	0	7.508	0	0
Ankrd6	-6.966	0	-9.828	0	0	-9.967	9.966	-8.966	10.966	-9.966	0.847	-9.382	0	0	1.551	0	-10.967	0	0	0	0	0	0	0	0	0	-0.322	0	0	-8.966	2.794	0	0	0	0	0	0	0	11.551	0	8.966	7.644	9.966	0	0	0	7.055	0	0
Anks1	-7.966	1.325	0.038	10.552	9.796	-9.382	1.337	-7.508	-0.318	2.438	-2.1	-1.886	0	0	0.273	0	0	10.552	-0.097	0	-0.097	0	9.967	-2.003	0	9.967	1.998	0	0	-0.933	-0.707	0	8.229	9.379	-2.273	-0.999	3.001	0.213	0.999	1.899	1.245	0	-0.424	0	-9.551	-0.006	-1.223	0	0
Anks3	-8.966	9.964	-0.347	0	-2.582	-1.923	9.964	0.528	1.658	2.582	-2.088	-8.798	0	0	-0.804	0	0	0	1.962	0	-0.987	-9.966	0	-8.966	0	0	0	0	0	0	1.698	0	10.964	-0.196	-0.444	-1.322	0	0.916	7.644	-0.192	-1.506	-2	12.052	1.337	0	-0.416	-0.588	0	11.964
Anks6	0	0	0	0	-9.966	0	-9.966	0	-8.16	2.985	-3.143	0	0	0	0.833	0	-10.966	0	6.966	10.966	9.966	0	0	0	0	10.966	-1.484	7.966	0	0	-1.493	0	-9.966	-2.806	1.569	0	8.966	0	-8.229	0	-8.379	-1.138	9.966	-1.335	0	0	7.966	0	0
Ankzf1	0	0	0.896	-11.667	0	0	0	0	7.966	0	1.256	0	0	0	1.25	0	0	-3.1	0	0	0	0	0	0	0	0	-8.852	0	0	0	0	0	-11.551	0	-12.551	0	8.644	0	0	0	-7.384	0	0	0	0	0	0	-9.966	0
Anln	-0.255	-3.768	0.903	2.88	-1.812	-2.266	-0.154	0.35	0.79	0.462	0.651	0.847	-9.512	-0.929	-0.215	-0.263	-2.491	0	0.349	-8.98	-0.999	10.261	-5.555	-0.875	-0.542	1.175	-2.613	-0.329	0	-3.17	-0.085	-0.783	-0.263	-0.018	1.058	0.747	-1.296	-7.17	-0.643	1.278	-0.334	-2.766	-0.028	-10.89	0	0	0.221	1.962	-2.209
Ano1	0	0	8.229	0	0	0	0	0	0	-8.966	2.875	0	0	0	-0.852	0	0	0	9.966	0	0	0	0	0	0	0	0	0	0	0	9.382	0	0	0	9.966	6.375	0	0	0	0	12.081	9.382	6.644	0	0	0	0	0	0
Ano10	-0.675	-0.322	0.44	11.969	11.381	-0.909	-3.489	4.55	-1.848	1.415	0.6	0.96	0	9.969	-1.251	-1.922	10.966	0	-0.527	-7.966	0.246	0	0	0.416	0	-2.525	8.16	-9.966	0	0	-0.175	0	-0.265	0	-0.538	0	0	-2.585	0	-8.629	0.18	-0.345	0	-8.644	0	-1.831	0.306	9.853	0
Ano3	8.379	-9.966	-8.267	-9.967	11.073	0	0	-10.082	-8.551	-7.384	-0.258	-1.806	0	-9.967	1.852	-0.585	0	-11.551	1.416	-2.171	0	0	0	0	0	10.551	-12.774	0	0	0	1.584	0	3.727	-9.966	1.39	-10.38	0.363	0	-8.966	0	-1.139	-10.853	2.383	0	0	9.966	0	0	0
Ano6	-1.802	0.602	0.466	1.171	-1.403	-1.033	-1.166	-1.186	-0.518	0.862	1.234	2.008	4.645	0.873	-0.02	-1.728	-0.892	0	-1.355	0	1.582	2.122	0.489	-1.337	-3.45	-2.834	-0.324	5.199	0	0	-0.072	-11.77	0.457	0.255	0.362	1.233	-0.054	-0.833	3.523	-0.509	-1.037	0.634	1.349	-7.508	8.966	8.883	3.368	10.397	0
Ano8	-10.551	0	-2.936	1	0	-1.074	-10.964	0	-0.33	-1.637	2.95	0	0	0	0.724	0	0	2.458	1.348	0	0	0	0	0	0	0	0	0	-6.966	0	0	0	0	-1.734	3.313	0	-10.189	-8.379	-7.966	0	0	1	-0.417	0	-9.964	2.323	-1.322	0	0
Anp32a	-0.081	0.088	0.312	3.16	-0.044	0.265	0.084	-0.649	1.267	0.879	-0.052	1.188	0	0	-0.202	-3.556	0	0	-1.691	0	0	0.657	-1.986	1.048	0.842	9.187	-0.18	7.943	0	-2.345	0.341	11.275	-0.058	-3.14	0.227	-0.37	-1.083	1.142	0.31	-0.408	1.081	0.455	0.083	-0.077	0	-10.307	0.548	1.054	6.066
Anp32b	0.124	-1.761	-0.023	-1.313	-0.501	-8.904	-0.415	-0.471	1.286	0	-0.246	1.434	7.931	3.07	-0.095	0.453	0.405	-8.276	-0.677	0	0	2.035	0.37	0	0	-7.644	0	0	0	0	1.103	0	0.654	0.917	0.462	0.673	0.711	0	1.151	2.004	1.474	0	0.745	1.131	0.845	0	0.013	-0.005	0
Anp32e	0.521	-0.345	-0.037	0	0.544	0	0.319	0.86	0.591	-0.104	0.123	1.826	2.989	4.299	-0.105	-2.616	0.749	-2.229	-0.254	1.652	-5.426	0	-3.204	-8.651	0	0	-0.248	0	0	12.144	0.038	0.955	-0.051	-0.365	-0.011	0	-4.087	-0.771	-2	-0.885	0.105	-0.61	-0.705	-1.61	1.134	-0.875	1.122	-7.966	-1.256
Anpep	0	1.932	-10.38	0	2.495	-0.262	0.584	0.992	7.17	-2.341	0.563	0	0	-10.38	0.291	0	0	0	1	0	0	8.966	0	0	0	-11.55	0	0	0	3.115	3.155	0	0	-7.714	0.996	-0.586	1	-5.977	0	0	1.753	2.415	10.468	-11.771	-10.967	4.403	-1.22	0	0
Antkmt	0.945	0	0	0	0	0	0	-7.644	10.965	-9.967	13.213	0	0	0.553	-1.119	0	0	0.001	0	0	-6.966	10.965	0	2.449	0	0	9.42	8.966	0	0	-1.393	0	0	-0.365	0	9.583	0	0	0	-0.982	0.819	-0.709	0	0	0	-8.966	-6.966	0	0
Antxr1	0.379	0	-0.003	-13.05	1.379	9.276	-9.114	-0.112	0.092	0.08	-0.988	-2.367	-6.375	7.384	-0.055	2.585	-0.045	-8.229	0.296	0	-0.096	-0.74	10.966	1.763	0.12	0.496	-0.357	0.446	-8.969	1.081	-0.143	-8.379	0.254	0.8	0.232	-0.075	0.678	-0.614	1.467	0	-1.745	0.093	-1.656	-2.182	-8.966	0.492	1.726	2.25	1.003
Antxr2	1.942	0	-0.189	-1.61	-8.966	-11.288	2.365	-11.103	0.253	-3.494	0.375	9.382	-9.964	-9.966	0.477	-10.097	-1.578	11.771	1.434	8.966	0.318	0.514	0	9.379	-0.001	-8.644	0	0	0	2.906	-7.741	-0.584	3.198	0.816	-0.944	-2.171	-0.302	-1.232	0.355	-1.553	0.823	3.767	7.814	1.322	-11.548	6.794	-2.142	-1	-4.066
Anxa1	-0.296	0	0.083	9.963	-0.359	-1.579	0	-1.191	1.213	-1.168	-0.593	0.389	-1.58	-0.614	-0.122	-2.523	0	2	2.233	0	1.012	0	-0.118	-0.779	0	0	0	-0.202	1.477	-0.328	-0.117	-1.04	-0.029	0.839	-0.816	-0.031	1.714	0.371	0	-1.311	2.322	-1.984	1.123	0.015	0	-9.382	-0.376	-2.449	-9.967
Anxa11	0	-1.067	0.583	0	0	-1.296	1.156	2.322	-1.187	-1.329	-0.975	0	0	-3.502	0.055	2.163	0	0	-1.084	0	-0.501	1.997	0	1.784	3.092	7.644	-0.402	0	0.787	0	0.646	-8.966	-1.307	-2.601	0.705	0	-0.334	2.586	0	1.76	-0.646	-1.021	-0.026	2.725	-10.189	0.703	-1.214	0	0
Anxa2	-1.432	6.248	-0.48	0.041	0.165	-0.237	0.419	-1.241	-1.242	0.784	-0.076	0.989	0	-0.231	0.29	-9.551	0.777	1.397	1.17	0	-0.851	1.532	6.931	0.427	-2.216	0	11.288	8.966	0	-2.03	0.984	1.851	0.946	-0.642	1.687	-1.058	-2.363	0.124	0	1.275	-0.964	0	1.077	0	0	-5.954	0.023	0	0
Anxa4	-8.16	-0.034	1.698	3.086	0	-0.027	7.644	0	1.144	-0.962	0.101	-11.426	0.172	-0.748	-0.307	3.165	-10.964	0	2.143	-8.966	0	4.324	0	0	0	0	0.248	0	0	-11.551	-0.533	-1.001	0.782	-1.816	0.517	-9.966	0.191	-2.559	0	-0.658	-5.728	1.057	-2.957	0	-8.966	1.461	-0.219	0	0
Anxa5	0	-1.172	0.687	1.086	0	1.243	-1.178	-0.771	0.834	0.547	0.103	1.798	-0.229	0.929	0.016	0	2.765	8.379	0.888	-2.406	0.536	-0.774	9.388	1.421	-3.322	0	-1.47	0	0	-0.259	0.321	-0.491	0.914	-2.428	-0.424	-14.557	0.873	-0.016	0.223	0.814	0.148	0	-0.965	6.375	9.97	-0.475	0.312	-1.811	0
Anxa6	0.574	-9.967	0.488	-7.644	-0.29	-0.568	-0.133	-0.25	0.49	-0.862	0.808	-0.946	-1.917	0.888	-0.287	-0.781	-8.963	10.964	0.496	0.076	2.979	-0.418	0.276	0	0	9.963	1.831	0	9.451	-0.344	0.22	0	-0.16	1.209	-0.559	-1.834	-2.198	0.34	2.74	-1.322	-0.592	1.816	-0.106	2.396	0	-1.372	0.674	0	0
Anxa7	-0.084	1.394	0.073	0.965	-0.53	-0.263	-9.382	0.071	2.878	-0.395	-0.937	-1.668	0	1.997	-0.428	0	0	-1.128	-0.968	-9.964	-0.574	0	0	-10.378	0	0.549	0.566	0	10.48	0.689	9.966	-9.382	-2.77	-2.651	-1.391	-0.364	0.215	1.882	0	-2.013	0.812	-1.146	1.543	9.384	0	0	3.278	-6.883	-0.768
Anxa9	8.379	0	0	0	0	8.966	0	-10.644	0	-9.966	-8.704	0	0	0	3.751	0	0	0	-11.84	0	0	0	0	0	0	0	0	0	0	0	-9.288	0	8.267	0	0.283	-8.379	0	8.966	0	0	8.966	0	0	0	0	-7.644	0	9.966	0
Aopep	0	0	9.644	0	0	9.966	0	0	-9.966	0	1	0	0	0	1.919	0	0	0	0	0	0	0	0	0	0	0	0	0	0	0	0	0	0	0	8.966	0	0	0	0	0	0	0	-1	0	0	0	0	0	0
Aox1	1.874	0	11.189	0	-9.966	0	0	11.287	3.216	0	9.382	11.103	0	0	0.328	9.966	0	11.288	8.966	0	12.287	0	0	9.964	0	-2.585	-10.966	0	0	0	8.379	0	1.779	8.629	1.093	0	0	0	0	0	9.884	0	-0.13	10.329	-7.384	3	-10.118	7.384	0
Ap1ar	3.756	-7.386	0.781	2.238	1.552	0.97	0	-0.22	1.465	0.586	-2.185	1.894	10.551	0	-1.243	-7.794	2.541	0	-1.198	-1.076	-10.603	0	7.384	0	-9.964	0	-1.139	0	-2.845	0	8.966	0.319	0.255	1.188	2.778	0.482	-3.252	0	0.287	7.794	0.626	-0.72	-1.526	-9.964	8.966	0	-0.95	0	8.16
Ap1b1	0.032	-1.373	0.36	0	9.119	-0.177	0	0.444	-1.489	-0.623	-1.051	0.678	0	-6.555	-0.187	0	-2.318	2	-0.569	3.094	-2.487	1.25	-0.835	-2.908	0	0	1.04	0	-2.318	-0.221	1.17	6.966	-5.129	-0.3	-0.651	1.176	-1.873	0.807	-0.722	-1.94	-0.063	-0.587	-1.068	-6.644	0	-0.583	-0.209	-10.774	0
Ap1g1	-0.066	0.648	-0.72	-0.114	2.117	-0.439	1.497	10.289	0.303	-0.539	0.887	1.685	1.402	0.173	-0.632	-0.987	0.834	-0.377	0.195	9.76	0.169	11.204	0	1.585	-0.485	0	-0.671	-2.001	1.102	-1.884	0.03	0.307	1.928	0.386	0.045	-3.719	2.22	1.069	7.375	-8.963	0.069	-1.195	0.58	2.325	-2.939	0.998	0.308	0.996	-0.319
Ap1g2	0	0	0	0	0	3.26	0	0	0	-9.157	0.209	0	0	-9.966	-0.748	0	0	0	2.458	-8.966	-8.966	12.288	0	-10.966	-8.644	0	-8.644	0	0	0	0	0	10.288	0	0	0	0	2.322	10.966	0	8.966	0	0	0	-12.773	-7.966	-0.047	0	0
Ap1m1	0	0	-0.473	0	0.755	-12.719	0	-7.966	0.171	9.331	0	-0.551	0	-10.703	0.957	-10.254	0	0	0.592	0	0	-11.771	11.425	0	0	8.966	0	0.547	0	0	2.952	-7.16	0	0	-0.012	-9.704	-0.361	-7.966	0	0	1.768	-0.598	-0.595	-0.052	0	8.644	-0.465	10.667	0
Ap1s1	2.305	-2.94	-0.156	0	0	-0.104	0	0	0	-0.176	0.64	-0.88	0	0	0.221	0	-1.865	3.128	-0.101	0	0	9.972	-14.98	0	0.656	4.755	0.161	-6.644	0	-1.864	-0.573	-1.058	0	0.073	-0.234	-7.16	9.791	0	0	-1.033	-1.151	-0.836	0.904	6.109	-0.404	-1.175	-1.22	0	0
Ap1s2	0	0	9.966	7.794	0	0	0	0	-11.966	-0.582	-4.498	-12.425	0	1.701	-0.208	0	0	0	-6.57	0	-10.967	0	0	0.644	0	0	0	0	0	0	0.303	0	-9.382	0	10.103	0	0	0	0	9.966	2.055	0	3.074	0	-7.966	0	-10.702	0	-1.874
Ap1s3	0	0	0	-6.966	-7.644	0	0	0	-4.248	0	-11.964	-9.964	-9.966	0	0.011	0	0	0	-0.999	-9.551	0	0	0	0	0	0	0	0	0	0	-8.379	0	-8.966	9.966	7.693	0	0	0	0	-9.966	0	0	-3.443	0	-9.966	-9.644	9.966	0	7.966
Ap2a1	-2.999	1.874	-0.598	-0.418	7.16	0.644	8.752	-1.465	1.035	-1.277	1.023	-10.414	0	2.589	-0.185	-3.176	0	2.963	-0.879	10.683	0.268	0.322	0	2.527	0	-1.413	0.395	-1.268	0	0.488	-0.02	0	-11.548	0.304	0.046	1.778	-3.614	0.08	2.068	1.402	-0.721	1.272	1.855	3.439	-3.736	3.059	-0.814	-2.915	0
Ap2a2	2.627	-11.103	-0.473	-0.222	0.113	2.718	-7.651	-2.667	-0.228	-0.088	0.738	-0.799	-8.966	3.002	0.033	0.308	2.174	1.627	-0.72	-7.644	-0.651	-2.624	-1.586	-1.586	0	-0.593	9.551	-4.594	-11.845	-0.4	-0.101	0	-9.796	-1.307	0.114	3.08	0.01	-0.708	-0.543	-3.18	-1.176	-0.308	-0.272	0.899	-0.228	-9.377	0.277	-8.922	0
Ap2b1	-0.257	1.08	0.015	0.546	3.359	-0.355	-1.157	1.719	-0.363	-0.766	0.3	1.108	-1.564	0.894	0.339	1.118	-0.26	-0.973	-1.224	-1.315	0.143	-0.832	-1.274	-7.267	11.188	-9.709	1.116	0	-0.601	-0.01	-0.574	1.156	-0.623	-0.122	-0.12	-0.486	-1.154	0.265	-6.794	0.06	-0.272	-1.293	0.723	1.276	-0.967	-0.322	0.561	0.134	-2.05
Ap2m1	-1.291	1.097	-0.058	-0.894	-0.36	-1.854	-0.313	-2.377	0.378	1.014	0.087	0.473	0	0.124	0.079	-0.969	-0.609	7.845	-0.551	0.364	0	-0.251	0	2.218	1.436	-1.753	-0.239	0	0	-0.678	-0.237	-2.08	-0.531	1.122	0.025	-0.746	0.101	-0.431	0	0.292	0.115	-0.3	-0.085	-8.82	-0.05	2.916	0.505	1.083	0
Ap2s1	0	0	0.087	0	0.972	9.966	-0.998	0	0	0	8.966	-1.585	0	0	0.317	0	0	0	8.379	-0.231	-11.428	0	0	0	0	0.776	1.026	0.294	0	0	-0.411	0	0	0	1.496	1.292	9.863	-0.816	0	0	0	0	-1	-3.888	1.216	9.964	-0.941	0	0
Ap3b1	-0.813	2.907	-0.972	0.841	2.955	2.123	0.49	-0.253	0.043	-0.751	0.074	0.393	-0.343	-8.379	0.595	-1.036	-2.587	9.96	-0.387	-0.902	0	1.928	0	0.686	1.378	-2.128	-0.989	8.093	-1.748	-8.16	-0.503	0.221	1.043	-1.906	0.183	0	0.459	0.098	0.564	-0.738	-0.606	1	0.726	0	8.969	0.507	0.122	7.384	9.972
Ap3d1	0	-1.35	-0.541	0	-1.349	0.163	-1.408	-1.846	-0.213	-0.021	-0.241	-0.41	-3.563	-0.39	0.252	-1.056	-7.966	-2.203	-0.898	8.966	0.224	-2.342	-1.535	1.164	0	0	0.891	-0.324	0.881	-1.837	1.66	-1.124	1.187	1.109	-0.175	-1.602	1.283	1.396	1.68	-1.425	0.103	2.539	-0.297	1.132	-1.692	0.323	0.096	-10.969	0
Ap3m1	-0.558	11.238	0.391	0.714	0	2.163	0	0	1.294	-1.398	-0.195	-1.384	0.263	-8.966	0.245	1.23	1.001	-10.469	0.706	-0.165	1.086	0.277	0	0	0	-0.261	0	0	-0.586	4.685	2.761	0	-0.787	1.485	0.713	0	-9.966	0	0	-2.522	2.326	-0.94	-7.966	0.332	-2.188	0	0.482	-1.031	0
Ap3m2	0	1.586	-0.017	0	0	-1.587	0	0	-7.322	0	-1.001	0	0	0	0.986	0	0	0	1.585	0	0	0	0	0	0	0	0	0	0	-7.794	-7.16	0	-8.852	0	-0.415	10.551	0	0	0	0	0	0	-3.644	0	0	0	0.322	0	0
Ap3s1	-0.999	0	-1.319	0.832	-2.204	0	0	0	2.869	-5.209	0	0	0	0	0.745	-2.313	0	-8.966	0	0	-6.508	0	0	0	0	0	0	0	7.16	0	0	-0.666	0.946	0	-0.423	0	1.554	0	2.699	0	-2.57	0	0.224	0	-0.425	0	-1.299	0	0
Ap3s2	7.966	-6.883	1.163	-7.644	0	-8.741	0	3.604	-1.398	1.826	-0.524	-1.283	0	-0.389	0.474	0	8.644	-9.967	2.9	1.756	-7.966	0.58	0.491	-8.508	0	-9.382	0	0	4.138	-8.741	-1.508	-2.58	0.487	2.655	-0.153	1.899	1.498	-0.565	2.893	2.369	0.617	1.92	0.644	-0.344	0.949	-1.803	-0.348	-1.049	0
Ap4b1	0	0	-0.786	0	0	0	0	0	0.363	-1.584	2.808	-9.966	-9.382	0	0.741	0	0	0	8.379	10.551	0	0	0	0	0	0	0	0	0	-8.966	0	0	-6.966	0	-9.966	-10.551	0	0	-11.966	0	0	0	0	0	8.966	0	-8.745	0	0
Ap4e1	2.249	2.321	1.013	1.415	9.382	0	-1.515	-8.966	0.061	1.281	0.621	6.919	3.128	0	-1.127	-8.966	-10.589	-0.413	1.299	0	-8.379	0	0	10.551	0	9.964	0	-7.966	0	0	1.264	-0.805	-0.155	2.055	0.555	-0.991	10.552	0	0	0	1.038	10.967	9.977	-9.551	0.947	10.967	-1.72	-1.779	-11.088
Ap4m1	0	0	-5.278	0	0.308	2	0.321	0	-0.845	-0.97	-1.518	-3.703	10.55	0	-0.078	0	0	-2.775	-1.362	-6.375	6.644	0	0	9.964	0	0	-1.172	0	9.966	0	11.772	-1.997	0	0.101	2.405	-3.591	-0.942	3	0	-2.775	0.96	2.31	0.851	0	0	10.511	3.309	0	0
Ap4s1	0.584	0	0.412	-7.644	0	0	0	0	-12.167	0	0	0	0	0	0.14	-9.966	-10.552	0	8.966	0	0	0	0	0	0	0	0	0	0	0	1	0	0	0	2.432	-2.806	0	3.184	0	0.778	-1.809	0	0	-9.382	0	9.966	-9.353	-9.966	-7.644
Ap5b1	0	0	-8.379	0	0	0	9.966	0	11	10.551	1.193	0	0	0	2.508	0	0	0	-1.662	0	0	9.966	0	0	0	0	0	0	0	9.551	11.763	0	0	7.966	10.189	0	0.85	0	-7.384	0	8.379	0	-8.379	0	0	-8.966	-0.313	0	0
Ap5m1	2.657	0	-3.057	7.384	7.966	0	0	-7.267	0.573	1.264	0.999	0	0.811	-9.963	-0.783	0	12.551	4.028	0	0	-7.267	0	0	0	0	0	0	0	0	0	-10.288	-6.966	-0.331	2.527	1.745	1.347	9.152	0	10.966	0	-1.741	-0.754	3.512	0	9.966	0	3.557	0	-7.966
Ap5z1	-7.794	0	7.644	0	-11.552	8.966	0	0	-3.197	0	2.769	0	0	0	-0.744	0	0	0	1.365	0	-10.55	-1.586	0	0	0	0	0.585	0	0	0	6.671	0	0	0	-0.673	8.379	2	0	0	0	0	1.766	9.966	-10.451	0	-8.966	-1.737	0	0
Apaf1	-1.702	1.001	0.27	0.339	-2.402	0.427	-0.918	-8.093	0.942	-0.328	-0.066	0.829	0.696	-0.965	0.141	-1.511	0.104	0.191	0.035	-0.295	-0.053	-8.384	-7.651	-1.328	0	1.598	1.52	2.099	-11.548	0.004	1.357	-0.682	3.047	1.461	-0.658	0.997	0.009	1.257	-0.26	1.425	-0.306	0.1	-0.642	0.022	-2.086	-0.338	1.227	-1.641	-1.722
Apba3	0	0	0	0	-2	0.584	0	-8.966	0	0.472	-0.107	0	0	0	-0.701	0	0	0	-0.612	0	-8.966	1.112	2.448	-11.552	0	0	2.018	0	0	0	-0.123	0	3.589	9.966	0.335	-0.971	0	0	-2.5	8.379	-3.084	1.657	-1.84	-9.966	0	-0.46	0.547	0	0
Apbb2	-1.784	1.382	1.716	-0.498	2.879	-5.209	-9.967	6.794	2.167	2.683	-0.969	-0.247	-8.966	-3.604	0.425	-0.959	9.96	0	1.778	-5.794	3.204	7.16	-8.966	-4.645	-0.873	0	0.268	-2	0	0.912	1.798	8.426	-0.885	0.258	-1.08	0.379	8.839	-2.679	0	1.036	-1.011	-0.67	-3.7	2.115	0.901	-1.391	-1.552	0	0
Apbb3	0	0	10.55	0	0	0	0	0.551	0	0	-1.192	2.584	0	0	0.1	0	0	0	0	0	11.55	8.966	0	0	0	0	0	0	0	-9.964	-8.379	0	0	-7.644	-3.2	0	0	-10.38	0	0.996	9.964	6.443	0	0	0	0	10.551	0	0
Apc	0.56	0.26	-0.334	-0.489	-0.117	0.649	0.9	-0.664	-0.526	-0.71	-0.047	-0.359	-0.853	-1.35	-0.026	-2.269	-0.378	-1.442	-0.306	-0.476	-0.996	-0.72	0	8.379	0	0	-1.821	-6.492	-0.086	1.665	0.342	1.035	0.463	-0.297	0.897	0.633	0.369	0.381	1.997	0.221	-0.64	-0.418	0.715	0.821	0.551	-2.487	-0.057	-0.723	-0.315
Apeh	0	0	2.668	-3.286	0	-0.597	0	-0.597	0.828	8.966	-0.171	1.556	0	0	-0.401	0	0	0	3.806	0	0.962	-11.289	-2.586	11.553	0	0	0	0	0	0	1.159	8.379	1.802	1.253	-0.843	-0.697	-0.386	0.363	0	0	1.296	-2.702	0	0	9.966	0.535	-0.581	0	0
Apex1	0	-9.966	1.621	9.229	0	-10.38	0	0	-0.322	6.109	10.332	0	0	0	-0.678	0	0	0	-9.966	0	8.966	-9.966	0	-8.551	0	0	0	0	-12.425	0	0	12.773	-7.966	-0.362	0	0	-7.864	-10.136	-6.794	-3.167	8.966	-8.379	-9.674	0	0	-3.543	-13.154	-0.699	0
Apex2	0	0	-9.518	0	12.287	10.451	0	-10.551	-0.716	0	1.437	6.375	0	0	0.023	0	0	0	-3.101	0	1.859	0	0	0	0	0	0	0	0	0	0	0	6.644	0	1.691	-8.966	0	-11.551	0	0	5.248	2.586	-12.288	8.16	0	1	0	0	0
Aph1a	-8.966	2.947	-0.446	0	0	-0.979	0	-9.866	1.179	-12.109	-0.485	0.384	8.963	-9.967	0.274	0	-0.994	1.8	-0.439	0.122	-14.775	-1.688	0	1.347	0	-3.63	0.197	0	0	0	0.311	0	1.113	0.919	0.689	-11.159	10.963	7.658	0	0	-0.7	0.782	0.843	-1.091	0	0	-1.589	0.261	-10.964
Aph1b	1.528	0	-3.479	-8.379	0.905	0	0	0	1.286	1.585	0	0.316	-7.16	0.156	0.249	-7.966	0	0	-0.414	0	-10.964	0	0	0	4.644	0	0	0	0	-1	2.861	-4.165	-7.16	0	0.554	8.379	2.89	0	2.358	0.315	-0.849	-4.098	0.098	7.827	0	2.586	-0.347	-8.966	0
Aph1c	4.607	0	0.662	-6.069	0.094	9.967	0	2.22	1.205	10.425	9.704	1.684	1.909	-2.203	-0.211	1.001	0.333	-3.006	0.606	-9.403	0.1	0	0	-6.508	0	0	0	9.644	-9.583	7.989	0.356	0.635	-8.963	1.486	2.117	0	-1.77	0	0	-4.026	-0.764	-0.53	-0.137	-3.767	-8.919	-0.872	2.462	9.382	0
Api5	1.06	-1.462	0.061	0	9.96	-0.63	-2.625	0.645	-1.87	0.634	0.387	0.203	1.154	0	-0.121	3.042	2.236	2.964	-0.58	-9.618	1.699	0	-6.883	0	0	0	-8.966	-8.43	-11.37	0.026	0.303	10.961	-1.856	-0.707	-1.138	8.814	-1.123	1.184	1.348	8.969	0.724	0	-0.081	1.464	-0.815	0	0.276	-0.18	-1
Apip	-2.867	0	-0.066	10.55	-2	0.297	0	0	0.367	11.725	-0.358	0	0	7.384	0.512	3.492	2.41	0	-12.702	1.515	-0.635	0	0	0	0	0	9.644	1.023	0	0	0	0	-0.967	9.229	3.482	2.657	8.644	0	0	6.044	-0.091	0	3.019	0	-3.084	1	0.472	0	0
Aplf	-1.911	0	-4.775	0	2.998	-11.776	-1.803	1.171	0	7.644	0.2	-3.07	1.117	0	0.571	9.966	1.875	-0.225	-0.126	-10.964	-0.76	0	-8.644	6.966	0	0	-7.966	0	0	-1.001	-1.738	-7.375	0.031	0	0.338	0.585	-1.403	-3.001	2.591	0	-8.644	-0.269	0.489	8.16	0	-3.284	0.019	0	-10.969
Aplp2	0.248	0.401	-0.357	0.524	-0.316	1.549	-0.398	0.053	0.5	-0.103	-0.021	-0.664	1.201	0.264	0.003	-0.603	0.063	0.157	0.477	-6.794	-0.009	-1.625	1.18	0.158	0.413	0	-0.264	-0.501	0	-0.476	0.146	0.479	-0.374	-0.367	-0.439	0.538	0.304	0.404	-0.951	-1.121	-0.124	0.398	-0.335	0.493	-0.431	1.44	0.458	0.302	-1.464
Apmap	-8.644	-6.15	-1.042	9.966	-0.894	-9.966	0	-8.966	1.539	0	-2.854	2.59	0.124	0	0.075	-11.774	-9.966	0	1.434	0	0.493	10.966	0	9.103	2	0	11.288	0	0	1.503	0.756	-8.093	-1.215	-0.804	0.077	-8.379	0	2.171	0	7.644	-0.937	0.441	0.088	0	-7.966	-2.322	1.29	0	9.966
Apobec1	0	9.966	0	0	0	0	0	-9.966	-0.678	-0.151	-7.877	-9.382	0	-7.966	-0.718	10.773	0	0	-2.845	0	0	9.966	0	0	0	0	0	0	0	0	8.966	0	0.416	9.964	0.515	0	0	0	0	0	0.415	9.382	10.189	0	0	0	2.721	0	0
Apoe	0	0.95	-0.538	0	1.574	-1.717	-0.894	-0.325	-0.536	0.178	-0.266	-1.582	-0.802	-0.032	0.166	0.896	13.286	-0.269	-0.227	0.793	-0.182	0	0	3.807	0.374	0.024	0	0.681	0.366	-1.655	-0.629	0	0.147	-0.128	0.3	0	-0.502	0.691	-2.3	-1.633	1.759	2.126	0.453	-10.295	0	0	-0.58	9.966	0
Apold1	-0.75	-0.269	-1.069	-0.747	0.751	0	0	0	1.408	1.758	-0.22	3.923	0	0	-0.497	0.286	-5.883	0	0.67	0.246	3.193	-9.966	0	-9.966	0	0	0	0	0	-8.379	-1.057	6.392	-2.846	0	0.5	-6.966	-5.404	-0.705	-4.306	-8.647	-0.404	-1.61	-2.037	-0.631	-0.247	-1.84	-0.284	-5.954	2.404
Apoo	0	0	-7.644	0.689	-0.999	0	0	0	-0.004	-0.987	-0.447	-0.726	0	0	0.059	0	0	-8.644	0	0	0	0	0	-9.966	0	0	0	0	1.567	0	0	-8.966	0	0	0	0	0	0	0	0	-6.794	0	-0.776	0	0	9.382	-11.551	-11.55	0
Apool	10.966	0	-0.9	0	0	0	0	0	0	0	0.499	-7.384	-0.264	0	-0.66	9.966	0	0	1.322	0	8.379	0	0	0	0	0	0	0	0	-10.966	0	0	8.966	0	0	8.966	-9.382	-12.551	0	0	0	0	-3.284	11.966	0	-7.384	0	-8.966	0
App	0.317	0.055	-0.17	-0.631	0.022	1.272	1.199	0.673	-0.087	0.419	0.168	-8.877	0	-1.454	0.022	-0.817	-0.908	1.189	-0.286	2.443	0.121	1.726	0.243	0	1.207	0.396	0.01	0.74	1.639	0.303	-0.018	-1.264	-0.108	0.93	-0.193	0.103	-0.183	-0.361	-0.536	7.6	-0.004	0.759	0.829	-0.489	1.21	-0.782	-0.575	-0.692	0
Appbp2	-0.748	1.664	0.304	-2.795	-0.769	0	-8.794	-0.068	1.033	1.378	0.643	-1.7	1.124	-1.521	-0.078	0.608	-2.634	-2.742	1.09	0.738	-1.309	-2.193	6.157	10.964	0.408	0	-1.945	0	-1.184	-1.908	0.493	7.384	-1.921	-0.085	-0.671	6.966	-0.96	1.632	-1.176	0.14	-1.018	1.393	-1.031	-0.219	-1.786	-2.171	-0.226	-1.748	2.194
Appl1	-1.327	2.583	2.002	-1.004	3.087	-7.644	0	0	-0.101	-7.384	0.935	11.55	-10.118	-0.369	-0.675	2.001	9.382	0	-0.38	0	0	-10.967	0	-11.288	-10.29	0	0	0	0	0	1.32	0.738	-0.191	-7.16	-0.513	0.907	-1.133	0	0	2.171	0.221	9.964	2.162	-2.289	0	3.874	-0.056	4.093	-11.824
Appl2	-0.042	-10.967	-0.729	-6.066	0	10.964	-9.969	0	1.275	2	4.183	8.379	-11.229	2.393	-0.425	2.676	6.358	10.965	-0.454	-0.475	-2	0	0	0	0	0	0.229	0	0	12.287	-3.755	-1.171	-4.1	3.287	2.102	-0.186	1.603	0	0	-1.393	-1.366	0	0	0	0	0	0.227	-0.668	1.807
Aprt	1.322	10.966	-2	0	0	0	-10.55	0	-2	8.119	6.209	0.641	0	0	0.143	0	0	-8.966	-9.966	0	0	0	-0.29	0.222	0	0	0	0	0	-12.052	-8.644	0	0	0	-5	0	0	-1.064	0	-9.229	-1.882	4.009	-10.552	0	0	0	9.967	0	0
Aptx	8.966	0	-0.13	0	0.392	0	0	0	1.806	1	1.048	2.262	10.966	0	0.071	-0.415	11.286	0	5.274	10.966	-7.16	0	0	0	0	0	0	0	0	1.322	-7.966	0	1.837	-0.073	0.732	-0.714	3.585	0	0	-1.157	-1.516	-0.745	-2.458	0	6.15	0	-3.332	0	0
Aqp11	0	0	0	0	0	0	0	0	0	0	9.966	0	0	0	0.088	0	0	0	0	0	0	0	0	-11.288	0	0	0	0	0	0	0	0	0	0	0	0	0	0	0	0	9.966	0	9.966	0	0	0	0	0	0
Aqr	-0.533	0.047	-0.434	0.757	-1.454	-0.943	-0.155	0.194	-1.236	-1.944	-0.035	0.168	-0.281	0.898	-0.074	-0.395	-2.352	0.549	-1.415	0	-1.097	0	7.055	-0.936	0.593	-1.768	4.322	9.973	0	0.582	3.713	0.29	0.663	1.381	0.458	1.663	2.582	-0.978	-11.424	-3.098	0.284	-0.484	-0.3	0.163	-1.996	0.265	-0.204	7.644	0.151
Araf	0	-4.143	-1.012	0.653	-2.124	0	0	7.644	2.001	0.288	0.413	1.431	0	-8.966	-0.221	0	0	0	-0.426	0	-1.315	1.661	0	-5.883	0	12.963	-0.429	0	-9.966	-0.243	1.448	0	6.794	12.47	-0.535	0	-0.991	0	-5.585	4.626	1.577	1.576	0.359	0	-8.704	-1.029	1.015	0.594	1.139
Arap1	-7.644	-1.997	1.27	-5.322	9.704	-0.586	10.702	0	1.913	-0.13	-0.637	4.666	0	-10.966	0.561	-2.001	0	-0.999	1.971	0	-1.167	0	0	-1.701	0	0	2.474	0	-11.546	0	-0.699	8.644	-8.966	3.449	-0.745	12.774	0.223	-1.922	-10.703	7.966	-0.541	-0.756	-0.419	2.984	0	0	-0.379	0	0
Arap2	0.325	-1.275	-1.341	7.925	1.959	0	0.004	6.966	1.136	-0.433	-0.94	-2.363	0.028	0.12	-0.368	-1.992	-1.09	1.242	-1.685	2.416	0	7.644	0	0	8.969	3.004	-0.514	-8.379	1.999	-8.966	1.21	0.732	1.326	1.582	0.358	1.31	1.739	0.996	0	0.075	0.28	-1.471	8.94	1.666	2.064	1.169	2.728	1.311	-9.656
Arap3	-9.964	-1.004	0.107	0	8.966	11.552	0	0	2.676	2.353	-1.932	10.288	0	8.966	-0.359	0	0	10.452	1.192	0	0	1.998	0	0	7.508	0	0	0	0	0	-2.069	0	0	0.06	4.8	-7.966	6.644	-8.966	0	0	-3.008	6.714	-1.845	-7.966	0	0	11.703	1.585	0
Arcn1	-0.293	-0.322	-0.245	1.086	-1.333	6.845	-9.954	-1.911	0.116	-0.039	-0.042	0.727	-0.655	-3.617	0.118	0.5	2.243	0.556	0.085	2.009	-6.644	-0.127	0	1.501	0	1.684	0.432	-0.835	-6.508	-2.855	-0.187	0.26	-1.272	1.717	0.223	0.455	0.565	-2.572	0	0.536	-0.568	1.637	-0.13	-0.769	-2.815	-0.502	0.203	0	0.534
Arel1	1.983	12.957	0.978	-0.264	1.556	-4.324	-7.972	1.831	0.755	-7.807	-0.42	0.653	0	2.704	-0.041	-1.567	-11.667	8.379	-0.347	-1.48	0.642	0.234	0	-1.258	0	-9.271	-2.262	8.966	-8.379	1.812	1.036	-0.275	1.16	-1.789	0.495	3.462	2.273	-0.325	0	0.465	-0.179	-0.565	-0.129	3.459	9.963	0.762	0.277	7.877	0
Arf1	-2.728	0.406	-0.348	0	0.283	0	-1.243	1.012	-0.703	0.969	0.547	0	0	0	0.004	-0.147	0	-1.801	2.29	0	0.917	0	2.546	3.29	0	-1.236	10.972	0.293	6.508	-0.258	-1.824	0	-0.415	0	-0.007	0	1.415	0.239	-1.835	-0.783	0.525	0.344	0.266	0	0	2.721	0.815	1.594	0
Arf2	11.167	0	-1.337	8.512	8.379	0.001	0	0	-1.176	-2.416	0.902	0	0	0	-0.561	0.585	-1.736	7.384	0.587	0	-10.551	0	0	0	10.773	0	1.954	0	-1.461	2.669	-9.966	0	0.546	0	-2.432	0	0	-1.585	1.582	1.374	-0.417	0	0.188	11.289	-8.16	1.071	-1.474	8.966	0
Arf3	0.145	0.144	-0.021	-0.806	0.614	-3.92	0.71	3.94	0.123	0.204	0.243	-1.548	0.128	0.206	0.11	-5.524	-9.087	0	-1.988	-3.378	0.376	1.737	-1.26	-0.809	0.076	-0.485	-0.423	0	0.626	0.499	0.935	-9.972	-1.157	-1.1	0.036	-1.005	1.385	0.762	-2.159	0.134	-0.04	-0.058	-1.072	0.025	-3.049	-2.091	0.417	1.377	-4.755
Arf4	-0.838	0	0.306	-0.004	0.691	10.642	0	0	0.73	-0.629	0.21	0.721	-1.034	2.497	0.289	1.298	0	-0.148	0.082	-11.378	-1.171	0	0	0	0	0.217	0	-9.966	0.572	0	-0.264	-2.475	-0.03	-0.517	0.272	0.061	1.195	-0.009	0	-0.949	0.246	-1.76	1.015	0	0	-1.706	0.798	-0.345	-10.774
Arf5	-10.2	-2.223	0.407	0	-11.277	-11.546	-3.125	0	-0.344	0.816	-0.604	-0.54	0	0.487	0.473	0	0	0	-0.01	0	-10.982	0	-1.383	0	0	0	-0.43	0	0	-0.606	0.86	-0.426	10.548	-0.577	3.722	-2.248	-9.961	-1.154	7.16	-0.16	1.833	-6.931	0.935	0.841	0	0	0.898	0.815	0
Arf6	-10.962	-0.238	-0.596	-2.503	0	0.901	0.774	-6.322	1.039	0	2.725	-0.077	0	0.408	-0.815	-0.652	9.966	1.064	0	-7.966	-4.131	0.713	10.552	11.968	8.966	0	-0.696	0	-2.261	2.38	9.961	0	-1.032	0.346	0.532	-8.96	-1.958	1.515	-3.296	0	-0.297	0.325	-0.092	0	0	0	0	11.284	0
Arfgap1	-9.482	0	0.764	-9.702	-9.382	-0.163	0	0	0.071	-0.037	-0.223	10.114	1.071	11.774	0.361	0.907	-0.846	0	-0.312	0	-3.195	0	0	0	0	0	-9.966	0	0	-10.702	0.308	0	0	-1.002	0.059	0	-10.552	-9.966	3.7	-7.615	-1.764	8.379	-0.734	1.395	0	0	3.564	0	0
Arfgap2	0	2.059	-0.954	1.859	0.582	-11.96	0	-1.793	-10.551	-0.964	-0.184	0.524	0	-7.16	-0.626	-2.183	0	0	0.085	0	-8.16	0	0	0	10.702	0	9.964	0	0	0	0.189	-1	1.032	3.682	-1.321	-0.195	-0.357	-0.476	0	0.901	-0.05	0.562	2.652	1.818	2.458	0.955	0.186	0	0
Arfgap3	0	7.055	-1.701	0	0	1.001	0	-11.966	-8.966	0	4.046	10.966	0	0	-0.728	0	0	0	3.585	0	0	0	0	0	0	0	7.966	0	0	0	-4.128	0	0	-0.806	0	0	1.999	8.644	0	-9.702	0	-10.451	0	0	0	0	0.907	0	0
Arfgef1	0.295	0.335	-1.354	-0.601	-0.628	0.936	1.629	-0.932	-1.724	-0.408	-1.095	0.382	-0.818	0.499	-0.218	0.808	-1.231	-1.377	-0.792	2.049	1.698	-10.966	-5.259	1.438	-0.453	-1.356	0.882	1.129	1.022	-3.125	0.162	-0.283	0.156	-1.369	-0.21	0.734	0.034	0	0.375	-1.382	1.285	0.834	-0.68	-0.424	1.692	0.807	0.901	0.611	0.389
Arfgef2	0.006	0.02	0.394	2.652	-0.267	-2.057	0.782	2.238	-0.507	-0.533	0.382	1.337	-0.728	-0.146	-0.596	-0.553	-0.375	-1.587	-0.369	-9.329	0.314	2.612	-1.251	-0.801	-1.807	-0.613	-0.148	-4.516	-9.231	0.647	-0.285	7.644	0.059	0.786	0.527	-0.069	1.377	-1.052	1.066	0.915	0.403	0.23	-0.704	0.53	-2.731	2.522	0.122	0.644	-9.97
Arfgef3	-0.211	-0.976	0.409	-0.916	-0.098	1.318	-0.098	0.801	0.101	-0.048	-0.686	-0.218	0.271	0.871	-0.279	1.256	-1.22	-0.133	0.386	-1.123	2.801	1.196	0.752	-4.152	-9.977	-0.487	1.001	0.246	-11.972	0.372	-1.398	1.064	0.162	0.006	-0.339	-0.474	-0.822	0.136	-7.267	0.735	0.326	-1.959	-0.086	0.302	1.468	-3.163	0.959	0.644	0.414
Arfip1	-2.969	0	-0.961	1.363	1.414	0.673	0	-9.382	-2.252	0.918	7.644	0	1.7	0	0.059	1.584	-2.17	-7.966	-7.16	0	0	0	0	10.551	0	0	0	0	1.729	-1.585	0.002	0	-10.966	0	-0.212	-9.964	0	0	0	0	5.322	0	0	0	6.966	9.551	1.466	0	0
Arfip2	4.112	-0.166	-0.626	-0.049	-1.171	-9.966	0	-8.966	-1.442	0.452	0.897	0	-8.966	1.029	-0.136	-0.123	-2.243	5.248	2.338	-1.902	-9.424	3.632	0	10.556	0	0	8.963	-8.644	-0.149	-0.054	0.955	0	-0.013	0.785	-0.703	0	0.343	2.914	0	0.971	-1.579	0.368	0.786	0	8.48	0	-1.13	-0.717	2.424
Arfrp1	-1.999	-0.293	-1.721	0	2.777	0	0	0	3.619	0	0.347	2.249	10.38	-0.742	0.094	-7.966	0	0	-0.657	-3.866	0	9.964	0	0	-2.539	0	0	0	0	0	0	0	1.796	0	-1.169	-8.827	0	-11.08	0	0	-0.121	1.378	-0.321	0	0	0	1.573	10.287	0
Arglu1	-0.959	-0.715	-0.545	0.806	0	0	0	0	0.134	0.484	-0.654	0.515	0	10.55	2.936	2.377	0.322	0	0	-2.741	0	0	0	0	0	0	-10.682	0	0	0	9.745	0	0.777	0	-0.888	7.384	0	-10.701	1.7	0	-1.326	-1.824	1.322	0	0	-10.964	-3.455	-9.966	0
Arhgap1	-1	0	-0.727	0	-2.525	0.433	0	0	2.997	-3.736	-7.267	-0.639	-0.409	0	0.052	-0.685	0	0	-1.745	0	3.998	11.287	0.106	10.187	9.966	0	11.773	0	-10.288	0	0.401	0	0.058	0	-0.585	0	0	-4.357	0	-0.779	2.284	0.666	1.002	0	0	0	1.561	0	0
Arhgap10	0.782	0	0.117	-2.01	12.136	-2.152	-7.508	0	2.214	-1.167	-1.32	0	0	9.16	-0.379	0	0	-8.379	-0.1	0	1.458	0	0	0	0	0	-1.584	0	1	11.288	-3.305	0	1.127	-9.618	-0.26	-2.492	6.644	0	-2.854	0	1.431	0	-7.304	0.032	-9.966	0	0.806	0	-11.966
Arhgap11a	-2.091	0.583	-0.976	-0.867	-0.979	0	0	0.193	-0.482	-0.513	-0.837	-0.364	-0.197	1.931	0.562	-1.16	-2.62	2.596	0.045	2.843	1.23	0	10.547	-1.21	0	0	-0.229	1.57	-2.227	-0.442	-0.13	-1.412	0.536	0.312	2.226	0.024	-0.68	-11.289	-1.585	-0.273	-1.282	0.415	-0.716	-0.505	1.925	-0.918	-0.278	-0.204	0.518
Arhgap12	-0.91	-7.16	1.579	1.751	0.689	-0.262	0	-1.39	-1.448	2.031	0.165	-1.689	2.73	0.083	0.312	0.634	0.997	-0.275	-1.048	-3.473	9.966	0	3	0	0	0	-12.281	11.288	-10.704	9.241	-0.896	0	1.158	1.883	1.1	-1.449	-3.566	-1.057	13.289	-10.967	-0.958	0.377	0.458	-0.794	9.867	-2.227	-11.526	1.728	-0.586
Arhgap17	-8.966	-1.416	-0.967	0	0	-0.636	0	-0.17	-0.1	1.516	0.422	-0.222	-1.806	0	-0.018	-8.644	-10.38	0	0	0	0	-1	0	12.215	0	0	9.969	10.773	1.774	1.5	-0.974	0	0.238	0	0.33	1.259	0.21	-1.075	0	-2.9	-2.416	7.384	1.377	0	0	-0.771	-2.151	0	-2.001
Arhgap18	0.29	0.68	-2.924	-0.171	1.845	0	7.966	10.967	-0.427	0	0.736	0	9.382	0	-0.62	0	-2.586	0	-9.966	0	0	0	0	0	-9.966	0	0	0	11.551	9.967	0.621	0	2.493	7.644	1.198	0	-7.384	0	0	0	11.288	0	8.966	0	-8.379	0	0	-10.551	0
Arhgap19	-1.95	0	-2.947	0	0	0.024	0	-0.806	1.488	2.86	-1.477	1.473	-7.966	1.594	0.069	-10.549	0	5.392	-4.858	-11.967	-2.209	-1.665	0	-0.636	0	0	0	0	-11.247	0	-0.577	1.168	-0.695	7.644	0.186	-0.571	-7.839	1.805	10.966	-0.124	-1.377	-1.412	-2.45	-0.146	-5.781	0.131	-1.123	-0.826	0
Arhgap21	2.049	0.15	-0.393	-1.516	-0.253	1.659	-0.041	-0.441	0.471	0.265	0.165	0.073	0.621	11.554	0.221	-0.87	-1.158	-2.692	-0.419	-0.823	3.184	-6.392	1.627	0.086	-14.728	1.122	-3.69	0.206	2.176	-2.485	1.994	-0.09	-0.564	-0.074	0.725	-1.138	-1.502	-0.641	-0.698	-3.88	-0.185	-0.866	0.19	-0.625	-1.318	0.355	-0.476	1.577	-0.309
Arhgap23	0	-8.966	-1.203	2.091	-0.087	-0.863	0	-1.591	0.451	4.143	0.559	0	0	0.441	0.678	0	11.547	0.002	2.066	10.38	0	10.469	0	9.963	0	8.16	-1.168	0	7.644	-11.905	-2.018	0	-0.654	0.202	-2.111	1.517	-1.997	3.916	1.379	-0.82	-1.885	-0.608	0.272	-1.264	8.96	0.889	-0.415	0	0
Arhgap26	-1.884	0.262	-1.764	1.568	0	0	0	0	0.589	-2.223	-3.777	1.417	0	-1.171	0.46	0	0	0	-1.082	0	0	9.966	0	7.644	0	0	1.458	0	0	3.283	3.523	0	-1.747	-0.997	0.15	0.635	-8.379	8.966	0	-6.966	2.534	-2.32	7.794	-2.171	1	0	1.421	0	10.379
Arhgap27	0	-5.977	-8.966	0	0	-9.966	0.653	-12.458	0	0.863	0.643	-9.966	0	0	0.586	-9.966	0	0	0	0	2.001	-0.415	0	-7.966	0	0	9.966	-6.615	-9.966	0	1	8.966	-0.348	0	-0.702	0	0	0.658	-0.094	-2.626	-7.966	0.179	-0.752	-7.644	9.966	0	-1.202	-9.966	0
Arhgap28	13.288	0	1.163	0	-2.313	0.46	0	0	-1.094	1.196	-9.966	8.379	0	0	0.08	0	0	0	-0.584	0	0	0	0	0	0	0	2	0	-9.966	0	0.197	0	-11.229	-11.381	1.7	-9.966	0	0	10.382	0	-7.443	0	0	0	0	-13.551	0	0	0
Arhgap29	1.351	-9.384	-0.473	-2.887	-0.322	0	2.583	0	0.265	0.357	-0.384	0.236	0	2.66	-0.66	0	0.029	-6.644	0.551	-7.966	-10.379	0	8.969	-0.419	0	-8.966	-1.804	6.966	-11.969	-1.54	2.261	-3.262	-1.124	1.003	-0.15	3.85	-2.861	0	0	0	-0.103	1.307	1.356	-11.287	-1.282	1.584	0.437	10.16	-0.414
Arhgap30	-0.833	-0.889	-0.09	1.71	-0.661	0.58	1.35	0.451	-0.498	-1.281	-0.236	-0.416	-7.109	3.877	-0.233	-9.814	-2.27	2.181	0.452	0	1.713	1.056	0	-0.138	7.96	0	-1.28	0	-12.14	1.541	0.92	-0.244	-0.245	-0.949	0.028	-0.098	0.575	1.43	2.605	2.711	2.309	0.848	-0.209	-0.369	0.433	0.79	0.235	0.115	0.804
Arhgap31	-0.532	1.029	0.135	0.825	-0.569	1.367	1.148	3.626	0.291	1.033	0.506	-0.142	4.962	0.017	-0.384	-5.883	1.042	-0.814	-0.553	-1.048	-0.9	-2.588	3.101	-3.171	1.562	-0.498	-0.15	8.745	-1.193	-1.903	0.51	-1.592	-0.593	-0.494	-0.133	-2.479	-1.014	0.113	2.957	1.124	-0.353	-1.175	-0.306	-0.536	5.883	0.369	-1.564	-0.519	-11.247
Arhgap32	0.678	7.16	-2.537	-0.467	-3.961	-10.378	0	-2.358	-1.165	-0.827	-2.418	0.71	-10.969	-9.704	-1.167	10.187	-1.972	-7.966	-0.918	-0.908	2.644	11.187	-9.964	-0.511	0	0.907	0.708	-1.605	-3.325	0	9.966	-9.185	1.963	0	-1.495	2.222	-0.407	-9.972	0	-3.85	-1.761	-1.489	0.47	1.302	-8.16	-1.795	0.676	-0.447	1.079
Arhgap35	-0.441	-0.608	0.219	-1.097	-0.467	-0.892	1.675	0.753	0.134	-0.479	0.213	0.458	-1.462	-0.278	-0.19	1.19	-0.402	0.45	-0.047	0.011	0.181	0.449	-9.969	0.6	-0.58	-1.528	0.722	0	-1.644	0.651	-0.623	-0.704	0.498	-0.683	-0.897	-0.127	0.342	1.091	-0.064	2.341	0.888	0.421	-0.046	-0.84	-1.762	1.932	0.508	0.187	0.641
Arhgap39	-8.379	1.237	0.753	9.966	0	-2.456	0.228	8.618	-1.674	-0.577	-0.264	-0.068	0	7.644	0.116	0	1.093	-1.629	1.683	9.382	-2.306	3.553	0	0	-9.451	-8.267	9.617	0	1.984	0	-0.406	9.966	0.009	-0.051	0.705	-2.023	0.649	-1.485	0.778	-2.567	-1.631	0.171	-1.311	-8.966	11.29	-8.379	0.392	0	0
Arhgap42	3.171	-7.966	-0.115	-9.966	-10.973	-9.382	0	4.553	1.289	-1.151	-7.267	-2.586	3.58	-9.966	3.1	-0.584	0.516	9.964	-0.1	-12.551	-8.379	0	8.966	0	-9.966	0	0	0	0	-1.001	-1.674	-10.966	1.498	-9.551	0.176	-0.301	-7.267	0	0	0.22	-0.547	3.172	-7.966	-0.001	6.794	2.581	0.976	1.001	-10.966
Arhgap5	0.715	-2.021	-0.143	0.031	-1.909	1.04	0	0.885	0.328	-2.432	0.978	1.144	0.021	1.256	-0.285	-0.91	1.024	-2.329	2.047	1.095	0.031	10.553	0	0.77	0	0	0	0	0.374	-0.468	3.084	-8.963	0.088	-10.549	0.365	-0.637	0.472	0.393	5.598	1.193	0.836	7.16	0.117	-0.128	-1.625	0.933	-0.398	-0.979	-1.583
Arhgap6	0	0	-0.321	0	-9.966	-10.551	-11.551	0	-3.059	-2.415	-1.284	0	0	0	-0.702	-9.966	10.551	0	0	0	0	0	0	-8.644	0	0	0	0	0	0	0	0	-8.966	-0.001	-1.415	0	-1.586	-9.966	0	0	11.288	9.966	-1.943	0	-7.966	1.582	-1.14	0	0
Arhgap9	8.745	0	8.966	0	-10.189	8.379	-11.814	-8.644	0	0	0	0	0	0	0.63	-8.966	0	0	1.835	0	0	0	-9.966	-7.384	-9.967	0	0	0	0	0	-8.644	0	0	0	-2.196	0	-9.967	0	-3.903	0	0	8.966	0.144	0	0	9.966	0	0	0
Arhgdia	-1.223	0.296	0.387	0	-0.51	9.369	0	-0.986	-0.106	-0.488	0.023	-0.744	0	0.554	-0.275	10.549	-9.547	6.267	-0.377	0.601	-1.011	0.198	0	-3.486	0.121	1.063	-0.033	0	1.969	-4.415	0.034	-0.226	0	-0.06	0.531	0	4.17	2.421	0	0.433	0.375	-0.475	2.333	-7.966	1.754	-0.412	-0.009	0	0
Arhgdib	1.951	0	-0.032	-0.64	-1.352	1.306	0	1.618	0.361	1.392	-0.345	-1.362	9.966	1.383	-0.563	0	0.473	-4.755	0.915	1.878	-0.602	1.269	8.972	-4.935	0	0	-0.203	0	0	-9.498	0.407	0	1.629	1	0.54	-0.888	-0.182	-0.31	0	-0.701	-1.694	0.854	-9.982	0	0	0	-0.352	0	-0.298
Arhgef1	-9.969	0	-0.345	-5.728	0	13.214	0	3.585	-0.399	-0.75	-0.744	1.602	0	10.551	0.445	0	0	-6.508	0.446	0	-0.699	-0.722	-6.375	-1.901	-2.41	1.328	-1.671	9.382	0.643	0.959	-0.042	0	0	-1.002	0.796	0.416	1.595	-1.798	-3.058	-0.52	-0.422	7.16	0.498	-7.322	0	-7.16	0.216	0	0
Arhgef10	2.313	7.644	0.058	0	0.586	7.087	-0.313	-1.316	1.871	-1.228	-0.162	2.586	0	-1.588	0.023	8.966	0	-7.966	0.445	-1.583	-2.117	-1.25	-9.716	-0.996	0.255	-10.962	2.628	0	0	0	-1.159	2.439	-12.249	-11.547	0.853	-1.652	-0.9	-0.359	-7.57	0	0.491	2.341	0.646	0.586	0	-10.184	0.671	6.15	0
Arhgef10l	0.784	3.559	1.247	0	-0.633	4	1.585	-1.728	0.925	0.256	-0.185	10.503	-9.976	2.246	-0.483	0	0	0.775	2.866	0	0.585	-0.505	-12.566	-7.384	0	-2.144	0.407	0	0	0.398	-0.312	0	-0.699	-0.001	0.474	-3.17	-2.439	-4.392	-12.251	-11.981	0.63	1.137	-0.062	0.407	0	0	0.258	0	0
Arhgef11	-1.964	4.174	1.274	-0.265	-1.77	-0.533	-8.966	-0.057	-3.263	1.122	-0.229	2.623	1.313	0.577	-0.566	1.86	0	7.966	-1.286	0	-1.634	-0.222	-6.57	-1.984	-2.006	0	-0.247	0	0	-0.459	0.612	6.267	0.691	-0.096	0.491	-0.096	0.213	-0.251	9.967	-4.087	-0.184	1.913	0.715	7.801	0	0	1.741	-6.687	0
Arhgef12	0.273	0.224	0.207	-1.026	0.365	0.417	-0.947	0.523	-0.153	0.167	0.074	-0.022	-3.841	-0.716	-0.035	-0.553	-0.81	-0.418	-0.119	1.36	-0.769	-0.964	-0.407	-1.277	-0.95	2.242	0.998	2.58	0.34	0.513	0.103	-1.189	-0.079	-0.435	-0.283	0.399	0.697	-0.545	-0.559	0.142	0.068	0.884	-0.277	0.846	0.138	-0.136	-0.245	-1.098	-0.693
Arhgef17	0	-2.648	2.528	-9.966	1.073	-2.246	-8.966	-1.325	-0.027	-0.465	-0.477	3.109	12.295	4.721	-0.622	0	3.605	-8.379	0.198	9.966	11.288	-1.549	4.564	0.802	1.579	8.093	0.817	3.346	0	0	-2.324	8.512	0.058	1.242	1.816	-9.966	-0.381	1.145	-1.809	-2.773	-7.966	-1.611	0.051	-0.287	0	0	0.154	0.989	0
Arhgef18	1	-1.678	1.043	-0.118	-0.574	-0.399	-2.583	8.966	-0.912	0.322	-0.739	1.322	-1.999	4.128	-1.198	2	10.968	0	0.526	1.448	3.99	0	0	8.752	1.842	-2.586	0	0	0	-8.966	-2.181	0	8.966	-2	3.565	-1.262	-1.587	2.714	-0.541	-0.972	0.716	0.05	2.211	0	0	0	-0.878	0	10.967
Arhgef19	0	0	-10.382	0	0	10.551	0	0	0	10.966	6.794	0	0	0	1.009	0	0	0	0	0	0	-7.16	-10.966	0	0	0	0	0	0	-11.966	0	0	0	0	0	8.16	0	0	-10.551	9.966	1.858	-7.384	-1	0	0	0	0	-6.966	0
Arhgef2	-0.046	-6.794	-1.383	1.915	1.214	3.171	0	-2.625	0.501	1.689	0.626	-0.061	9.549	0.641	0.497	0.605	0	-9.966	0.822	0.725	-0.579	-4.42	1.173	3.047	0	-0.463	1.177	0	1.165	-0.571	-0.213	8.969	0.241	-0.524	0.314	0	-2.178	1.037	-1.545	-1.475	-0.335	0.615	-0.288	4.293	0	-2.918	5.755	3.079	-1.803
Arhgef25	-9.966	-10.967	-1.913	0	0	9.551	0	0	2.413	-0.906	0.141	5.804	0	0	-0.395	11.287	0.564	0	-0.242	8.966	1.002	-11.288	0	-7.384	9.966	0	0.347	0	0	-1	-0.368	-6.109	0.683	1	-0.183	10.288	0	-2.644	0	0.542	1.642	0	1.631	7.508	12.551	-1.655	0	0	0
Arhgef4	0	0	3.103	0	0	0	0	0	2.545	0.874	-1.943	0	0	0	-1.707	10.551	0	0	-6.109	0	-8.966	0	0	0	0	0	8.966	10.288	0	0	-6.966	0	0	0	-1.001	0	-9.966	8.379	0	2.12	0	0	-0.415	9.966	0	0	1.377	0	0
Arhgef40	-0.585	0.586	-1.384	10.967	0.128	-1.087	0	0	4.039	-0.755	-3.023	-7.966	0	-0.736	0.018	0	7.966	8.379	-1.001	0	0.585	0.082	0	0	0.554	5.954	0	-9.966	0	0.721	1.585	0	2.322	-1.322	0	-10.966	-7.966	0.678	0	-8.379	-3.232	0.388	0.675	-11.519	-8.966	-10.551	1.215	0	0
Arhgef5	8.966	0	-0.807	-2	1.416	0	0	9.966	1.171	9.382	2.334	9.382	0	0	0.548	0	0	0	1.002	0	0	0	0	8.379	0	0	-8.093	0	0	0	-8.966	0	-0.093	8.379	-2.499	0	-9.382	0	0	-8.966	1.146	0	-0.585	0	0	0	0.516	0	9.966
Arhgef7	1.704	-4.319	-0.356	-11.135	2.572	9.964	0	0	-0.43	-2.265	-0.697	1.428	1.903	0	1.388	0	-9.966	-1.807	1.109	-7.966	1.391	0	0	0.416	0	0	0.053	-9.382	0.448	0	-2.108	0	-1.064	-6.794	-0.848	11.966	-8.966	0.601	7.966	-0.257	0.106	-3.235	1.808	1.058	0	8.145	-0.58	0.588	0.781
Arhgef9	0	0	-9.506	0	0	0	0	0	0	-9.966	-9.551	0	0	0	1.737	0	0	0	0	-10.966	0	0	0	0	0	0	0	0	0	0	0	9.382	0	0	0	0	0	0	0	0	0	0	0	0	0	0	0	0	0
Arid1a	-0.17	-0.722	0.828	-1.499	1.05	-4.28	0	-0.11	-0.58	1.483	-0.027	-0.186	0.78	2.606	-0.4	-11.427	-1.484	-0.378	-0.251	-0.017	0.047	-0.637	-9.866	0.337	0.061	-9.224	-0.258	-6.19	-12.974	2.203	0.914	-1.789	0.5	-1.152	2.495	-0.979	0.634	1.314	1.798	-0.616	0.636	0.385	-0.276	2.644	-4.392	-5.585	-0.444	0.368	0.095
Arid1b	-0.959	0.483	0.018	-1.721	-0.531	2.388	-3.787	-2.114	-0.603	0.236	-0.756	0.1	-1.735	0.994	0.549	-12.886	-0.882	3.744	0.074	1.64	1.439	-0.946	0.198	-2.057	1.86	9.966	-2.957	-0.76	0.045	2.439	-1.448	7.966	0.835	-2.121	0.771	1.111	-3.322	-2.066	-0.988	-0.106	1.436	-0.568	0.403	7.644	-0.993	0.523	0.059	-1.639	0
Arid2	-0.86	0.292	-0.018	-2.652	-0.245	-0.682	3.213	-0.233	-0.105	-0.596	-0.605	0.598	-1.297	-1.795	-0.079	-0.416	-0.588	-1.313	1.435	-1.477	-0.352	0.051	10.134	5	-1.987	-5.781	0.559	1.692	-0.108	-1.397	0.724	0.719	0.941	-0.904	0.307	1.502	-3.202	5.907	0.507	-1.795	0.157	-0.421	-0.03	2.306	-1.804	0.311	0.183	0.921	-0.137
Arid3a	-1.378	0	-0.099	7.16	0.23	1.381	-2.494	9.966	0.167	-2.317	0.133	-9.966	9.964	0	0.277	9.229	7.966	0	0.295	8.185	1.585	0	0	0.038	0	0	2.544	0	0	0.736	-3.176	11.548	-0.006	2.801	2.292	-2.435	8.966	2.136	0	0.33	1.135	0.227	3.618	-0.26	0	0	0.307	-10.38	8.379
Arid3b	0	0	-9.18	0	0	0	7.384	0	8.966	2.672	0.319	0	0	0	1.093	0	-10.38	0	-10.189	0	0	-8.966	0	-0.999	0	0	0	0	0	0	8.966	0	-2	0	9.966	0	-11.55	0	0	9.966	0.222	-9.382	-8.748	0	0	0	-8.379	0	0
Arid4a	0.691	-1.676	-0.6	0.883	-4.987	8.644	1.053	0.28	0.33	-2.277	-0.696	-2.322	0.589	10.379	0.007	-1.171	1.836	10.964	-1.78	0	8.966	0	0	2.806	0	0	2.014	0	-7.16	0	2.287	-6.794	0.152	-5.253	-2.298	2.413	-4.966	-0.291	0.54	0	1.087	1.804	0.928	1.148	9.382	0	1.638	0	0
Arid4b	-0.375	-2.81	-0.239	-3.313	1.961	0	0.001	0.543	-0.162	0.249	-0.212	-7.055	4.322	-7.966	1.197	4.247	-0.53	-9.966	1.278	0	9.382	0	0	-10.701	0	0	-0.989	0	0	0	-2.477	0	1.26	-9.964	2.587	2.077	-1.404	0	-2.432	0	-0.437	-1.889	-11.55	3.736	-2.813	0	-0.245	2.417	0
Arid5a	0	0	-1.152	0	-1	0	0	0	-0.553	-1.273	5.473	0	0	0	-1.193	0	8.966	0	-9.551	0	11.451	0	0	0	0	0	0	0	0	7.966	0	0	0	0	0.029	0	10.702	-7.644	10.966	0.498	10.938	-6.57	10.966	9.644	0	0	0.979	0	0
Arid5b	1.102	1.344	0.494	0	0	1.333	1.224	-1.877	0.79	-1.412	2.25	-0.262	-8.966	0.47	0.621	-7.966	-7.794	-12.875	1.589	0	0	-1.167	0	0	-7.644	0	0.516	0	9.964	0	-0.196	0	-7.384	0	0.686	-8.379	0.322	-5.883	0.001	11.136	-1.726	6.066	-1.384	-1.001	0	1.22	1.608	-1.806	-9.964
Arih1	0.323	-8.966	-0.603	0.745	-1.161	0.839	-0.772	0.569	1.372	-1.928	0.228	0.108	-0.337	0.047	-0.135	-1.08	0.097	1.48	0.337	-0.194	-6.966	0	-1.504	8.64	0	0.116	0	-1	-2.167	0	-0.194	-0.041	1.212	1.208	-1.008	0.999	-2.036	-1.808	8.928	-0.34	-0.014	-0.318	1.951	0.293	9.093	1.77	0.959	4.225	-2.029
Arih2	-0.1	1.458	1.269	7.384	-2.172	-0.514	0	-0.722	-2.011	1.09	0.722	8.16	-2.484	0.962	-0.259	0.902	7.16	-1.185	0.134	1.672	0.411	1.031	0	2.223	9.966	-7.794	0	0	0	7.966	1.118	-11.552	-1.133	0.859	0.529	0	0.023	0.512	0	-0.441	0.948	-1.119	-0.074	1.207	0.854	-2.002	-0.237	0.286	0
Arl1	2.291	0	1.446	1.449	-9.969	0	0	0	1.05	0	0.532	10.143	-9.969	-7.794	0.262	-6.508	1.014	-12.547	-2.962	0	0	0	0	-1.304	0	0	0.176	0	0	0	-2.877	-1.24	2.208	0	-0.68	0.11	0.889	-0.267	-2.064	0	-1.233	-0.234	0	-6.322	0	0	-3.407	1.536	-1.228
Arl10	0	0	-11.182	-8.379	0	0	0	0	0	11.288	-1	0	0	0	-0.731	0	0	0	0	0	0	0	0	0	0	0	0	0	0	0	0	0	0	0	0.414	0	0	0	0	9.964	0	0	-10.38	0	0	0	0.582	0	0
Arl11	9.506	0	0	0	0	0	0	0	2.999	2.17	11.551	0	0	0	-1	0	0	0	0	0	7.966	0	0	0	0	0	0	0	10.966	8.966	0	0	0	8.966	-0.586	0	0	0	0	-8.966	0	0	9.966	0	2.415	0	1.416	0	0
Arl13b	-1.586	-2.806	2.347	0	0.832	0	0	0	-0.183	4.731	2.452	2.728	-0.001	0	-1.758	-0.696	0	0	0	0	10.551	0	0	0	0	0	11.016	0	-11.288	0	0	0	10.16	-12.288	-1.584	0.272	0	0	0	0	-1.415	-8.966	1.415	0	0	0	2.706	0	0
Arl14ep	-1.001	7.966	1.123	0	-0.678	3.436	1.015	1.171	-1.607	-10.038	1.709	-1.267	0	0	-0.028	9.963	-1.588	0	-0.24	0	-12.961	-9.967	0.817	0.736	3.949	1.217	0	0	0	0	-0.399	0.629	-0.611	11.965	11.058	0	-4.616	0	0	-3.707	-0.812	9.551	-1.834	0	0.262	-2.712	-0.116	0	11.771
Arl15	8.644	0	0	0	0	0	0	-8.966	0	0	0.663	0	0	0	-0.098	0	0	0	0	8.966	0	0	0	0	0	0	0	0	9.966	0	0	-10.551	0	2.699	10.966	0	-8.379	0	-9.966	0	10.966	0	0	0	-7.644	0	0	0	0
Arl16	0	0	0	0	11.551	0	0	0	10.288	8.966	0	0	0	0	-2.024	0	-8.966	0	0	0.559	0	0	4.023	0	0	0	-9.379	0	0	0	1	0	0	0	1.171	0	-2	0	-8.966	-6.15	-12.599	12.288	6.794	-8.966	0	0	-0.901	-7.794	0
Arl2	5.392	0	0.72	0	8.966	0	0	-10.38	-1.672	10.967	0	8.379	0	0	-0.108	0	0	0	2.972	0	-8.966	-9.967	0	0	10.551	7.966	1.841	0	0	7.966	-0.256	0	0	8.379	0.845	0	0.151	0	0	0	2.54	12.774	-3.209	0	0	0	9.966	0	0
Arl2bp	0	8.644	0.542	11.551	0	0	9.551	0	1.26	-8.966	-9.966	-0.726	0	0	-0.044	0.405	0	0	-2.006	0	0	0	2.586	0	0.907	0	11.552	0	0	-0.996	-0.854	0	0	-0.938	2.087	-1.263	0	1	0	8.379	1.442	-0.63	0	1.503	0	0	-1.657	1.199	0
Arl3	0	-0.166	-0.584	0	1.236	0	0	-0.211	0	1.418	-0.745	0	0	0	-0.786	0	0	0	-0.686	0	0	0	0	0	0	0	-4.806	0	0	2.942	0	0	11.552	0	0.325	-0.517	1.744	0	0.567	-1.003	-1.5	0.859	-0.723	0	0	0.679	0	-10.967	-2.085
Arl4a	-1.439	0	1.962	-8.966	0	0	0	0	8.704	9.966	-2.805	0	-1	0	1.929	-9.964	0	0	9.966	0	0	0	0	0	0	0	0	0	0	0	-7.966	0	0.59	-9.964	1.099	0	0.001	0	0	0	0	8.644	0	0	0	0	0	0	0
Arl5a	1.098	-0.227	-0.618	-6.919	-0.049	2.026	0	-0.016	-0.251	-0.344	-1.369	2.649	-6.267	-10.704	0.654	-1.513	-1.548	-8.966	-0.517	-1.372	-0.345	0	-1.821	0.528	1.246	0.402	-1.062	0	2.017	0.007	-1.468	1.495	-0.209	1.008	0.647	-0.729	-0.68	0.923	-1.573	-1.166	-1.324	-1.368	0.353	0.193	0.159	0.221	-0.074	-1.021	-2.728
Arl5b	3.068	-11.815	-1.723	-0.416	-9.093	4.241	0	0.749	-0.329	-1.807	-2.176	0.265	-1.339	-8.379	0.834	-2.393	0	11.185	-1.738	-8.966	0	9.966	0	3.589	9.966	0	0	11.548	-1.083	0	3.169	0.876	-1.579	10.552	2.866	-0.699	8.551	0	0	-0.807	0.031	0	-0.807	0.392	-9.966	-1.31	2.326	2.304	-2.943
Arl6	-8.379	0	0	0	0	0	0	8.966	1.284	0	0.434	0	0	0	0.397	0	0	0	0	0	0	0	0	0	0	0	0	0	0	0	0	0	0	-8.966	0	0	0	-0.299	0	0	0	0	0	0	0	0	-9.966	0	0
Arl6ip1	0.011	2.412	0.025	0	-11.294	10.553	0.596	0	1.054	-1.913	0	1.101	0.264	0	-0.748	-1.778	-0.577	0	-0.386	-10.701	0	0	0	-1.209	0	0	0	0	7.794	0	0.68	-1.484	4.647	-1.812	-0.035	2.125	0	-5.044	-5.883	0	0.325	-0.375	-6.508	-0.999	0	0	1.871	-1.938	-2.175
Arl6ip4	-11.552	0	0	0	0.434	-10.552	0	0	-0.49	-0.077	-0.778	-9.288	0	0	0.362	0	11.874	0	0.264	0	0.249	-4.49	0	2.008	-0.539	0	0	0	-9.966	0	8.16	0	0	0	1.123	-0.665	1.034	1.685	0	0	-0.587	-0.137	-0.273	0	-0.918	0	0.061	0	-8.966
Arl6ip5	-5.003	0.143	1.046	1.544	0	10.972	2.369	0	0	-0.599	0.419	0	0	1.009	-0.415	0.633	-0.584	8.963	-0.919	11.558	1.465	0	0	-3.318	0	0	-10.118	0	0	-0.622	-0.203	0	3.217	2.263	-0.103	-3.733	-0.89	0.042	0	1.318	-0.284	0.648	0.904	3.577	0	0.54	-0.491	0	0
Arl6ip6	-0.699	0	-0.745	0	0	0	0	0	0.248	0	0.397	0	8.644	-8.379	-3.388	0	0	0	0	0	0	-10.964	0	0	-0.45	0	0	0	0	0	0	0	0	-0.322	-7.644	0	0	-12.771	0	0	0	0	0.714	0	0	-0.492	0.687	0	0
Arl8a	-12.291	-10.968	-1.266	0	-1.958	1.058	0.152	0	0.585	-2.084	0.422	-3.949	0.16	0.007	0.208	-2.497	0	0	-0.969	-0.877	2.405	0	-1.126	0	0	0.639	0	-3.573	-0.207	-1.217	0.206	0	0.577	0	-0.229	-1.076	0.037	-0.872	-0.408	0	5.085	-3.91	6.6	-7.16	0	0	0.696	1.228	-2.631
Arl8b	-0.959	1.956	1.318	2.028	-0.345	-1.14	2.215	-0.812	1.169	1.803	1.129	0.5	-9.281	-0.517	0.078	-0.423	0.055	-2.807	-0.09	1.04	-8.577	-12.088	-8.969	-3.784	-10.551	0	-0.059	-12.668	-2.982	-0.963	1.455	-0.799	2.503	0.018	0.041	0.735	-2.18	-0.708	11.958	1.177	0.079	-0.547	0.89	0.136	0.234	1.778	-0.057	0.389	-2.146
Armc1	-1.031	0	-0.237	-1.118	0	-9.333	0	-10.288	-0.664	1.03	-0.409	-2.576	-8.644	0	0.624	-0.03	0.059	-11.965	1.95	0	7.794	0	0	-10.189	0	-13.287	0	3.22	0	0	0.069	-12.671	0.152	0	0.601	0.194	-9.966	10.553	10.417	-0.308	0.623	-3.409	0.996	-8.574	-0.001	1.983	0.071	-2.7	0
Armc10	-0.782	-8.966	0	0	0	-8.379	0	0	-0.515	0	0	-9.966	0	0	0.386	0	0	0	0	0	0	0	7.16	-10.481	0	0	-0.664	0	0	0	9.966	0	-1.91	0	-10.841	0	0	-5.492	0	-9.966	-0.121	1.586	0	0	0	0	0	10.966	0
Armc2	0	0.584	0	0	0	0	0	0	0	0	0	0	0	0	-0.337	0	0	0	0	0	0	0	0	0	0	0	0	0	0	0	-2.322	0	9.243	0	0.585	0	9.676	0	0	0	0	0	10.551	0	0	0	-0.531	0	0
Armc5	0	0	0	0	0	7.966	0.996	0	0	1.01	1.159	0	0	0	0.319	1.849	0	-1.806	0.141	0	0	0	0	7.794	-10.966	0	0	0	-8.966	0	-0.939	-7.721	1.824	0	-2.054	-0.873	-0.539	1.692	-2.125	-1.702	0	11.551	1.403	3.674	-2.31	0	1.414	8.379	0
Armc6	0	0	0	0	0	0	0	0	0	0	0.808	0	0	0	-1.923	0	0	0	0	0	0	0	0	10.966	0	0	0	0	0	0	-9.966	0	0	0	0.194	0	9.382	0	0	0	0	0	9.551	0	0	0	9.382	0	0
Armc7	0	0	-8.966	0	0	0	0	0	0	0	-11.966	-9.382	0	0	4.737	0	0	0	0	0	0	0	-8.966	0	0	0	0	0	0	0	0	0	-9.966	0	-8.794	0	0	0	0	0	0	-9.966	0	0	0	0	0	0	0
Armc8	-1.943	0.002	-1.339	0.738	1.907	10.551	0	1.167	0.279	0.585	-0.483	-1.719	0.584	-1.885	0.583	9.229	0.106	0	-0.412	2.852	2.708	0	0	-12.287	4.392	0	0	0	0.584	-0.202	0.843	3.221	1.695	10.551	0.538	0.415	-0.585	0	-9.382	6.508	2.163	-6.15	0.356	-0.585	2.806	-1.098	0.825	2.086	9.966
Armc9	0	10.966	-0.264	0	0	0	0	0	0.415	0	8.16	0	0	-9.966	2.197	-11.966	0	0	-1.07	0	0	0	0	0	0	0	11.55	0	0	0	-7.547	0	0	0	6.966	0	10.159	-8.966	0	-6.966	0	0	0	0	0	0	0	0	0
Armcx1	0	0	2.804	0	9.966	0	0	0	-1.12	0	-7.508	10.288	-10.451	0	0.357	0	-9.966	0	0	0	0	0	0	9.382	0	0	0	0	0	0	0	0	0	0	0	0	0	0	0	0	9.382	0	2.406	0	0	-9.966	0	0	0
Armcx2	8.322	-1.874	-2.907	0.414	-3.096	-9.967	0	0	-1.15	1.777	2.065	3.457	0.542	0	0.489	8.963	1.304	0	-1.872	10.964	7.6	0	0	-8.644	0	0	0	0	0	-9.382	3.528	-8.966	0	0	-0.298	0.29	9.966	-11.55	0	1.58	-1.39	0	-0.236	-0.236	8.379	0	0.459	-0.848	0
Armcx3	13.192	0.322	-0.379	-8.061	0	0	0	0	-2.184	0	0.619	0	11.966	0	-3.145	0	1.836	0	0.224	0	0	0	0	0	-8.966	0	0	0	0	0	1.819	10.966	-1.713	-11.551	-0.099	0	0	-7.384	0	-2.425	-1.262	0	8.16	0	3	-9.617	2.506	-0.472	0
Armcx4	0.586	0	1.322	0.263	1.875	10.967	0	1	-0.303	0.361	-1.028	9.274	9.966	-7.966	0.188	-1.001	0.736	0	-2.17	0	0.585	0	0	0.215	-1.585	0	-9.967	0	0	0	1.317	7.966	2.068	0	3.168	-9.382	-2.877	0	0	0.597	0.429	6.794	-0.317	-1.178	1.001	0	-1.687	0	0
Armcx5	0	0	-10.966	0	0	0	0	0	0	0	0	0	0	0	-0.287	0	0	0	0	0	0	0	0	0	0	0	0	0	0	0	-1.735	0	0	0	0	0	0	0	0	0	0	0	0	0	0	0	-10.966	9.382	0
Armh3	10.527	0	1.875	-9.966	-10.966	0	-8.966	0	0.485	0	-0.333	0.416	0	0	0.012	8.966	0	-3.322	-10.966	0	0	1.002	0	0	0	0	0	0	-0.585	0	-2.301	0	0	-1.194	-0.459	0.054	-1.126	0	0	-1	10.841	2.414	0.59	0	0	8.966	1.171	0	-9.967
Armt1	-8.379	-6.966	0.503	-0.277	0.999	0	0	0	0	-1.693	-0.621	-0.414	0	0.586	0.334	-0.171	0	-2.065	7.966	0	0	-7.966	0	0	0	0	-0.058	0	8.966	0	9.422	8.745	0.679	8.966	-2.693	1.197	8.966	-1.632	0	0.844	-1.787	0	-3.501	-7.721	0	0	-8.028	-8.966	0
Arnt	-1.45	-2.613	0.42	12.668	1.498	9.966	-7.16	1.324	0.782	-2.541	-0.751	-0.805	8.551	-8.969	0.256	5.094	-2.303	0.606	2.547	8.966	3.247	0	-9.959	0	-1.978	0	1.833	0	11.554	0	0.486	7.644	-0.857	0.139	-0.585	0.113	3.714	0	-0.446	-2.643	0.145	1.374	-2.05	1.67	-7.384	10.967	-0.638	-10.956	8.379
Arnt2	0	-1.586	9.966	0	0	0	0	0	-13.288	-10.967	1.152	0	0	0	2.447	0	10.966	0	0	0	0	0	0	0	0	8.966	0	0	0	0	9.966	0	7.966	0	8.644	0	0	0	0	0	-8.966	0	11.966	0	0	0	-1.678	0	0
Arntl	-10.966	-7.966	5.107	-1.322	0	-13.058	0	0	-0.944	0	8.379	0	-0.585	0	-0.28	0	0	0	-0.918	0	0	0	0	0	0	0	-1	0	0	0	-8.966	0	10.905	-2	3.666	8.966	0	0	0	0	-8.644	0	-9.966	3.171	-9.966	0	0	0	-9.966
Arntl2	0	0	0	0	0	0	0	0	9.966	0	0	0	0	0	0.504	0	0	0	0	0	0	0	0	0	0	0	0	0	0	0	0	0	0	0	-1	0	0	0	0	0	0	0	0	0	0	0	0	0	0
Arpc1a	8.972	-1.147	1.781	0	-10.312	0	0.085	0.204	1.008	1.512	0.134	-1.251	0.399	0	0.221	-0.725	2.485	-1.664	-1.084	0	1	-7.384	2.619	0	0	-14.72	0.185	1.794	-9.966	-9.966	0.293	0	0	0	7.022	-5.248	-0.966	2.282	-0.387	10.553	1.442	1.13	-0.477	3.131	0	-5.524	-0.797	11.541	0
Arpc1b	9.984	-7.972	-1.364	-0.07	-0.665	2.753	0	0.139	-0.51	-0.331	-0.629	0	-9.934	-2.807	0.018	-0.759	1.865	-3.278	0.472	0.43	0.963	8.195	0	-0.014	-0.87	0	1.193	0.715	-13.927	0	0.358	-0.392	0.386	2.308	0.667	-0.755	0.329	-0.585	0	0.346	0.894	0.659	-0.73	4.248	-1.031	0	-0.195	0.059	-7.972
Arpc2	0.128	-9.972	-0.07	-12.287	0.214	7.794	0.336	0	0.171	8.966	0.078	-0.767	1.238	0.472	-0.469	-0.559	-1.47	1.445	-0.315	0.983	1.966	0	8.969	0	0	0	-2.006	0	-2.611	-0.852	0.181	9.967	1.642	-2.824	-1.217	-0.002	-8.16	-0.407	5.931	1.939	0.313	-5.977	-2.755	0	0	1.827	-0.31	0	0.138
Arpc3	-0.489	-0.486	0.379	-9.969	-6.492	0	0	-9.964	0.416	0.031	0	0	0	0	-0.176	0	-0.878	0	0.75	0	-0.319	0	10.329	0	0	0	0	0	0	0.458	9.964	0	0	-0.14	0.435	0	0	0	-0.467	0	1.315	0.53	0	0	0	0	-13.968	0	0
Arpc4	0	7.304	-0.142	1.623	-10.229	0	-10.228	0	-0.723	1.034	-1.633	-0.395	0	-0.987	0.828	9.976	0	0.663	2.458	0	-0.245	-7.16	2.183	0	3.17	14.366	1.485	0	0	0	0.448	0	1.399	-1.93	0.089	7.16	-0.435	-9.954	-8.379	10.19	-0.073	-11.234	-2.526	-7.781	0.114	0.245	0.947	0	0
Arpc5	0.793	3.794	-0.769	0	0	-7.384	-1.243	0	-2.134	-6.794	-1.731	1.913	0	0	0.387	7.966	-5.209	0	-1.231	0	0	3.487	0	0	1.304	0	2.934	0	0.552	0	1.586	2.001	-6.267	0.461	-1.286	-1.997	0	-1.419	-0.592	-4.274	1.65	2.311	-1.38	0	-12.28	-7.16	0.981	0	0
Arpc5l	8.794	0	-1.381	0	-8.966	0	0	0	0	0	1.212	12.55	-11.702	0	-0.572	-8.966	-7.384	0	0	0	0	2.724	0	-10.966	0	0	-0.254	0	0	-9.379	1.976	0	0.728	2.176	0.681	0	0	0	0	0	2.034	0.535	0.871	0	0	0	0	4.165	0
Arpin	0	0	8.966	0	0	0	2.322	0	3.117	7.644	0.682	0	0	0	-0.25	0.585	0	0	-9.967	9.966	0	-10.702	0	-9.963	2.116	0	9.297	0	0	8.109	0.061	0	-3.907	0	1.175	0	2.527	0	0	0	1.071	2.308	-1.239	0	-12.137	-1.002	-1.936	0	0
Arpp19	-0.342	-0.075	-0.579	9.379	-7.644	0	0	3.169	-2.372	-5.883	-2.974	-1.609	-8.966	0	-0.482	7.384	0.65	-9.451	1.32	0	0	0	0	0	0	0	0	0	0	0	-8.966	9.967	-1.277	-0.261	-0.935	-1.48	0.86	0	0.403	0	0.592	0	0.389	-1.938	0	7.644	-9.514	0	-0.777
Arrb1	0	-8.969	-1.755	-9.966	-0.39	1.365	0.221	9.967	-0.117	-1.291	0.199	-0.322	0	-0.678	0.464	-8.285	0	0	0.414	-7.443	2.079	-8.379	8.644	1.387	0	0	-1.31	0	-8.379	5.907	1.195	0.57	1.17	-1.516	-1.028	-3.041	-6.064	0.176	0	2.635	1.135	0.49	3.71	-10.773	0	6.066	1.187	1.261	-6.508
Arrb2	0	8.966	-0.515	0	0	-2.371	0	0	9.966	-0.586	-1.201	0	0	0	-1.24	0	0	0	0	0	0	0	0	0	0	-0.221	11.965	0	0	-6.15	0.698	0	2.808	0	1.45	0	0	8.379	0	0	0.322	12.773	-7.384	0	0	0	-8.966	0	0
Arrdc1	0	0	0	0	0	0	0	0	0	0	8.966	0	0	0	2.263	0	0	0	0	0	-9.966	0	0	0	0	-8.379	0	0	0	0	0	0	0	-1.207	0	0	0	0	0	-10.966	0	7.322	0	11.425	0	0	-8.966	0	0
Arrdc2	0	0	0	0	10.966	8.966	0	0	0	0	0	0	0	0	9.382	0	0	0	0	0	0	0	0	0	0	0	0	0	0	0	0	0	0	0	0	0	0	0	0	0	-8.966	0	0.415	9.382	0	0	0	0	0
Arrdc3	2.221	0	-2.119	0	0	0	0	0	9.382	0	7.966	-9.966	7.966	12.426	-0.448	-11.287	-0.515	0	-1.069	0	-11.551	0	0	0	0	0	0	6.476	-11.966	0	11.561	0	-4.084	-8.379	11.036	-8.966	0	7.16	0	-8.966	0.025	0	10.859	9.966	8.379	-9.966	9.644	9.382	0
Arrdc4	8.508	0	8.16	0	0	0	0	-11.551	9.506	0	0	9.966	0	0	10.617	0	0	0	0	0	0	0	0	11.965	0	0	0	0	0	0	6.15	-9.966	-8.061	7.966	0	0	0	0	0	0	0.379	0	0	0	0	0	0	0	0
Arsa	0	-9.966	10.966	0	-9.966	0	0	4	1.585	1.531	0.109	0	0	0	-0.461	0	0	0	0	8.966	-0.678	-2.279	-10.963	0.325	0	0	11.551	0	0	-1.807	2.503	10.288	0	10.966	2.253	1.487	0	0	0	-2.9	-2.253	-1.586	0.591	0	0	-13.136	0	0	0
Arsb	-0.511	-1.585	1.037	0	-0.418	0	0.321	-6.966	-1.007	-0.251	-0.39	-0.468	0.999	11.286	0.308	1.151	-9.966	0.737	-0.35	-1	0	-4.036	0	0.551	10.965	0	-2.035	0	1.56	-2.758	0.147	0	-0.093	-11.08	-0.992	-1.685	-0.602	0	0	0.791	1.076	0.5	0.104	-1.246	-6.954	-3.361	2.686	0	-0.089
Arsg	0	0	-3.904	0	0	0	0	0	-9.966	0	0	0	0	0	-7.055	0	-8.966	0	9.966	1.002	0	0	0	0	0	0	9.966	0	0	0	0	-11.967	0	-9.382	11.618	-9.382	0	0	0	7.966	1.458	0	-0.307	0	0	-9.966	2.322	0	0
Arsk	-9.966	0	-2.516	8.966	11.551	-7.966	0	0	0.756	0	2.247	-7.966	0	-1.053	-0.379	0	10.288	0	-12.081	8.966	0	0	0	0	0	0	0	0	0	0	0	0	0	8.379	-8.966	9.966	0	-8.379	0	0.613	-0.245	10.552	0	0	0	0	1.001	0	9.966
Arv1	0	0	0	0	0	0	0	0	0	0	11.551	7.055	0	0	-7.109	0	0	0	11.551	0	0	0	0	0	0	0	0	0	0	0	0	0	0	0	0	0	0	0	0	0	9.966	0	0	0	0	0	9.382	0	0
Arvcf	12.289	0	0.678	0	0	0	0	-11.967	-0.582	11.682	-1.045	10.966	0	-9.966	-2.017	0	1.998	0.286	1.415	0	0	0	0	0	0	0	-9.967	0	0	0	-1.138	0	0	1.364	1.586	-2.004	-3.205	3.322	0	1.05	1.331	8.379	-0.651	0	0	0	-1.695	0	0
Asah1	-1.545	0.434	0.288	-10.966	-1.089	9.382	0	0	0.005	-2.537	-0.51	-1.342	12.549	-0.073	-0.086	0	2.991	0	-1.522	-2.975	2.073	0	-0.906	0.622	0	-9.382	0	0	-0.199	0	1.187	8.644	0.601	3.584	-2.65	6.129	0.086	0	-11.557	0.404	0.206	0	0.59	1.831	0.24	0.22	-2.556	0.152	-0.784
Asah2	-3.221	-11.966	0.681	1.227	-0.001	0	0	0	-1.2	-2.318	1.444	-1.42	4.212	11.133	0.034	0.876	9.217	1.585	-0.016	0	7.384	0	0	-0.045	-8.966	0	0	0	-0.735	0	-1.253	-11.127	0.109	-2	-0.109	8.476	-2.147	8.16	0	2.166	4.228	1.476	1.258	0.005	2	7.384	-0.904	9.963	-3.582
Asap1	2.148	1.649	0.315	0	12.361	0	-1	-9.966	0	1.737	0	-1.792	0	0	-0.729	-9.264	-1.167	0	-7.852	0	0	0	-8.966	0	11.288	0	-9.551	0	0	-0.686	-9.966	10.964	-0.152	-2.805	-2.652	0	-9.382	9.382	9.966	-1	-1.17	2.071	-0.531	-7.384	0	0	1.067	-10.118	0
Asap2	-1.072	1.093	2.118	0	-0.232	0.585	-1.795	0.712	-0.558	2.332	1.124	4.167	-8.966	-1.791	0.61	-9.077	0	0	-8.379	0	-0.107	9.966	-10.966	0	8.963	0	-3.001	0	-0.414	0	3.226	-9.379	10.967	-0.625	0.433	1.002	0.275	0.208	-1.377	1.585	0.12	-2.469	1.59	-1.561	0	0	1.014	0	-11.288
Asb1	2.129	0	0.179	-1.611	2.17	-0.153	0	-10.967	1.901	2.323	-1.16	-11.081	0	-7.384	-0.125	9.964	-7.57	-0.905	0.207	-1.997	0	0	0	-1.026	0	0	7.384	0	-1.301	0	-1.725	3.128	0.541	-0.392	2.391	-2.145	-1.906	1.115	0	0.612	-0.704	1.841	-0.303	-6.966	1	-8.379	1.66	-1.166	-0.003
Asb13	0	0	1.754	0	0	0	0	0	0	0	-1	0	0	-9.964	1.762	0	0	0	0	0	0	0	0	0	0	0	0	0	0	0	0	0	0	0	1.224	0	0	-2.668	-10.773	0	0.387	0	-1.019	-10.382	-7.966	0	0	0	0
Asb2	0	10.288	1.365	0	0	0	0	0	-0.416	-0.262	0.677	-10.966	0	0	-2.492	0	-9.966	0	8.379	0	9.966	0	0	8.379	0	0	0	0	0	0	10.551	0	-9.966	0	-0.371	0	2.503	10.966	0	0	0	0	1.002	0	0	-1	0	0	0
Asb3	9.439	-1.415	-2	0	1	0	0	0	-7.966	0	0	0	0	-6.714	9.187	0	0	0	-6.443	0	0	0	0	0	0	-10.966	0	0	11.965	0	2.625	0	0	0	-10.966	0.515	0	0	0	0	0	0	8.644	0	0	0	0	0	10.966
Asb6	-7.966	0	3.158	0	0.348	10.774	-11.554	0	0	-1.683	-0.824	-5.209	-1.148	-0.111	-0.965	0	0	0	-0.981	0	4.057	2.875	0	0	0	0	0	0	0	0	0.825	-0.614	1.322	-7.966	0.045	0	1.138	-6.883	-0.646	0.875	-0.514	1.516	-0.024	-12.777	0	8.966	0	0	0
Asb7	-2.448	0	2.687	0	-3.033	0	0	-8.644	-2.17	-10.451	0.193	0	-9.966	0	0.202	0	10.552	-7.384	0	0	0	-11.288	0	-9.966	2.591	9.704	2.391	9.966	0	-0.023	-1.474	-8.966	0	0	8.543	9.964	-9.551	0	0	7.384	-1.514	-12.288	4.124	-0.17	-7.966	7.877	-0.953	0	0
Asb8	0	-13.135	-0.562	0	-1.169	-9.48	-9.964	0.806	-0.264	0.717	0.596	2.433	0	10.551	0.06	-2.273	0	0	-0.97	0	1.322	10.551	0	2.589	0	0	2.81	0	0	-8.966	-1.137	1.702	0	0	0.067	0	-10.966	-8.966	0	2.045	-0.516	0	3.985	0	0	0	-0.138	1.998	0.873
Ascc1	0	-0.264	0	10.966	10.966	0	0	-11.551	-3.323	9.382	0.737	2.614	0	-7.644	-0.513	0	0	0	9.288	0	0	0	0	0.678	0	0	0	0	0	0	-0.031	0	3.477	0	0	-1	0	0	0	0	-8.451	-0.278	-9.966	0	0	7.508	0	0	0
Ascc2	-0.415	0	0.879	10.967	2.053	0.414	-1.196	-0.573	-0.78	1.699	-0.194	0.053	7.966	-10.958	-0.36	7.877	6.57	2.954	0.54	-0.223	6.508	-1.321	-2.218	0	0	0	0.321	0	0	-4.909	0.779	6.375	1.464	-1.296	-1.772	2.451	0.107	4.877	-9.377	8.966	-0.135	-10.7	3.695	-1.585	-8.379	0.13	0.37	0.261	0
Ascc3	-1.747	-1.937	0.133	1.585	-0.806	1.736	-0.58	-9.839	0.695	-0.906	0.205	0.082	0.18	0.779	0.419	-2.277	4.062	-11.664	-1.353	-0.591	-9.964	9.966	9.966	0	6.794	0	5	10.966	9.966	0	2.173	-2	1.595	7.384	2.06	0.31	-1.654	0	10.966	1.415	-1.156	4.699	0.197	0.513	-1.057	-0.621	0.035	0.317	0.907
Asf1a	-0.113	-0.322	-2.897	0.999	0	-8.379	0	-9.382	-0.662	-2.828	-0.694	-3.32	0.403	0	0.094	0	1.83	0	0.302	0	0	0	0	0	-10.552	0	0	0	0	0	0.322	0	0	0	12.381	0	-0.226	0	0	0	-3.021	-2.54	-1.197	0	-10.964	3.549	8.229	-2.313	9.618
Asf1b	0	0	-8.966	0	0	-2.191	0	0	-0.03	0	-0.664	-10.551	0	0	0.288	0	0	0	6.15	0	-8.379	0	0	2.806	-0.456	0	0.15	0	0	0	0	7.966	0	0	-10.103	0	0	0	0	0	-2.138	-1.346	-9.883	0	0	-8.379	-0.838	0	0
Ash1l	1.221	-0.411	-0.495	-0.364	-0.786	0.348	1.612	-0.702	-0.25	0.167	0.449	-0.623	-2.736	-0.116	-0.21	1.556	-1.322	2.729	0.409	-1.029	-1	-0.407	11.297	-0.05	-0.049	-1.512	-0.271	0	-6.539	0.884	-0.693	-2.667	-0.748	-2.887	-0.096	1.569	-1.798	-1.96	0.295	0.06	0.361	-0.793	0.16	2.225	-1.403	1.06	0.345	-0.123	0.329
Ash2l	-0.214	2.324	0.357	8.972	-0.021	1.774	-9.966	0.52	0.371	-0.716	0.296	0.714	-0.683	0	-0.747	1.864	-0.199	8.966	0.27	0	-1.255	0.424	-0.232	-1.302	0	0	0.437	0	11.184	-2.623	-1.342	8.966	1.141	0.286	0.236	-7.693	-2.557	0.029	-0.131	-0.164	1.134	1.58	-0.532	3.429	0.008	-0.738	-0.639	-0.942	-2.06
Asl	1.293	-0.856	-9.964	0	0.999	-1.276	0	0	2.084	0.139	-0.84	10.963	0	2.456	-0.212	0	8.379	0	0.054	-1.581	8.966	0.111	-2.3	0	-12.963	0	-0.16	-11.548	0	0	1.874	0	-2.374	-1.216	1.427	0	-7.219	0.419	0	-1.845	-0.517	0	-0.925	-0.137	0	0	1.857	0	0
Asns	1.491	-1.935	1.062	14.183	0.657	1.088	0	0.432	0.655	3.066	0.345	2	0.219	-0.107	0.359	-0.937	12.793	5.954	0.216	2.004	0.324	0	-4.08	-0.142	4.63	0.504	-1.398	0	0	10.966	0.354	-2.006	-0.049	1.17	0.221	-1.8	-1.481	0	-0.109	-0.389	-1.463	-1.112	0.661	-1.13	0	0	0.436	0.653	0
Asnsd1	0.975	1.031	2.767	0	-0.609	-2.586	0	-9.966	-2.65	-5.459	-0.79	-7.16	5.124	0	0.754	0	-12.548	0	-1.655	0	0	-7.304	0	0	0	0	0	0	-9.382	-9.966	-1.35	2.343	0.625	0	-0.013	0	-0.726	0	0	10.969	0.102	0.125	0	0	0	-8.966	-2.28	1.859	0.151
Asph	-1.029	4.251	-1.384	-0.469	1.08	-0.585	6.755	-1.997	0.175	0.538	0.236	-1.414	-9.543	9.967	0.336	8.379	0.824	0.637	1.324	10.105	4.191	0	0	0	0.588	-9.382	10.962	0	0.591	9.964	8.966	9.496	-1.024	1.009	-0.06	1.813	0.485	12.376	0	-1.763	-2.89	1.661	-1.762	-2.739	0	0	-1.902	0	2.321
Aspm	-0.52	-1.159	-1.337	-2.096	-0.089	1.768	3.437	-3.326	-1.231	-0.531	-0.677	0.003	3.045	-2.422	-0.115	-0.055	-0.98	-0.58	0.18	-0.411	-2.698	0	-8.379	-1.543	-1.768	-0.444	0.159	-1.271	0	2.317	-0.025	1.21	-1.255	1.738	-1.861	-1.977	-0.843	0.409	-1.551	-0.824	-0.22	1.124	-2.751	0.354	-2.111	1.237	-0.26	1.4	-2.885
Aspscr1	0	0	0.837	0	-1.516	7.508	0	-6.508	0	2.057	0.186	0	0	0	-0.319	0	7.966	0	-9.49	0	0	0	0	0	0	0	10.967	0	0	0	-0.327	0	0	0	0.742	0	0.74	-7.794	7.16	-1.544	-1.034	0	0.999	0	0	8.966	0.759	0	0
Asrgl1	-10.966	0	0	2.586	0	11.136	-9.964	0	1.218	8.966	2.322	0	0	6.966	0.201	-2.607	0	0	10.38	0	10.967	0	0	0	0	0	0	0	-9.966	0	-1.545	0	0	0	-1.586	0.352	7.794	0	-0.639	-1.001	-1	0	1.586	7.16	3.887	9.966	-7.644	0	0
Ass1	1.582	-3.666	-0.133	-0.139	0.716	-4.228	0.873	0	0	-0.546	-0.583	-0.582	0	0.927	-0.028	6.066	9.288	9.966	0	0	1.028	0.22	0	7.384	2.063	0	0.184	0	0	0	0.3	0	1.057	2	0.684	0.976	-1.789	2.616	-0.88	9.961	-0.037	-0.187	8.966	-10.965	0	0	0.749	0	0
Aste1	-6.109	0	-0.039	0	0	0	0	2.152	-1.222	-2.146	3.702	0	0	0	-5.205	-1.473	-9.963	0	-0.907	0	8.644	0	0	0	0	0	0.408	0	0	0	-12.548	0	2.367	0	-3.17	-11.549	0	0	0	0.731	0.722	0	0	-2.169	-9.963	0	6.508	0	0
Asxl1	-0.462	-2.677	-0.679	-9.963	-0.622	-11.282	7.966	0.732	0.472	0.526	0.088	0.391	1.694	3.716	-0.273	-1.076	-1.161	0.605	1.144	-2.073	-1.241	0.03	2.469	1.99	0	0	2.277	0	0.894	-0.269	0.363	-0.663	0.243	-1.439	-0.147	0.609	0.601	-0.159	1.303	-1.244	-0.579	-0.932	-0.466	-0.756	4.954	-0.913	0.446	0	1.456
Asxl2	-0.526	-0.13	-1.137	-0.877	-2.247	-12.662	0.221	-2.175	0.127	1.3	0.355	-1.105	-0.217	-0.451	0.66	-0.777	-3.587	-2.083	-2.585	-2.362	-2.165	-9.961	0	11.669	-7.16	3.225	0	2.083	5.126	0.877	-0.975	-3.146	0.415	-0.513	1.093	-0.432	1.072	2.168	-0.6	-1.087	-0.22	0	-0.203	-0.266	-0.269	7.267	0.141	-0.115	-3.2
Atad1	-0.102	0	-0.194	-7.033	9.969	0	-1.666	-11.556	1.181	1.872	0.635	0.803	0.739	-2.301	0.188	0.167	-0.544	0.928	1.461	0.546	0	0	0	-0.586	9.969	0	-1.771	0	-3.244	1.297	1.68	-0.695	1.525	-1.17	-1.059	1.647	0.319	0	0	-9.281	0.042	4.7	-1.478	0.394	-2.211	0.338	-0.25	0.866	7.459
Atad2	0.163	-1.528	-0.145	2.826	-1.384	-3.93	0	-0.649	-0.762	0.47	0.665	-0.75	-0.791	-2.337	0.177	0.978	2.086	0.705	0.496	0.563	-1.655	0.34	0	-1.777	0.374	1.09	-0.085	0.773	-1.989	2.108	-0.16	-1.983	-1.949	-2.923	-0.062	0.614	0.88	-1.764	-1.02	-0.536	-0.343	1.966	1.195	-1.217	-0.666	0	0.321	-2.015	0.693
Atad2b	0.662	-0.845	1.22	0.362	1.837	0	0	-0.372	-0.326	-0.9	-0.185	0.792	-4.268	0.48	0.232	-0.345	0	-0.779	-0.244	-1.206	-1.775	0	8.966	0	0	0	8.551	0	-10.066	-1.586	-1.393	-0.656	-0.225	2.481	0.109	1.79	-2.084	-0.136	0.007	-1.412	0.621	0.902	-0.663	5.176	1.691	5.644	-0.812	-9.326	-0.641
Atad3a	-2.415	0	-11.99	0	0	0	-0.57	0.395	-1.769	-1.736	-1.495	0.999	-9.604	0	-0.069	-9.382	-11.548	-0.002	-0.196	9.157	-0.917	1.576	0	0	-0.655	-8.044	0.173	0	-3.045	-2.073	-0.731	-8.379	2	9.967	0.016	3	0	-0.783	-9.382	-0.469	0.323	-3.337	-0.122	0	0	0	0.381	1.322	0
Atad5	-1.408	0.987	1.178	-0.826	1.369	1.329	0.045	-6.86	-0.387	-0.212	-2.177	-0.296	-10.011	-3.278	-0.256	-3.349	0.993	-2.278	0.053	-7.966	9.702	0	-0.582	2.806	11.142	9.969	0	-2.001	-2.347	3.965	-1.464	10.966	1.409	-1.259	-0.346	3.435	-1.252	-8.379	0	1.961	-1.338	0	-0.338	-7.966	-0.679	2.195	-0.927	0	7.267
Atat1	-8.966	0	0	0	0	0	0	0	11.965	0	10.966	0	0	0	2.019	0	0	0	-1	0	0	0	0	0	0	0	0	0	0	0	0	-10.017	0	0	0	-2.585	0	0	0	0	0	0	2.9	6.714	0	0	0	0	0
Ate1	0.575	-8.966	0.75	-4.236	-7.16	1.321	0	-1.757	-0.178	0.158	-0.313	1.091	2.005	9.966	0.758	0.081	-0.691	-9.377	0.795	7.96	0.288	8.7	-1.582	0.914	9.773	6.966	0.947	0.738	-1.846	0	-8.665	-9.306	0.039	-6.966	0.188	-0.303	-2.148	-0.463	0	1.158	1.563	-0.615	-1.562	1.002	-0.042	1.072	-0.092	-12.286	0.803
Atf1	3	0.376	0	-9.969	1.389	-6.966	-8.379	-0.392	1.255	0	-1.571	-0.482	-7.966	0	-0.117	1.129	1.105	0	-1.762	2.332	0	0	-2.003	0	0	0	-10.157	0	0	-9.966	0	0	4.585	2.381	0.041	-0.739	1.291	0	0	7.109	-0.514	-8.379	0.145	2.578	0	-0.183	2.644	-12.775	1.299
Atf2	-2.216	11.966	1.695	-1.638	-7.96	0.544	8.966	-7.966	0.783	-7.966	0.406	-1.135	-1.192	10.288	-0.875	0.584	0.136	-1.417	-0.845	9.966	0.744	-9.97	0	0	0	0	-11.382	0	8.794	0	-0.412	10.966	1.666	0	-1.964	0	-1.096	1.414	0	-8.379	-1.169	2.171	-12.554	0	1.874	1.174	-0.611	-6.57	0.247
Atf3	0	0	8.852	-9.382	0	0	0	0	-0.967	0	-0.263	0	0	0	-1.421	0	0	0	9.966	-9.551	0	0	0	0	0	0	0	0	0	0	1.071	0	0	0	0	0	0	8.644	0	0	0	0	0	9.966	0	11.551	0	0	0
Atf4	0.016	-1.695	0.98	-9.967	0.05	1.481	0	-1.322	-0.578	-1.643	0.816	1.481	0	-1.339	-0.064	0	8.794	-0.371	1.279	0	2.622	11.92	-1.826	-0.728	2.646	0	1.542	2.889	-0.583	-0.566	-3.036	-9.745	-1.425	0	1.369	-0.423	-1.158	-0.426	2.316	-1.276	0.115	0.749	1.423	0	-12.301	0	2.872	0.092	0
Atf5	0	0	1.104	0	0	0	0	4.858	0	0.826	-0.225	-8.969	0	0	0.299	0	0	9.928	-0.057	0	1.109	0	0	-5.087	0	0	0	0	0.786	1.368	9.344	0	0.626	-0.003	-0.563	2.516	-1.538	0.916	0	-6.15	-0.346	1.869	2.913	0	0	0	-0.491	0	0
Atf6	-0.176	-1.415	-0.586	-0.737	-0.333	2.616	1.431	-1.821	1.06	-0.212	-0.838	0.895	0.845	-1.322	0.131	9.966	8.16	0	1.632	-6.966	-3.38	1.08	0	0.414	0.325	10.972	1.849	0	1.918	11.287	4.044	-6.966	1.862	1.459	-1.114	-1.025	-1.811	1.309	0	1.015	0.396	1.837	-1.036	-1.456	1.1	10.039	0.328	0.295	0.74
Atf6b	0	9.966	-1.833	0	8.379	0	0	0	0	3.037	1.122	-8.966	0	1.697	0.403	0	-8.2	0	-0.196	-8.966	-1.169	-2.672	0	-0.719	0	0	1.408	0	0	-0.495	0.443	0	0	-0.032	-0.164	6.267	0	-0.471	0.494	8.919	-0.128	-2.592	1.412	0.17	0	-8.43	-0.394	4.359	0
Atf7	-0.126	0.619	-0.434	-0.135	1.002	6.508	1.994	-1.362	0.56	0.749	0.469	0.848	-2.222	0.86	0.029	-0.007	9.011	3.197	0.219	3.145	0.077	3.573	0	-0.231	0	0	0	-0.608	0	2.644	-0.136	0	1.016	-7.276	-0.764	0.41	-0.352	2.05	0.806	2.778	-0.829	0.037	-2.852	-0.624	-0.852	-0.888	0.606	0.357	-10.969
Atf7ip	-1.023	-0.217	0.059	5.833	2.173	-4.009	0.125	0	0.531	0.23	1.477	-0.144	-1.053	0.118	0.273	-1.336	1.293	2.03	0.918	0	-6.322	-9.961	-0.241	0.248	0.425	0	-1.362	0.74	0	-0.398	-1.083	1.743	-0.52	0	-0.009	-0.246	-0.799	2.443	-0.938	-1.991	-0.834	0.869	0.588	8.16	-0.182	-1.315	0.672	1.239	0
Atg10	0	12.824	9.966	-8.379	12.289	0	0	0	0	-11.065	0.7	0	0	0	-1.117	13.189	0	0	0	0	0	0	0	0	0	0	0	0	11.644	0	8.966	0	9.966	0	1.024	6.508	0	0	9.966	0	0.556	0	-2.416	0	0	0	0	-8.966	0
Atg101	0	0	0	8.011	0	-7.644	0	-10.059	10.452	0	1.557	8.966	0	-1.094	-1.518	8.379	0	-10.964	1.739	0	0	0	0	-8.379	0	0	0.471	0	0	0	0	-9.966	0	0	1.491	1	-1.146	8.728	2.03	0	2.176	-11.469	-0.014	0	0	-8.966	2.715	0	0
Atg12	-0.503	0.171	-0.08	2	7.966	0	0	0	2.608	0	-0.358	2.17	0	0	0.085	0.901	0	-1.136	2.205	0	-4.484	0	0	0	0	0	0	0	0	0	-1.694	0	-1.66	0	-1.867	-5.728	-1.886	1.259	0	-0.001	-4.317	7.16	-0.097	0	-11.287	-0.848	2.087	-0.586	0
Atg13	-8.966	-11.135	4.177	0	2.171	0	0	0	1.728	0.681	4.262	8.966	0	-2.632	0.004	-0.678	0.002	-7.384	-1.169	0	9.966	6.644	0	0.169	0	0	0	0	-10.968	10.551	-2.855	-11.55	7.966	-2.36	0.174	0.122	1.458	0	-6.687	-9.518	1.392	0	-0.206	-8.966	0	-9.964	1.582	0	0
Atg14	0	0	-9.966	8.966	0	12.773	7.966	0	-1.639	1.89	10.382	0	0	0	2.355	0	0	0	0	0	0	0	0	0	8.966	0	0	0	0	0	0.318	0	1.586	0	0.935	0	-9.967	0	1	0.416	8.966	0	-5.209	10.55	0	2.585	0	0	-8.966
Atg16l1	-1.322	0	-0.846	0	8.379	9.382	0	-1.931	0.231	-0.454	-0.658	-6.066	0	0	0.654	-1.586	-4.904	0	3.038	0	0	-9.966	0	0	0	-10.966	-0.286	0	0	0	-2.116	0	-1	-0.379	-0.059	0	0	9.451	0	-5.807	-4.339	0	0	-6.966	-10.964	-1.513	-1.302	-2.806	0
Atg16l2	9.229	0	2.247	0	0	0	0	-9.551	3.807	0	1.553	0	0	0	-2.204	0	0	0	-7.384	0	0	0	0	-9.966	0	0	0	0	0	0	1.415	0	10.551	0	2.393	0	0	0	0	0	3.805	8.379	0.168	0.585	0	9.966	0.738	0	0
Atg2a	0	-7.547	-0.362	0	-1.167	2.334	-0.083	-8.379	0	1.655	-1.941	-8.16	0	-6.322	0.159	9.758	0	-0.779	1.511	-9.967	0	-8.966	0	1.391	0	0	-8.966	0	-0.809	2.587	0.309	0	0.793	1.805	-1.632	0	12.664	0.533	0	-8.966	-2.239	-0.257	1.617	-8.644	0	0	0.041	0	0
Atg2b	-2.091	-3.915	1.685	-4.226	0	0.803	-1.462	-8.966	0.543	0.762	-0.427	-0.078	0.603	-0.236	0.358	0.687	-0.34	-2.447	-0.961	-0.774	2.622	0.621	1.21	0.95	0.428	0	-0.571	-0.927	0	0.086	0.452	0	-0.275	1.003	-0.329	-1.022	-0.127	-0.521	-4.867	-10.379	-1.002	0.385	-0.288	0.759	-11.005	-11.023	0.062	1.269	-0.194
Atg3	1.801	-0.551	-0.174	0.017	-0.182	0	-0.223	0	-0.528	-2.37	-0.298	0.419	8.966	7.966	-0.147	0.312	0	-2.474	0.822	1.127	-1.591	0	-11.288	0	0	0	-0.451	0	-1.008	0	0.455	11.549	0	1.662	-0.041	0.2	-0.242	0	9.977	1.294	1.259	1.481	-0.422	-0.327	-10.966	-2.875	1.354	-3.045	11.963
Atg4a	-1.002	0	-1.907	9.966	0	0	0	0	0.716	0	2.46	0	-11.55	7.966	1.081	0	-12.286	0	-8.496	-9.966	0	0	0	0	0	0	-9.966	0	0	0	-1.892	0	-2.209	-10.552	-10.288	-1.999	-1.415	0	0	-0.608	-0.049	0	-1.627	-4.984	0	0	0	-10.967	0
Atg4a-ps	0	0	9.966	-1	0	0	0	0	0	0	-2.171	0	0	-8.966	-3.612	0	0	0	0	0	0	0	0	0	0	0	0	0	0	0	0	0	8.966	0	0	8.379	-9.966	0	0	0	0	0	-9.551	0	0	0	0	0	0
Atg4b	-0.484	-2.358	-1.76	-6.714	0.998	0	0	-0.777	0.789	0.663	1.599	10.287	12.964	0	-0.164	0	-0.172	-1	0.608	0	0	-11.551	0	-8.966	0	0	-0.127	0	8.963	-0.001	1.022	3.458	1.768	-2.193	1.059	10.964	-0.628	5.17	13.133	-2.09	-0.048	-1.565	-2.454	-2.1	8.16	2.905	-0.363	-7.16	9.964
Atg4c	-10.966	0	2.098	-11.288	0	0	-11.288	0	-10.551	-8.966	0	-7.966	0	-10.159	0.091	0	0	0	-10.516	0	0	0	0	0	0	0	0	0	0	0	1.582	0	-1.17	0	-9.966	9.966	0	0	0	0	-0.794	0	0	0	0	0	8.966	0	0
Atg4d	-3.907	0	-0.131	0	0.473	0	0	0	0	0	-7.714	-0.999	0	0	0.138	0	0	0	1.959	0	6.267	0	0	-11.292	0	0	0	0	0	0	0	0	-2.064	-3.529	0.258	0	-0.032	-8.644	0	2.811	3.221	-2.655	-0.409	1.411	0	0	1.437	7.966	0
Atg5	9.964	0	0.403	0	0.908	-11.288	0	1.584	-1.296	1.214	1.35	0	0	0	0.012	9.839	-9.551	1.458	-0.871	-10.187	9.966	-0.193	-10.966	0	0	0	0	0	0	2.976	-1.343	0	0.964	1.336	0.338	-0.991	0.831	-8.379	0	7.16	-2.271	-8.98	-8.966	-0.004	0	0	-0.345	-0.484	0
Atg7	1.322	0.947	1.907	-3.394	0.456	-0.486	0	0	1.222	0.817	-0.22	2.793	0	-1.518	-1.007	0	-0.947	0.514	2.4	0	7.384	-0.418	-0.07	-9.966	0	0.963	-13.288	0	10.552	11.135	1.265	0	-9.966	-0.799	1.356	-4.168	-0.806	0	0	0.012	0.169	0.626	0.436	2.621	0	0	2.055	0	0
Atg9a	0	0	-0.332	3.051	0	-0.458	0	0.448	0.601	0.697	-1.043	-8.379	0	0	-0.328	-9.058	-2.089	-0.589	0.051	8.379	0.251	-9.963	0.194	-9.157	0	-9.382	1.412	0	2.708	-1.051	-0.124	-9.957	-0.194	0.324	1.116	1.263	-2.003	2.174	-11.966	6.644	0.03	-0.269	2.603	-1.298	3.173	0	0.027	0	6.558
Atic	-1.258	-0.417	0.473	0	-9.959	0	0	0.068	0.25	1.935	0.029	-4.716	-0.79	1.516	0.101	-0.367	-0.451	-1.846	1.179	0.036	0.927	-0.236	-0.746	-0.798	-1.397	1.006	-0.363	0	-2.427	1.321	-0.328	-2.033	0.396	0.854	0.566	0.182	0.847	-2.236	2.207	0.293	0.181	-1.618	-0.509	0.766	0.613	-2.406	2.25	-1.284	-1.533
Atl1	0	-9.964	10.394	-10.38	-10.966	-0.247	0	0	-8.966	1.448	0.547	0	0	0	0.993	0.537	0	0	10.966	0	0	0	0	0	9.967	0	0	0	0	0	0	0	-8.966	0	-1.322	0	0	0	0	0	9.966	1.718	0	1	0	0	9.966	-8.379	0
Atl2	3.029	-9.604	-0.045	0.455	2.96	-8.966	0	-0.337	0.377	1.462	-3.342	1.112	-0.622	10.329	0.236	-0.594	0.05	-7.16	0.177	2.007	0	0.19	0	0	0	0	0.415	0	1.874	-12.132	2.426	-1.599	6.672	-1.563	-0.467	1.083	1.868	0	0	-1.91	-0.446	0	0.322	-2.21	-5.044	0	-0.04	-0.766	1.003
Atl3	-0.756	0.809	0.002	-0.966	-0.521	-2.825	-1.344	-3.952	-0.413	-1.561	-0.435	-0.427	-0.373	-2.111	0.047	1.8	3.541	-3.346	-0.33	-0.736	2.485	10.55	0	-1.998	2	0	0	0	-1.204	-1.003	0.849	-1.581	-0.514	0.041	-0.597	0.417	0.384	0.004	-0.453	1.241	-0.525	3.263	0.544	-1.359	1.098	0.496	0.066	0.35	-0.766
Atm	0.478	-1.342	-0.123	0.508	-0.399	-2.041	0.876	0.184	-0.324	-1.307	-0.462	-1.459	-0.285	1.655	-0.216	-0.042	0.705	-1.069	0.298	2.453	0.399	6.644	-7.794	-9.704	0.22	0	1.802	-0.059	0.368	-0.789	0.121	-2.651	-0.996	1.293	0.526	0.045	-0.841	1.684	-0.661	-0.71	0.696	-0.776	2.156	-3.461	-1.428	-0.918	-0.047	0.553	0.989
Atmin	3.546	-2.174	-0.891	-10.549	-4.868	-12.188	0	-11.116	-0.032	2.911	0.522	0.103	0	-11.549	0.491	2.812	1.94	-1.613	-1.346	0	-9.966	0.197	-7.644	0.472	-0.713	-0.995	-1.485	-9.964	0	7.966	1.618	0	0.32	-0.115	0.451	0	-1.799	1.001	0.736	0.98	-2.645	0.563	0.512	-2.694	0	0	-1.2	10.772	-1.601
Atn1	-0.083	1.712	0	0.416	-0.183	10.751	-0.325	9.969	-0.333	-0.176	-0.811	4.322	0	6.441	-0.346	0	0	10.549	-1.546	-8.093	2.249	2.935	8.966	1.398	0	-0.326	-1.176	0	0	1.566	1.109	-10.966	0	2.422	1.271	0	1.035	-2.238	6.267	-1.167	-0.992	2.101	1.235	2.259	0	0	-1.562	0	0
Atp11a	0.713	-0.482	0.045	-0.615	0.142	-0.709	2.27	0.403	0.098	-0.32	-0.312	0.471	-0.29	-0.165	0.298	-1.308	1.081	0.179	0.027	-0.674	-0.489	0.631	2.901	-1.1	0	-13.542	0.843	-0.478	1.68	-1.621	-0.032	-2.155	0.441	0.201	0.169	0.688	-0.84	-0.552	1.047	-1.119	-0.532	0.51	0.107	-1.087	0.531	-0.152	-0.371	-0.569	0.054
Atp11b	-1.238	9.967	-0.308	1.542	1.158	0	0	0.702	0.864	4.929	-0.678	0.514	2.402	-0.958	-0.215	-3.325	-3.274	0.224	1.769	-7.966	0	0	0	-8.972	12.283	7.644	0	-0.053	-9.262	0	0.133	-0.083	-0.98	-0.26	1.117	2.317	1.641	0	-3.173	0	-0.66	-1.218	0.639	1.016	-0.037	2.891	-1.303	1.143	5.728
Atp11c	-1.624	2.193	-1.832	0.848	8.966	0	0	0.269	-0.645	-0.817	0.422	0.279	-1.323	0	-0.499	-7.267	-5.248	0	-9.326	-2.393	1.698	0	-8.966	-9.966	-8.963	0	0	9.966	-9.966	0	0	-8.963	0.637	-0.762	0.428	-2.448	-3.866	11.187	0	-7.966	-2.904	4.414	-10.018	-3.116	-0.884	2.652	-0.433	0	3.949
Atp13a1	0	-2.726	-0.383	-9.382	2.531	1.603	0.631	-2.699	-1.029	-0.648	0.49	8.379	0	0.759	-0.446	0.586	8.794	-9.966	0.52	0	3.034	9.919	0	-0.071	-7.966	0	-0.997	-3.273	0	2.168	0.977	1.679	8.963	-1.116	0.462	-6.966	-0.597	1.008	-1.014	-0.639	0.594	2.483	-1.036	-4.129	-12.289	-9.966	-0.334	-8.966	0
Atp13a2	0	0.429	-1.173	0	0	-1.727	-2.448	2.3	0.475	-0.668	0.316	0.657	0	-7.96	-0.176	0	-11.276	0.801	0.639	0	0.621	2.795	-1.735	-12.62	1.219	0	-0.595	-2.85	-5.459	-11.956	-0.702	0	-8.16	-0.905	0.023	-0.784	0.848	-0.394	0.766	-0.748	-0.601	-0.404	0.349	-8.928	-0.945	-2.311	0.153	-9.62	0
Atp13a3	-0.523	-0.373	0.224	1.268	0.287	-0.549	-12.3	-0.593	0	-0.658	-0.539	0.016	-0.445	-1.31	0.138	1.103	0.656	0.986	0.391	-0.289	0.434	-7.966	-0.091	2.453	-2.23	-1.863	-1.193	1.501	0.535	0.224	-0.598	0.07	-0.14	-0.54	-0.619	-1.095	0.313	1.662	2.23	0.717	0.193	7.966	0.728	0.432	1.279	0.089	0.102	-0.101	-0.064
Atp1a1	0.337	-0.317	-0.121	0.12	0.126	-0.324	-0.373	-0.068	0.28	-0.03	0.047	-1.986	-0.85	-0.395	-0.11	0.243	-0.032	0.429	0.234	-0.778	0.603	-1.581	0.272	-1.519	-0.774	0.281	0.135	-0.568	0.152	-0.541	-0.113	0.017	-0.34	-0.171	0.195	-0.039	0.185	0.227	2.147	-0.039	0.639	0.57	-0.065	0.319	-1.573	-0.636	0.016	-0.25	0
Atp1a3	0	0	-1.062	0	0	0	0	0	0	0	11.425	0	0	0	8.379	0	0	0	0	0	0	0	0	0	0	0	0	0	0	-8.966	-7.966	0	0	0	0	9.966	0	0	0	0	9.966	0	0	0	0	0	0	0	0
Atp1b3	0	1.252	1.102	0.03	0	-1.057	-0.749	-10.285	1.053	-11.067	-0.09	1.076	0	-3.162	-0.316	-3.782	-2.004	2.46	-6.443	1.36	-0.128	0.841	0	6.966	0	2.473	0	0	0	1.617	0.602	0.301	0.185	-3.945	-0.214	0	0	0	0	1.804	3.938	0	0.282	-1.873	-1.449	-1.264	-1.471	-9.964	9.966
Atp2a2	0.247	-0.076	0.309	-0.659	0.108	-1.828	-1.121	-0.226	0.226	0.373	0.339	0.101	0.389	0.54	-0.177	-0.549	0.092	-0.299	-0.761	-1.382	0.128	0.071	12.77	0.663	-1.685	-5	0.228	2.556	2.253	-0.669	0.136	0.78	-0.356	-1.042	0.379	-0.757	0.628	-0.112	6.794	-0.229	0.201	0.46	-0.282	0.599	0.021	1.538	-0.469	1.427	1.154
Atp2b1	-0.636	0.003	-0.3	0.447	-0.234	0.12	-0.288	-0.034	-0.328	0.881	0.439	3.026	0.347	0.708	0.043	1.204	1.077	-0.164	0.636	0.169	-2.602	3.239	0	-1.585	-11.291	-0.778	-0.235	0	-7.055	-3.352	-0.512	-0.638	-0.735	0.038	0.333	1.55	0.014	0.911	-1.117	1.866	0.018	0.091	0.299	-0.683	2.245	-1.664	-0.154	-1.429	-2.456
Atp2b4	8.966	8.966	-1	0	-1.586	0	0	-9.966	2.377	-12.489	0.221	0	7.966	9.966	2.246	-10.966	0	-10.965	1.806	0	-9.966	-0.153	0	0	0	0	0	0	8.966	0	0	0	9.967	0	-2.699	4.001	9.157	7.966	0	9.329	8.644	-10.552	2.019	1.593	8.379	0	-0.04	8.966	-8.966
Atp2c1	-0.889	-10.971	0.025	8.379	7.109	2.184	-9.16	-0.99	0.169	-8.989	0.061	-1.911	0.19	0.527	-0.269	-3.322	-0.823	-7.96	0.325	-1.155	0.432	-10.977	-8.963	-2.584	1.006	0	-9.382	0	-0.489	0	0.55	0	0.11	1.212	0.291	7.358	-1.376	-0.754	0	-0.01	0.003	0.101	0.634	-0.935	1.101	-2.272	0.166	1.278	-9.382
Atp5a1	-0.837	-0.944	0.109	0.747	0.935	1.059	-0.117	-5.335	-0.175	-0.125	-0.258	-9.087	1.684	-0.191	-0.193	-7.384	0.341	0.722	-0.005	-3.69	0.315	-0.23	0.134	0.477	-2.217	0.571	-0.479	0	-1.208	-1.697	-0.057	1.008	0.704	-0.254	0.202	-3.585	-0.054	0.422	7.276	0.979	-0.59	0.872	2.092	3.354	0.688	-0.121	0.239	0.757	0.589
Atp5b	-11.377	-2.7	0.552	0.945	0.339	0.232	-0.551	0.135	-0.64	1.056	0.328	-4.087	0.62	-0.596	0.219	0.751	-1.063	-0.018	-1.626	1.882	-0.079	-1.921	0	0.718	0.773	0	-0.515	0.275	0.618	-0.306	-0.167	-0.296	-0.252	0.336	-0.05	-1.109	0.093	-0.19	-0.2	-0.107	0.241	-0.138	-0.177	-0.388	-0.388	-0.165	0.452	-0.228	1.454
Atp5c1	-0.519	-0.181	1.16	-2.718	-4.209	0.458	0	1.156	0.549	-0.591	0.438	-0.278	0	-2.128	-0.298	0.302	-1.754	0	-0.08	-2.067	10.987	8.308	0	0	12.299	-0.001	7.644	11.188	-1.928	1.28	-0.115	0	-1.223	1.068	0.5	0	0.894	-1.779	0.733	0.583	-1.022	0	0.402	0.558	0	0	1.698	-0.052	0.61
Atp5d	0	0	0	0	0	9.966	0	0	-1.247	0	9.006	0	0	-9.966	-0.964	0	0	-10.382	9.803	0	0	-2.101	-0.437	0	0	0	0	0	0	0	1.042	0	0	0.53	0	-11.55	0	0.985	0	0.322	0.548	-9.966	0	0	-2.214	-10.187	-2.806	0	0
Atp5e	0	0	-2.406	0	0	-2.616	0	0	0.076	-0.39	-0.383	-9.966	0	0	0.094	0	-0.238	0	1.499	0	0	-5.807	0	0	-1.43	0	0	0	0	-8.966	0	0	0	10.136	11.872	0	0	8.379	6.794	9.157	0	0	-1.721	0	0	0	-1.402	0	0
Atp5g1	8.443	0	0.045	0	0	6.508	0	-8.966	0	0	8.966	8.16	0	0	1.335	0	12.288	0	1.852	-7.055	0	0	0	0	0	0	0	0	10.965	-7.384	0.091	0	0	9.966	1.001	-1.003	9.773	7.741	0	-1.56	0.087	0	2.643	0	-0.746	0	0	0	0
Atp5g2	9.966	0	-2.265	0	0	0	0	0	0.963	-11.809	0	0	0	0	-1.277	0	-0.272	4.265	-0.965	0	0.096	-1.01	0	0	-1.08	0	0	0	8.379	-2.126	-1	1.002	0	-9.966	-1.816	0	1.516	-2.467	0	-1.146	0.213	0	9.551	0	0	8.966	7.644	0	0
Atp5g3	0	0	-1.644	0	0	0	0	-5.954	0.087	1.322	-11.191	8.577	0	-0.048	-0.118	0	0	0.392	-0.243	0.583	2.399	1.424	0	0	0	0	0	0	-3.471	0.904	0	-7.384	0.196	0	-11.191	-9.229	-0.384	-0.568	-1.406	1.419	-2.302	0	0.668	0.743	0	-0.009	0	-0.563	0
Atp5h	-1.561	-6.714	-0.084	0	0	0.323	6.966	0	-0.559	-1.319	0.309	0.519	4.1	0	0.199	-1.004	8.271	0	-0.388	0	0.475	0.792	0	-0.193	0	0	0	0	0	0	-0.716	0	-10.971	7.16	0.101	-2.477	0	-11.557	0	0.331	-0.345	0	3.221	0	1.016	10.962	-0.251	0	0
Atp5j	-0.081	-1.202	-1.032	0	0	0	0	0	-2.248	13.052	0	0	9.964	0	0.28	0	-0.583	0	-1.312	0	0	0	0	0	0	0	0	0	0	0	0	13.664	0	-0.296	1.406	-1.198	1.591	3.318	1.918	0	-1.685	0	0	0.339	5.781	0	8.963	0	0
Atp5j2	1.941	-0.339	-0.616	0	-0.791	0	0	0	0	-0.622	-2.028	0	-0.084	-0.969	-0.02	-2.031	0	0	0	0	0	0	0.579	1.484	0	0	1.318	0	0	1.038	0.348	-2.097	7.644	-14.207	-0.253	0	1.104	-1.572	0	1.991	-0.243	1.53	-0.183	-4.459	0	1.265	0.817	-11.761	0
Atp5k	-0.015	-1.594	-8.093	0	0	0	0	0	-0.616	0	-1.101	0	0	-9.551	0.432	0	0	0	1.893	0	0	0	0	0	0	0	0.933	0	0	-9.564	0	0	0	0.161	2.908	0	0	0	0	0	0.398	0	0	0	0	0	0	0	0
Atp5l	0	-1.835	0.647	13.781	0	0.58	0	0.65	0	0	1.69	0	0	0.072	-0.26	0	0	0	0	0	0.977	0	0	0	0	0	0	-9.966	0	0	-0.784	0	0	0	-0.956	0	0.754	1.507	0.071	0.084	0	0	0	14.675	0	0	-0.567	0	0
Atp5md	3.967	0	0.37	0	0.001	0	0.717	0	10.967	0	8.16	-1.175	0	0	-0.986	0.042	0	9.963	2.745	-6.794	-1.586	9.963	0	0	0	0	-16.284	0	0	12.285	-1.628	0	-7.741	-0.387	3.389	-8.972	0.254	0	0	3.807	0	0	0	-1.303	0	-0.314	-0.106	-13.14	11.384
Atp5mpl	-7.384	-0.171	-4.456	0	-8.969	0	0	0	0	-1.255	0	0	0	2.171	0.137	0	1.131	-1.358	0	0	0	1.321	0	0	0	0	-10.959	0	0	-8.963	-10.706	-1.07	-2.655	0	1.088	-1.304	0	-12.775	1.971	-8.966	-4.524	0	-6.129	-1.133	3.457	0	0	0	0
Atp5o	9.966	0	0.086	0	0	-0.379	0	0	0	0.653	0	0	0	-0.626	-0.446	0.129	0	0	0.486	0	0	0	-7.577	0	0.361	-3.585	0.648	0	0	-0.106	2.582	0	0.125	0	-0.196	-6.907	-8.644	0.182	0	0	0	-15.308	1.123	0	0	5.209	0	1.528	0
Atp5pb	-0.115	0.86	-0.853	-0.73	-3.29	9.976	0	-2.629	3.369	-0.065	-0.239	-1.117	0.351	1.716	0.506	7.644	0.332	-0.1	0.313	0	-2.453	0	0	0	0	-0.017	0	0.212	0	-3.589	-0.326	-0.693	-1.513	0.518	-0.363	0.526	-1.187	-1.667	0	1.024	0	0	0.243	-1.057	1.32	0	-3.02	0	0.908
Atp6ap1	-9.382	-9.966	-9.967	0	-3.346	-1.146	-1.51	9.382	-0.806	10.103	-0.234	0	1.264	-1.637	-0.097	-10.55	0	0	-3.663	-8.966	-2.415	0	0	0.831	-9.966	-9.382	0.115	1.415	-0.639	0	0.92	0	0	0	4.624	2.174	0	0.584	0	-0.205	8.379	0	-0.338	-1.373	0	11.288	-2.519	-11.905	0
Atp6ap2	-8.858	-0.91	0.954	-2.468	1.485	-2.717	0	0	-2.076	1.115	-2.584	-1.09	-0.972	-6.644	0.395	-0.774	-8.963	0	0.272	-11.554	0	0	0	7.384	0	0	-1.784	0	8.658	2.367	0.831	-1.687	11.547	-3.587	1.49	-0.653	-0.328	0	0	-1.932	0.1	0	0.379	0	-0.909	-0.349	0.947	-0.789	0
Atp6v0a1	0	3.434	0.674	-1.267	-0.288	0.609	-2.426	10.38	-0.251	1.149	-0.309	-0.019	0	0.548	-0.112	-2.32	-5.426	0.624	-0.146	0	-0.739	1.799	0	-1.615	-10.964	-13.554	1.698	0	0	0.596	0.872	-0.024	0.355	-3.039	-1.51	0.024	1.338	1.011	7.384	0.797	-0.686	8.707	1.026	2.935	-6.644	-0.85	-0.045	0.938	0
Atp6v0a2	-8.96	-0.026	-7.788	0	-2.309	0.172	-4.421	-7.966	-0.904	-1.375	-1.029	0.316	0	-0.996	-0.238	0	0.295	1.249	-0.116	9.966	0.179	-6.794	0.642	-0.769	-7.16	-1.187	-8.119	1.202	0	3.752	0.755	0.788	1.05	0.053	-0.508	-1.356	0.339	2.221	2.815	-0.801	-0.391	-0.96	-0.619	-0.423	9.058	-9.382	0.052	0.044	-1
Atp6v0b	0	0	0	0	0	-0.635	0	-8.966	-0.181	0	0	4.314	0	9.966	0.934	0	0	0	0	0	0	-8.229	7.384	0	0	0	-7.966	0	0	0	0	12.872	7.966	-6.57	0	0	2	0.054	0	0	0	0	-0.309	1	0	-10.838	1.319	0	0
Atp6v0c	-9.549	-7.794	-6.741	0	-7.384	0	0	0	-1.307	-4	1.153	-12	-6.066	0.097	0.499	-11.544	0	2.168	1.23	0	-0.278	-7.109	0	-0.655	-12.242	0	0	0	0.011	0	0.181	-10.689	0	0.541	0.712	0	1.793	0.061	-10.969	-2.225	-7.966	-9.371	-5.755	2.188	0	-1.69	0.947	-3.113	0
Atp6v0d1	0	1.107	-1.491	0	-1.4	1.171	1.898	-0.465	-0.67	0.966	0.744	0	0	-1.482	0.457	-2.223	2.914	-9.967	-0.072	-7.16	1.071	0	0.999	-7.989	0	4.168	0	-8.379	0	2.172	-1.396	3.171	1.194	-0.029	0.072	0.575	3.805	9.384	0	-0.674	-2.197	0	-9.967	1.181	-6.066	0	-3.675	0	-2.478
Atp6v0e	0	-10.551	7.229	0	0	-0.743	0	-4.511	11.287	3.293	3.363	0	0	0.691	0.248	0	0	3	0	0	-2.538	-7.055	0	0.811	0	0	-14.926	0	-6.508	2.415	-1.055	8.966	-0.19	0	0	0	0	-2.404	0	0	-13.626	-0.797	0	-11.288	1.584	0	0.143	2.738	0
Atp6v0e2	-3.302	-9.966	0	0	-1.422	-9.702	0	0	5.229	0.376	-3.585	0	0	1.002	-0.358	0	0	0.415	-5.585	0	-7.966	-8.966	0	-8.745	0	0	0	0	0	0	0.283	-0.116	-12.286	0	2.228	-2.247	-13.967	0.204	9.966	-8.379	3.316	-1.178	-0.743	0	0	-9.773	1.691	0	-0.281
Atp6v1a	0.305	-0.433	0.432	-0.385	0.633	1.589	1.622	-2.565	-0.884	0.57	-0.287	1.237	0.229	0.235	-0.1	-0.505	0.739	-1.511	-0.001	1.908	1.456	0.158	0.763	-0.474	2.582	-3.19	0.423	-1.144	0.34	0.433	-0.151	-0.543	0.943	-0.35	0.103	0.322	-0.665	0.609	-0.009	1.253	-0.304	0.252	-1.456	0.352	0.31	-0.76	0.683	-2.48	-1.006
Atp6v1b2	-9.162	7.384	0.304	-10.29	2.734	5.807	7.966	2.252	-1.714	0	0.377	5.492	0	1.414	-0.407	0	1.796	-3.217	0.537	-5.743	-0.79	-7.966	7.629	0.331	-0.094	0	2.316	0	-9.96	-9.969	0.784	-7.768	-1.192	-1.191	0.887	2.008	0	-0.693	0.556	0.159	-0.01	0.731	0.765	-0.295	-0.551	-1.269	0.003	-10.52	0
Atp6v1c1	-0.435	1.715	-1.698	0	0.803	2.693	0.15	-0.038	0.74	11.551	0.785	0.754	-1.263	0	-0.856	11.961	0.757	0	1.901	1.399	2.325	0	0.665	0	0	0.625	1.762	-0.148	-9.7	-0.214	0.107	0	-1.016	2.754	-0.295	5.755	0.027	0	0	-1.218	0.733	0	-1.216	0.175	8.966	0	-0.781	-2.105	0.558
Atp6v1d	0.146	1.187	-0.295	0	0	-0.018	0	-3.495	0.29	-1.415	0.034	0	-1.524	0	-0.46	-10.549	-2.458	0	-0.853	0.012	-10.451	1.192	0	0.591	0	0	0	0	0	0	1.382	0	-0.234	8.963	0.646	0	1.782	0	0	-0.444	-2.04	0	0	0.653	0	-12.279	0.023	-9.963	-10.065
Atp6v1e1	2.335	-2.825	-0.168	0	0	1.752	-3.369	0	0.875	5.044	0.049	-1.674	0.079	0	-0.225	-2.242	0.828	-8.948	0.314	0	-2.179	0	0	0.146	2.875	3.009	0.984	0	-10.386	0	1.088	-2.995	0	-7.384	0.468	1.851	0.102	-1.109	-0.097	0	0.106	0.373	8.2	0	-10.966	-0.126	0.22	0	2.368
Atp6v1f	0	0	2.988	-0.414	-6.555	0	-7.966	0	0.674	0	-0.543	0	2.22	11.873	-0.951	0	0	0	-0.595	0	-0.726	0	0	0	0	-1.435	0	0	0	0	-4.047	-3.155	0	-0.917	0	0	0	0	0.03	0	0	-1.781	0	0	0	0	0	0	-9.644
Atp6v1g1	0	0	1.429	-10.963	-1.002	0	0	12.427	-1.998	-3.16	8.969	-10.38	0	-10.549	0.499	0	0	0	0	2.001	0	-0.413	0	0	0	0	-0.406	0	0	0	0	0	-0.513	0	0.895	0	-0.095	0	0	-1.166	0	7.966	1.168	0	-2.997	0.508	-0.154	0	0
Atp6v1g2	0	0	8.966	0	0	0	0	0	-11.773	0	0	0	0	0	8.061	0	0	0	9.382	0	0	0	0	0	0	0	0	0	0	0	0	0	0	0	9.551	0	0	0	0	0	0	0	-10.551	0	0	0	0	0	0
Atp6v1h	-0.945	-3.827	0.413	-3.531	10.55	2.323	11.385	0.705	0.038	-1.971	0	0.556	-1.157	-0.247	-0.596	-0.954	1.883	6.794	-0.498	0	0	0	-2	-12.38	0	0	0	0	3.941	-0.529	-0.411	-0.048	0.166	-7.331	-0.591	1.906	1.869	0	0	-1.404	0.511	6.15	-0.152	1.536	0.763	0	-1.302	0	1.312
Atp7a	-0.593	-0.504	0.89	-2.084	-0.834	-2.502	0.08	1.246	0.869	-0.504	0.439	-0.014	11.959	1.804	-0.283	-1.41	2.226	-0.256	0.654	1.752	-0.652	-11.069	-9.97	0.328	0	0	-3	0.811	2.051	11.379	-0.893	-12.872	-0.381	-1.51	-1.203	-7.16	1.275	2.459	0	0.798	0.019	-3.05	-0.072	0	0.514	2.603	0.546	0.122	-1.517
Atp7b	0	0	-7.011	0	0	0	0	0	8.966	9.966	-2	-8.966	0	0	-6.164	0	0	0	0	0	0	0	0	0	0	0	0	0	0	0	0	0	8.966	0	-0.515	0	0	0	0	0	0	-10.966	4.391	0	0	0	0	0	0
Atp8a1	-2.415	1.321	0.321	-0.584	4.392	0	8.379	-9.966	1.262	0	-1.177	2.935	0	10.702	-0.613	-3.323	0	1.887	-8.379	0	0	0	0	-11.773	0	-10.551	-2.284	0	0	0	-10.382	1	-9.966	-1.322	10.904	12.774	-8.745	0	3.352	-0.415	0.393	1.069	1.024	-8.379	0	0	-0.926	0	8.966
Atp8b2	-3.32	2.737	-0.031	1.241	-2.672	-0.66	-1.588	3.003	-0.113	1.322	1.259	-0.038	-7.644	-8.379	0.064	-0.662	0.263	8.551	-0.108	0	-0.085	0	0.514	11.17	0	-10.38	7.384	-8.972	2.162	-3.346	-0.144	0	-1.465	1.957	0.165	1.523	-0.408	0.35	-8.966	1.336	-0.578	-2.905	-0.407	1.323	8.849	-0.816	-0.552	0.178	0
Atp9a	0.316	-6.267	-0.376	0	0	-0.805	0.919	-10.291	0.791	-0.078	0.388	0.783	-10.973	-0.636	0.655	0	-10.552	0	-2.211	-3.087	1.532	-10.547	0.828	-1.136	-2.008	-1.954	0.011	-0.539	-0.316	-0.855	1.105	-9.964	3.879	0.24	0.179	-1.073	1.962	0.845	-0.163	-0.01	0.339	0.124	-0.143	-2.543	2.594	-0.75	-0.101	-1.393	0
Atp9b	2.218	0	-1.503	1.241	1.807	1.136	-0.049	0.284	0.584	-0.523	-0.197	-1.411	1.407	-0.157	0.354	2.171	-12.424	1.322	-1.953	7.775	12.46	9.966	0	-11.55	6.966	-7.384	4.181	8.969	0	-7.966	2.694	0	-1.911	8.966	-0.112	-1.091	-1.038	0	-0.778	-11.424	0.381	-0.099	1.259	4.335	1	10.285	0.236	0.759	9.966
Atpaf1	-9.229	0	-0.581	-9.966	0.506	0	10.966	0	-0.921	-0.586	-0.61	-0.999	-7.508	0.737	-0.119	0	0	0	-3.912	0	-10.966	10.967	0	0	0	0	0	0	0	0	0	0	1.288	-7.966	-0.737	-0.264	-11.968	0	0	-0.586	-2.782	7.644	-2.836	0	8.966	1.587	-0.434	1.116	0
Atpaf2	-4.653	-2	-0.223	0	0	0	0	0	9.926	0	0.571	0	0	0	-0.46	0	9.966	0	-9.644	0	0	0	0	0	8.966	0	0	0	0	9.966	8.379	1.766	-1.377	0	-1.076	0	0	0	0	-1.997	2.137	0	1.638	-2	0	0.585	11.551	0	0
Atpif1	0	-0.28	1.143	-10.972	9.966	-4.322	7.267	0	0	0.951	0	0	0	0	-0.668	-7.055	0.413	0	0	0	0	-1.686	0	0	0	0	-0.822	0	0	0	-3.034	0	0	0.926	0	0.629	11.037	0	0	-0.972	-1.562	-1.322	0	0.938	0	0.303	0	0	0
Atpsckmt	0	0	-8.966	0	0	0	0	0	0	-2.738	-1.772	0	-9.964	0	-1.227	0	0	0	0.224	0	0	0	0	0	7.966	0	8.16	0	0	0	0	0	-2.321	0	0.133	9.966	-9.964	-9.966	7.384	0	0	0	0	2.169	0	14.214	-2.578	11.55	0
Atr	-0.546	-0.322	1.473	1.929	2.538	0	0	9.97	-1.104	-0.068	0.27	1.087	2.538	1.197	-0.08	0.065	0.861	5.991	0.124	-1.375	0	10.971	9.815	0.951	0	0	0	0	12.29	-1.225	-0.758	2.781	1.993	0.588	-0.782	-0.302	-1.478	8.758	0	0.586	0.212	0.308	-1.453	0.174	-0.587	1.655	-1.071	-3.431	0.071
Atraid	0	0	0.091	0	0	0	0	0	0	0	0.057	7.644	0	0	-1.495	0	0	0	-2.001	0	-7.644	0	0	0	0	0	0	0	0	0	-2	11.288	8.508	0	12.289	0	0	0	0.506	0	-1.214	0	0	-10.552	0	0	0	1	0
Atrip	8.966	9.382	-7.966	0	0	0	0	0.302	1.122	0.067	6.966	7.644	0	0	-0.74	0	0	7.966	-0.165	0	7.966	7.644	0	0	0	0	8.379	0	0	0	0.417	0	-6.15	2.26	0.27	-0.537	1.375	0	2.279	1.566	2.249	1.857	0.737	6.57	10.964	7.966	9.382	-0.001	0
Atrn	0.325	10.706	-0.937	-0.083	-0.378	-1.136	0	-0.432	-0.26	-0.41	0.215	1.37	-1.618	-1.226	-0.182	-1.006	-1.44	-4.213	-0.159	-3.874	-0.444	-7.267	0	-10.159	10.438	0	-1.568	-9.969	0.603	-0.678	-0.45	0.96	0.423	-0.582	-0.056	-2.78	-0.546	-0.484	-0.563	0.761	1.215	-0.728	0.631	2.892	0.779	11.453	-0.395	-8.061	-0.385
Atrnl1	9.405	1.777	-0.341	-0.704	-1.013	-4.858	0.531	3.738	1.564	0.328	-0.259	-0.964	-0.186	-0.959	0.35	-1.647	-0.506	-3.394	1.008	1.033	-1.677	0	0	0	0.74	0	0	0	-1.199	9.157	-0.089	-6.966	1.195	-2.463	-0.846	-0.261	1.509	0	-3.576	0.77	0.325	-0.674	-0.2	0	-1.06	-4.184	-1.145	2.515	0
Atrx	0.118	0.653	-0.124	0.709	1.065	-2.833	2.452	0.145	-0.276	-0.708	-0.032	0.311	0.257	-0.463	-0.293	-0.376	-0.024	-8.983	0.22	0.48	-0.387	1.592	-3.624	0.587	0.543	0	-9.18	1.437	-0.275	0.996	-0.628	2.091	0.251	0.861	0.073	0.828	-0.496	1.024	-0.837	0.78	0.36	0.439	-2.643	-0.543	-1.005	-1.709	-0.222	-1.316	-0.931
Atxn1	0.585	7.966	0.269	9.551	1.222	1.582	0	8.644	1.382	7.966	-1.736	0.122	0	-12.774	0.151	1.586	0.492	1.586	2.709	-1	-0.127	0	2.748	3.816	-10.383	0	-5.349	0	0	1.942	-2.328	0.132	0.81	-0.223	2.316	0.222	0.408	-0.445	0	-1.497	0.379	0.792	0.209	-0.88	-10.967	-2.085	0.084	1.067	0.738
Atxn10	1.692	0.139	0.503	-11.724	-0.247	0.119	9.966	0	0.334	0.478	-0.145	0.929	-10.97	8.972	-0.17	0.53	1.523	-8.644	-1.061	0	5.781	-0.197	-3.623	0.841	1.45	0	-9.966	0	-2.237	0.278	0.132	-9.842	-0.127	0.34	-0.842	-0.853	0.574	1.177	-0.662	-3.053	0	-0.187	-0.262	0.125	5.286	-0.36	0.369	-8.963	0
Atxn1l	-4.291	-0.865	0.358	0.144	1.668	1.906	0	-0.694	-0.327	0.413	-0.047	-4.005	7.384	3.365	0.395	0.592	-11.593	0.68	-1.734	0	-0.135	0	1.177	-1.118	1.985	0	1.598	-8.972	-0.892	-6.508	-0.324	0.788	0.028	-1.305	-0.187	3.033	0.553	-0.231	6.508	0.069	0.49	-1.078	1.009	-0.041	0.105	-1.02	2.838	-1.181	0.486
Atxn2	-1.952	1.401	-0.59	-10.774	4.229	-3.796	1.783	1.311	0.494	-0.512	-0.32	-0.689	0.273	-1.354	0.12	6.209	3.481	-2.509	0.948	1.262	-0.468	9.551	11.773	-7.022	0	-0.994	-8.644	1	-10.964	-10.964	0.809	0	1.505	0	-0.141	-2.756	0.923	-2.759	-0.865	-2.115	-0.743	0	-1.696	0	0.193	0.761	-3.053	-0.317	0
Atxn2l	-1.41	-1.578	0.174	-0.407	-3.7	4.333	-0.783	-0.906	-1.614	0	0.07	-1.387	0.272	-0.123	-0.028	-1.836	1.305	0.106	-0.063	0	1.945	0.012	-0.11	-0.869	-0.85	1.701	1.12	0	0.645	0	0.496	0.99	-0.161	2.062	-0.724	0.955	-5.17	0.115	0	-1.365	0.316	-1.879	-0.044	0.185	5.426	-1.354	-0.394	10.975	-0.696
Atxn3	-2.676	0	0.397	-8.966	-0.525	-1.996	0	0	0.883	-1.556	1.276	0.244	-1.065	-3.493	-0.017	0.301	-0.416	2.058	-0.352	0	-0.153	0	0	6.15	0	0	-1.001	1.907	0	-10.549	0.073	3.9	0.856	-2.287	10.515	0.542	1.482	-0.996	0	-1.679	-3.028	1.946	-1.561	-1.189	-0.824	1.937	-0.351	-0.181	-9.702
Atxn7	-1.892	7.966	2.081	7.16	0.864	0	0	8.966	0.363	-0.789	2.29	2.837	4.043	-0.458	0.452	9.551	1.774	8.966	-0.197	-9.964	2.142	-0.589	0	0	0.001	8.966	9.551	0	0	-9.967	-2.391	-0.585	-0.225	-9.967	0.848	0	1.685	10.551	2.962	0	1.773	-2.827	-4.773	1.29	-3.721	0	0.58	6.644	11.966
Atxn7l1	0.667	0	-9.966	-10.551	-0.553	0	0	8.966	1.925	-0.702	3.19	1.736	4.171	0	1.595	9.966	0	0	-0.584	0	0	9.966	0	0	0	0	0	0	0	0	0	0	3.115	0	0.123	-0.806	0	-8.852	0.66	0	-1.196	0	-0.138	1.5	0	0	-2.907	10.966	-8.379
Atxn7l2	-12.55	0	-3.389	0	0	0	-7.384	0	0	-9.966	-8.644	0	0	0	3.183	0	0	0	0	0	0	0	0	-9.551	0	0	0	0	0	0	10.965	0	-10.965	0	-9.966	0	0	0	-9.966	0	0	1.978	0	0	0	-3.584	-1.484	0	0
Atxn7l3	0.636	-9.285	0.307	0	1.784	0.327	-9.384	-8.155	-1.649	-1.836	1.365	-0.337	0	-0.622	-0.516	0	-0.795	-0.395	2.421	0	-9.953	-1.145	0	-1.835	0	-8.798	0.595	0	-8.379	-6.966	-1.444	-1.329	1.098	0.217	0.431	-0.502	0	-3.459	0	0.041	-0.279	0.174	0.505	1.736	0	10.027	0.879	0	0
Atxn7l3b	-0.473	-0.895	-0.716	0	-10.968	0	0	0	0.72	1.588	0.728	-6.977	2.757	-3.303	-0.47	-1.891	0	0	2.163	-9.964	0.179	-0.74	0.112	0.122	0	-16.546	0	0	-0.397	-8.966	-9.058	9.966	-5.833	1.367	-8.044	0	0	0.435	0	-3.315	0.908	0	0.279	-2.458	0	0	-0.699	0.413	0.579
AU022252	0	0.343	-1.533	2.136	6.794	-9.966	0	1.896	0.236	-0.182	0.367	2.403	8.379	-9.966	-0.746	0	3.003	0	0.833	1.999	0.849	10.969	0	0.552	0	0	0	0.003	1.998	2.502	-1.556	0.054	0	10.964	10.86	1.505	-10.966	-0.586	0	-0.566	7.629	-0.979	1.938	3.445	-2.308	0	-2.5	11.288	-12.288
AU040320	-2.804	-2	-0.672	0	0	-2.486	3.617	0.986	0.977	0.506	1.077	0	0	3.351	-0.052	0	0	-0.47	0.028	-7.966	-0.975	-0.104	1.645	1.584	0	0	0	0	-9.966	-1.585	0.611	-2.838	-4.841	-10.081	2.045	-3.175	3.358	-1.06	8.16	-0.622	-0.94	-1.001	0.437	0	0	0	-7.267	0	0
AU041133	1.322	8.644	0	8.644	0	0	0	0	-8.267	10.551	0	0	0	0	-0.197	0	0	0	0	0	0	0	0	0	0	0	0	0	0	0	0	9.966	1.522	0	0	0	8.966	9.966	0	0	0	0	0	0	0	-1.322	-10.966	0	0
Auh	2.322	-2.153	0.569	0	-3.059	-9.382	0	0	-0.13	0	-0.794	0	0	0	-0.021	0	-0.262	0	-0.323	0	0	0	0	-9.966	9.506	0	-3.323	0	0	0	7.644	0	-2.904	9.157	-1.142	11.55	-1.001	0	0	9.966	8.966	8.644	-0.715	-9.551	0	3.499	7.644	-9.966	0
Aunip	0	0	9.382	0	-10.966	0	0	0	3.171	0	-2.644	0	0	0	0.357	0	1.419	0	-1	0	0	0	0	0	0	0	0	0	0	0	10.551	0	11.551	-11.551	10.551	0	8.966	0	-0.829	-9.966	-10.787	-8.379	0	0	0	9.966	0	0	0
Aup1	-4.694	-0.465	-0.454	1.06	-0.725	0.566	0	0	-0.461	-0.162	1.121	0	8.745	0	-1.171	0	-2.313	-0.891	2.249	0	1.325	0	0	11.288	-0.072	0	0.67	0	0	-0.672	0.506	1.257	0.537	-7.972	-0.479	5.977	1.995	-0.773	-8.379	2.794	-0.598	-0.186	-2.08	-1.528	-0.737	0	1.036	0	0
Aurka	0	0	-0.249	0	0	0.204	0	-3.357	1.167	0	-2.473	-0.441	0	-9.961	0.851	-1.17	0	0	0.68	0	-9.382	-1.179	0	1.42	0	0	-2.033	0	0	8.644	-2.316	0	-0.131	-4.755	-0.871	0	0	-2.093	0	10.966	-0.378	-0.678	2.313	1.753	0	0	-8.508	0.586	-8.969
Aurkaip1	0	11.965	-0.572	0	0	0	0	0	0	0.105	0.071	0	0	-0.783	0.244	0	0	0	1.116	0	0	10.044	0	0	0.945	0	0	0	0	0	-0.393	0	0	0	9.966	0	0	0	0	7.644	-9.187	0	-0.44	0	0	0	1.001	0	0
Aurkb	-3.245	0.993	0.042	0.173	1.485	6.15	-0.545	-1.239	-0.895	-3.171	0.489	-2.272	1.457	-1.98	-0.357	1.586	0	-0.89	-1.836	0.563	-3.849	3.268	0	-4.858	0	0	-1.22	0	0	-11.554	0.09	0	-0.834	0	0.892	-0.936	0.94	-1.751	0	-3.322	8.492	0.126	0.773	1.044	0	0.742	-3.005	0	0
Aven	1.099	-0.363	0.459	-3.163	-11.552	0	-1.545	0	-1.1	-1.294	-0.175	0	0	0	-0.958	0.94	1.504	-1	0.036	3.223	-8.644	0	2.253	0.139	2.323	0	0	0	0	0	-0.752	-12.287	0.578	0	0.211	-0.29	3.158	0	2.736	0	-0.088	0.351	-0.907	0	0	0	8.966	0	-0.584
Avl9	0.773	9.264	-0.37	-0.923	-3.35	-3.047	0	-1.1	-0.438	-0.112	-0.028	-0.332	0	1.117	-0.512	-2.296	1.3	2.001	-0.781	-6.6	9.551	-7.555	0	-0.906	4.458	0	1.445	0	-1.224	-1.525	0.106	10.966	0.395	1.295	0.515	0.807	-2.693	0.192	-1.927	-1.585	2.167	-0.54	0.545	-0.14	-0.157	2.944	-1.541	6.794	0.759
Avpi1	-8.966	0	0	0	0	0	0	-9.966	0	0	0	0	0	0	9.966	0	0	0	0	0	0	0	0	0	0	0	0	0	0	0	0	0	0	0	0	0	0	0	0	0	0	0	9.966	0	0	0	-1.708	0	-7.966
AW146154	9.382	-1.458	-7.384	0	-1.322	0	0	9.966	-0.464	0	-7.966	0	11.426	0	-1.647	0	0	0	0	0	0	0	0	0	0	0	0	0	-8.644	0	0	0	11.965	0	-1	0	0	0	0	0	0	0	0	0	0	0	-8.966	0	-9.966
AW209491	0	0	-8.16	0	0	0	8.721	0	-1.555	9.966	0	-8.379	0	0	1.033	0	8.814	0.415	1.89	0	0	0	0	0	0	0	0	0	0	0	-7.384	0	0	-7.966	2.976	0	0	0	0	8.379	-0.152	0	0	0	0	-9.551	0	0	9.966
AW549877	0.366	7.644	-0.057	0	0	0	0	-1.486	0.463	-6.375	-0.239	-0.416	0.985	0	-0.936	0.911	0	0	-3.264	1.167	-1.222	0	0	0	0	0	-2	0	0	0	0.896	-12.288	3.487	-1.985	-1.185	-8.704	4.028	0	0	7.966	-1.715	-7.644	-0.29	-10.551	1.061	0	-0.907	8.379	0
AW554918	-8.443	-8.966	-1.771	-11.551	0	-0.169	0	0	1.163	-1	0.086	0	0	0	-0.294	0	-9.841	-8.966	-2.616	0	-9.966	0	0	0.322	0	0	0	0	0	0	3.393	11.965	1.394	-9.382	2.793	1.252	7.966	-8.379	0	-9.966	-0.085	-1	0	9.964	10.552	0	-1.323	0	0
Axin1	1.419	0	0.973	-0.695	-2.585	-1.905	1.984	-1.9	-0.282	0.106	0.167	-5.858	9.375	-0.208	-0.186	0	-3.316	1.464	1.845	7.966	-0.117	10.065	0	7.508	-0.206	1.426	-1.505	0.6	0	0	0.827	0	0.079	1.377	-0.281	-0.053	-1.056	-8.551	0	0.351	0.631	-1.323	-0.72	1.467	-0.484	1.258	-0.319	-9.961	0
Axin2	0	8.966	-0.4	0	0	-1.515	0	0	-11.551	0	3.252	-5.807	0	8.966	-0.376	0	0	8.966	-7.644	9.966	0	0	0	-0.001	0	-8.966	-0.586	0	0	0	-0.68	0	0	10.966	-1.223	0	-0.192	0	0	10.966	-0.793	0	2.453	0	0	11.55	0	0	0
Axl	0	0	1.043	0	-3.654	0	0	0	-0.316	-0.632	1.852	9.066	0	10.967	0.132	10.966	0	0	-2.476	0	-11.552	-1.736	0	8.644	9.966	0	0	0	-10.966	0	1.171	0	0	2.584	1.332	3.202	13.553	10.451	1.806	-9.966	3.312	-1.291	-1.136	-1.049	0	9.382	8.966	10.551	0
Azgp1	0	0	0	0	0	0	0	0	0	0	0	0	0	0	0.414	0	0	0	0	0	0	0	0	0	0	0	0	0	0	0	0	0	-0.263	0	0.526	0	0	0	0	0	11.362	0	0	0	0	0	9.966	0	0
Azi2	2.378	0.122	-1.346	8.966	0.32	1.338	1.77	3.936	-1.083	-10.065	0.14	-0.703	-1.283	-10.966	-0.289	0	0	-0.929	1.627	0.585	0	-9.451	0	0	3.028	0	0	-0.404	0	3.254	-3.791	-8.379	-0.99	1.556	-0.525	0.692	1.728	-1.761	1.29	2.027	0.757	-1.05	-6.57	0	-1.677	-3.804	-0.023	-4.907	1.094
Azin1	1.192	-1.311	-1.725	-0.065	1.938	0	-0.012	-0.812	1.014	-6.989	-0.385	0.085	-2.162	-1.561	0.214	-1.061	-0.591	-12.387	0.988	2.676	-2.763	0	0	0.169	0.419	0	-10.959	0	0	5.058	-0.068	0	1.006	0.349	-0.235	0.308	0.066	9.964	0	-0.344	-0.189	0.591	-0.287	0.641	-0.569	0	-0.067	-0.599	1.143
Azin2	0	0	-10.38	0	0	0	0	9.966	0	0	0	0	0	0	1.849	0	0	0	7.644	0	0	0	0	0	0	0	0	0	0	0	0.502	0	0	8.966	11.846	0	0	0	0	0	0	3.907	0	0	0	0	1	0	0
B230217C12Rik	11.551	0	0	12.551	0	0	0	0	7.966	0	-0.679	10.172	0	0	2.349	8.16	0	0	-0.801	0	0	0	0	0	0	0	0	0	0	0	0	0	0	-9.966	-2.632	0	11.551	0	0.585	8.52	0.247	-2	2.896	0	0	0	0	10.966	0
B230219D22Rik	0.01	-1.806	-0.478	-2.917	-1.179	0	0	-1.79	0.296	-2.227	1.4	-0.326	-0.203	-1.688	-0.581	2.863	1.509	1.846	-1.254	-1.253	-0.195	2.27	0	0	-9.976	0	0	-0.542	4.909	0	0	3.252	1.182	1.075	0.7	1.211	-1.756	0	0	-0.072	0.39	0	-1.886	0	-2.171	-2.458	-0.395	-1.453	2.398
B230307C23Rik	0.557	0	0.585	0	0.264	0	0	0	-10.255	0	8.644	2.001	0	0	0.265	0	9.967	0	-1.883	0	0	0	0	0	0	0	0	0	0	0	-1.806	-9.967	0.148	0	-2.047	1.737	0	0	0	0	0	9.551	-7.794	-8.966	0	0	1.395	0.129	0
B2m	-0.472	-2.722	1.553	-0.003	8.271	1.317	-11.286	-12.289	0.517	-1.156	0	-0.548	0.894	0.046	-0.331	-1.544	-0.222	-0.672	-1.261	-1.243	0	-1.461	-2.384	-0.787	0	2	-0.083	0	0	0	0	0	-0.817	0	1.56	0.172	2.359	1.173	0	0.009	0	0	-1.818	0	1.317	-1.176	0	-0.508	0
B3galnt2	0	-11.136	-3.585	0	-2.999	-7.794	0	7.966	-0.999	0	2.948	-0.999	0	0	-0.004	0	0	0	1.258	0	0	0	0	0	0	0	-1.586	0	0	0	7.384	0	0	0	1.346	0	0	-1	0	11.966	-2.78	3.907	-10.772	8.644	-0.999	-7.966	2.627	0	0
B3galt1	0.514	9.48	2.697	-2.461	-9.116	9.966	7.16	0	4.904	-7.16	1.74	0.468	-0.583	2.505	-0.636	0	3.1	-10.702	0	0	-9.093	0	8.966	0	0	0	0	0	0	-8.644	-9.207	-9.967	0.192	-9.589	0	0	9.48	0	0	0	-10.065	-1.321	-0.525	8.379	1.874	0	0.077	0	0
B3galt5	0	0	0	0	0	0	0	0	0	0	0	0	0	0	-10.966	0	0	0	0	0	0	0	0	0	0	0	0	0	0	0	0	0	0	0	0	0	0	0	0	0	0	0	0	0	0	0	0	0	0
B3galt6	0	0	1.586	0	0	11.551	0	0	0	0.184	1.504	-0.999	0	-1.322	0.785	0	-2	0	-1.069	7.384	1.999	0	0	2.322	0	0	0	-7.16	0	0	10.181	0	0	2	-1.037	0	0	-0.455	-1.083	0	0.753	3.565	-8.966	-0.806	0	0	-1.552	9.966	0
B3gat3	1.416	0	-3.218	0	-8.966	0	0	0	0	-2.723	2.985	0	0	0	-1.823	0	0	0	-7.966	0	0	8.966	0	0	0	0	9.966	0	0	-0.222	9.964	0	0	0	-0.092	0	-6.966	-0.171	0	0	-6.883	0	10.288	0	0	0	0	0	0
B3glct	1.288	0	0.999	7.966	-1.181	9.966	0	-2.586	-2.652	0.893	-1.292	8.966	0	0	0.191	-10.967	0	0	2.488	0	0	0	0	0	0	0	0	0	0	0	0.585	0	2.203	4.873	0.308	0	0	-9.967	-0.585	-0.385	0.967	2.505	-0.459	0.633	-9.702	-1.193	-1.809	-4.676	11.775
B3gnt2	1.213	0	-0.545	0	-2.57	9.382	1.171	0	0.232	0	1.699	-10.062	0	10.38	0.266	-3	-3.585	0	-9.157	0	0	0	0	-3.571	-10.966	9.966	0	0	-12.557	8.966	0	0.263	-1.865	-8.379	-0.932	0.479	0	12.376	0	0	10.118	7.644	3.67	1.44	-11.103	7.16	-1.067	-9.966	0
B3gntl1	7.966	0	0	0	9.382	0	11.288	7.966	9.966	-1.776	0.585	9.966	0	0	-0.657	0	0	0	3.245	0	0	0	8.966	0	0	0	0	0	0	0	-11.551	0	0	3.587	0.699	-7.644	7.055	0	0	-2.458	4.605	0	0	7.966	0	0	0	0	0
B4galt1	2.482	0	-2.09	-1.304	-9.414	0	0.892	0	1.288	10.703	-2.826	0	-0.333	8.966	0.03	-3.997	1.124	3.003	-0.001	0	-3.168	0	0	-8.966	9.382	0.715	0	2.584	0	0	-0.699	-10.187	0.365	-0.248	1.655	0	0	-0.416	-9.382	1.736	0.904	1.168	-0.371	0	-1.876	0	-0.583	0.084	2.194
B4galt3	0	0	-1.078	0	-0.152	0	10.965	0	8.379	0	-0.571	0	0	0	1.991	0	-10.967	2	0	0	0	-10.704	0	0	0	0	0	0	0	0	-6.109	0	0	0	3.158	0	0	0	0	-1	-9.967	0	-2.403	0	0	12.425	11.287	0	0
B4galt4	9.382	0	0	0	0	0	0	9.966	0	0	0	0	0	0	1	0	0	0	0	0	0	0	0	0	0	0	0	0	0	0	0	0	0	0	12.136	-9.966	0	0	0	0	0	0	0	0	0	0	0	0	0
B4galt5	-1.538	1.735	0.384	-2.374	-0.786	-1.003	9.455	-1.783	0.129	0.388	1.427	-1.324	-0.942	-1.103	-0.019	0	-1.273	12.424	-0.437	0.256	-0.108	0	0	-2.662	0	0	0	0	-13.054	0	-1.115	-1.111	-0.925	-1.807	1.074	2.066	-0.968	-0.224	-0.289	0.383	-0.109	1.899	-0.05	0.379	-0.47	0	-2.649	-2.584	-9.966
B4galt6	2.116	0	0.778	0	0	-8.644	0	-0.585	-0.125	0.225	-1.974	0.069	7.384	0	-1.183	0.045	-10.287	-10.966	7.295	0	-1.222	-1.785	0	-1.677	0	0	-0.672	0	-1.234	0	0.123	0	-0.92	1.001	1.27	2.212	-6.87	8.577	0.215	-1.512	-0.738	0	0.814	2.834	-2.416	0	3.379	-2.222	-1.361
B4galt7	0	-8.379	0	0	0	0	0	-9.702	0.802	8.379	-0.246	-10.966	0	0	0.26	0	0	0	7.267	0	0	0	0	9.966	0	0	0	0	0	0	-1.322	0	0	0	-8.966	9.966	0	-0.945	0	-8.229	-10.703	0	2.932	-8.966	0	0	0	0	0
B4gat1	-9.966	0	0	0	-0.415	0	0	0	-9.966	-12.399	0.594	0	0	0	0.716	-9.344	-8.966	0	-7.644	0	-8.966	-9.966	0	0	0	0	0	0	0	0	-10.044	0	-10.967	0	0	0	0	-10.966	-10.966	0	1.262	0	-11.702	0	0	0	0	0	0
B9d1	0	0	1.961	0	-10.966	0	0	0	0	0	-8.16	0	0	0	0.328	0	0	0	0	0	0	0	0	0	0	0	0	0	0	0	-8.966	0	0	-10.551	0	0	8.966	-9.966	0	8.966	0.169	1.585	0	0	0	0	-12.109	0	0
B9d2	0	0	0	0	0	0	0	0	-10.38	0	-10.966	2.363	0	0	0.721	0	0	0	-10.965	0	0	0	0	0	0	0	-11.965	0	0	0	0	0	0	0	0	0	0	3.907	0	-12.033	0	0	0	0	0	0	11.966	0	0
Babam1	-10.966	0	-2.132	0	-2.695	-6.966	0	0.847	-1.595	-5.781	1.11	0	0	-12.962	0.002	0	0	-2.75	-0.853	0	2.601	9.966	0	0	0	0	0	0	0	0	0.001	3.512	-1.699	0	-0.311	1.092	-7.762	2.804	6.426	-11.136	10.55	0	0	0	0	0	7.937	-8.185	0
Babam2	-1.116	0.058	-0.701	0	3.982	-7.16	0	-0.416	2.324	1.798	-0.895	-1.945	0	0	0.732	8.16	-12.288	-2.323	0.408	0	-0.431	0	0	9.551	0	0	1.873	0	0	-0.829	-0.13	0	1.33	-0.723	-0.282	-12.552	10.453	11.555	0	0	0.003	0	-10.967	0	0	8.379	1.584	0	11.555
Bace1	-7.16	3.004	-0.914	9.969	-0.416	0	-0.459	-0.407	0.888	3.595	0.351	-3.355	-8.379	-9.966	-0.989	0.831	0.582	0.662	2.784	-9.231	3.007	7.384	0	0	0	0	2.078	-9.644	-0.586	0.512	0.783	0	0.271	0.652	-0.248	8.524	-0.665	0.374	0	-3.585	0.123	0.097	2.249	-0.26	-0.585	-0.528	-0.87	-3.096	0
Bace2	-11.544	0	0.905	-1.7	-0.343	-0.814	0	-11.105	0.877	-0.654	-0.049	0.723	0	1.492	-1.429	0.32	-0.951	0	-0.248	1	2.231	-13.055	-8.969	-2	0	-7.508	0	7.644	-0.308	-11.189	0.943	-1.653	-0.788	-8.443	-0.043	0.321	-0.58	-1.119	-0.712	0.448	-0.386	-0.991	-0.863	-0.287	0.321	2.52	0.826	0.582	-2.359
Bach1	-4.032	0	2.089	0.915	-2.082	0.558	-0.725	-0.115	-0.928	-2.184	1.359	-6.966	1.734	11.705	0.502	0.32	-1.809	0	-1.425	-6.883	-9.966	1.997	-9.966	-0.537	0	0	1.559	0	9.969	8.644	-5.672	6.066	-1.589	-5.954	2.426	2.717	-0.769	0.485	8.966	0	-0.288	-0.285	-1.028	-1.434	10.966	0.476	-0.221	8.644	2.321
Bach2	9.966	0	-0.06	0	-0.678	0	0	-7.794	-1.908	1.584	-2	1.193	0	0	1.531	3.001	9.966	0	8.745	0	0	0	-10.966	0	0	0	0	0	0	0	1.47	0	10.23	0.585	-2.571	0.264	0	3	0	0	0.358	0	-1.643	-1	0	0	8.379	-1.585	-9.947
Bad	0	0	6.644	0	0	-12.552	0	0	0	2.46	2.201	0.679	0	-0.171	-0.929	0	0	0	0.003	0	-7.644	0	-1.485	0	1.051	0	-3.91	1.585	0	1.092	0	0	-0.362	0	-1.417	-2.023	-2.964	0	-7.459	9.702	0.703	-3.488	3.444	0	0	0	-8.966	-7.966	0
Bag1	-2.655	-8.969	-0.042	-2.743	-8.551	2.934	-5.728	0	0	0	0	0	0	-1.053	-0.529	0.388	-0.854	9.963	-2.965	0	-9.967	0	0	0	-2.935	0	0	0	0	0	0	-12.287	0.745	0.478	0.841	0	9.969	-0.437	0	0	0.964	-7.384	0	0.695	0	-2.978	0	0	0
Bag2	0	-8.379	-3.079	0	-4.129	0	0	0	0.669	-1.988	-0.87	-11.036	0	-9.969	-0.675	0	0	1.001	-0.144	9.966	0	0	0	0	0	0	0	-7.966	0	0	1.587	9.966	-1.585	9.966	-0.465	0	-2.081	-1.908	3.142	0	-2.21	1.714	-8.966	0	0	0	0.379	0	0
Bag3	-8.963	0	-3.736	0	0	0	0	0	-11.551	0.433	-2.039	0	0	-0.586	-0.569	-2.257	0	0	-0.999	0	-3.381	-9.966	0.585	0	0	0	0	0	11.55	0	2.038	9.822	6.644	-0.355	-0.638	-10.964	-8.966	9.596	0	1.111	0.436	-0.67	0.871	-4.755	0	0	0	0	-0.418
Bag4	-1.064	-10.966	-0.277	8.326	0	0	0	0.806	0.166	3.637	-1.37	2.3	0	1.172	-0.04	0.324	0	0	-1.971	-1.001	0	0	-9.966	-7.644	0	0	-0.935	0	9.551	-5.023	2.057	0.737	0.322	1.094	-0.72	3.965	3.644	-4.322	0.582	-0.224	-0.583	0.8	4.113	-8.16	0	-8.379	-9.966	0	-10.329
Bag5	0	-7.384	0.48	-1.222	-7.741	0	0	-2.347	-4.506	0.546	1.387	9.966	0	0	-0.239	-10.905	0	-6.508	-1	-6.57	0	0	0	0	1.116	0	2.535	-9.966	0	0.755	-0.822	0	-2.092	0.859	-1.17	0	0	0	-10.306	-10.486	0.509	5.322	-0.825	0.322	-5.977	2.195	1.413	2.004	-1.353
Bag6	0	1.647	0.699	0.272	0.065	0.079	3.594	-1.363	1.255	0.078	-1.531	-0.876	0	10.966	0.233	-5.077	-6.714	-0.004	0.248	0	2.093	0.265	0.855	-0.21	0.5	8.379	-0.22	0	1.582	1.901	0.178	0.037	-0.102	-0.796	-0.252	0.034	-1.769	0.179	0	0.517	-2.135	1.546	0.259	-0.418	0	2.907	0.193	-1.895	0
Bahcc1	0.616	-1.004	-1.095	1.055	-1.021	-0.034	2.641	-0.666	0.552	-0.013	0.731	-2.311	-8.966	0.075	0.119	-2.408	-0.59	-0.775	-0.306	3.47	-1.159	-1.111	-1.048	-0.425	-0.444	0.945	1.383	-0.006	-0.5	0.911	-0.963	0	-1.219	0.806	-0.375	-0.574	-0.143	-1.367	-2.099	-0.302	-0.195	-0.218	-0.297	0.627	-1.638	2.257	0.307	0	0.009
Bahd1	1.168	-8.966	1.721	11.02	-7.16	-0.583	0	0.454	0.262	0.904	0.175	-7.384	0	0	0.562	0	0	-0.155	0.776	-13.14	1	-3.674	0	-9.572	0	-6.644	0	-9.964	0.417	0	0.534	0	0.137	0.15	-2.366	-7.16	-1.091	0.197	-7.966	0	0.659	-0.585	0.513	8.16	-6.966	0	-0.187	0	0
Baiap2	0	0	-0.308	0	-0.415	1.106	2.149	9.966	0	0	-0.651	-0.95	8.379	0	0.705	0	0	1.043	-2.995	-8.966	0	0	0	0	0	-0.6	2.016	0	0	3.131	-9.494	0	-11.553	-0.086	-0.502	0.001	0	0	0	1.829	3.171	1.059	0.978	0	0	-11.468	-0.023	0	0
Baiap2l1	0	-12.136	-1.633	0	-7.16	0	-0.111	0	1.183	1.742	2.485	0	-8.755	-8.966	-1.152	0	-9.964	0	-7.384	0	-7.644	-10.967	0	0	0	0	3	8.966	0	0	10.38	0	-0.387	0	-2.161	9.967	0	0	0	9.966	-9.966	0	1.39	0	0	0	1.17	0	0
Bak1	0	-0.168	0	0	0	3.592	0	-1.942	1.018	1.074	-0.209	0	0	8.379	0.141	-10.261	0	0	0.416	-8.966	-7.375	0	0.006	0	0	0.906	0	-11.963	0	0	-1.773	0	0	1.588	1.848	0	0	-14.05	-8.969	0	3.662	-0.542	-7.762	1.57	1.059	0.001	0	0	0
Bambi	10.965	0	-10.966	0	8.379	0	0	-8.229	-1.059	0	12.103	0	0	0	-0.123	0	0	9.551	0.699	0	0	0	0	0	0	10.159	0	0	0	0	0	0	0.584	0.416	-1.327	0	0	0	0	10.966	0	-0.322	0	0	0	9.964	0.586	0	0
Banf1	8.966	0	-1.1	-0.149	0	0	7.966	0	3.28	2.609	0.514	-0.237	-8.966	0	0.362	0	0	0	0	0	0.582	0	-2.613	-5.492	11.288	0	0	0	0	7.966	-1.459	-1.232	-0.139	0	-7.827	0	1.057	-4.503	-0.83	-0.587	-0.233	0	-8.728	0.851	0	0	-0.377	0	-7.644
Banp	-8.966	0	3.045	0	-2.989	2.461	1.713	0	0.478	1.588	0.977	-3.171	0	-8.966	-0.093	-9.966	0	0	-0.787	0	-12.666	0	0	0	0	0	6.508	0	0	-8.644	3.536	0	-10.551	0	0.62	0	0	-4.987	6.644	0	-3.336	0	1.808	0	-3.001	0	-8.379	9.039	0
Bap1	-8.966	1.489	-1.03	0.793	-7.966	0.671	-0.994	2.095	0.193	0.901	0.646	-0.331	-0.007	-0.924	-0.233	1.002	-2.06	-10.545	0.871	0	0.62	-7.644	-7.644	1.699	0.46	-2.682	7.644	-1.666	-0.644	1.833	0.509	1.148	-5.644	0	0.332	-1.154	-0.622	1.69	-6.443	-1.239	-0.075	0.121	-0.796	1.791	-10.968	3.155	8.2	0	-6.375
Bard1	0	8.963	-0.792	0	-3.25	7.375	0	0	-1.187	1.711	-0.403	2.37	-11.551	-0.904	-0.559	-9.382	0	7.794	-0.086	-1.224	-0.053	0	0	-8.966	0	0	1.054	6.267	-0.584	-5.027	-0.915	7.16	-1.053	-2.602	-1.81	-10.288	1.849	-0.322	0	2.504	-0.342	-6.267	-1.011	-2.514	8.093	5.883	0.996	0.111	0.586
Basp1	0	0	0.382	0	8.379	0	0	0	-0.671	11.55	0	10.451	0	0	-0.917	10.773	0	0	0	0	0	-11.773	0	0	0	0	0	-10.966	0	0	0	0	0	0	10.966	0	0	0	9.966	-7.794	-1.093	0	0	0	0	0	0	0	0
Bax	0	0	1.153	2.543	0.617	0.682	0	0	1.116	-1.192	0.258	0	0	-0.681	0.111	0.799	0	0	-0.301	1.372	0	-2.992	0	0.623	-0.121	0	-1.64	0	0	9.377	-0.796	12.773	-0.265	1.01	-0.57	-0.459	-1.39	0	0.761	0	0.586	0.157	-0.226	0	0	0	-0.283	0	0
Baz1a	1.169	-0.39	-0.497	1.41	-3.32	-0.295	-0.778	-0.297	0.972	-1.362	-0.335	0.264	-2.245	-0.013	0.491	-11.525	-8.785	0.18	1.387	-2.012	-3.943	-4.269	0	3.259	0.414	1.38	-0.579	-9.963	1.644	8.945	-0.283	0.552	-0.098	-1.313	-0.002	-0.711	1.058	1.271	0.262	-0.876	-2.8	1.326	-0.565	1.008	0.411	-1.601	-0.495	-1.044	0.296
Baz1b	-1.166	-0.01	-0.257	1.01	0.015	-0.546	-0.399	-0.223	0.348	-0.072	-0.13	0.215	1.259	0.419	-0.58	-1.595	-0.772	0.587	-0.149	2.229	0.803	0.61	0.654	3.271	0.291	0.322	0.385	1.175	0.601	-3.668	-0.168	0.112	0.081	-0.33	0.634	-0.118	0.272	0.407	-3.415	-1.166	-0.007	0.73	-0.719	0.011	-0.977	-0.129	-0.327	1.036	9.382
Baz2a	0.288	9.974	-0.176	0.36	-0.595	1.27	0	0.537	0.797	0.908	-0.269	-0.225	1.469	-0.481	0.1	1.13	1.45	-0.862	4.421	0	-4.322	-0.385	0	-3.576	-9.963	-6.966	1.425	-9.386	0	-2.285	-0.11	1.683	0.748	-2.58	0.622	-0.879	-0.588	-2.393	2.243	-3.554	-0.329	0.838	-0.321	0.953	-0.119	-2.369	-0.327	4.034	-1.736
Baz2b	0.792	3.067	1.212	8.379	1.282	1.32	-10.628	0	-0.563	0.759	-1.36	-2.096	-1.229	0.381	0.058	-1.763	2.299	-12.288	-0.907	10.969	7.794	0	0	0	-1.456	-9.966	-1.178	0	8.966	-7.966	-1.775	2.102	-0.236	0.883	1.138	0.409	-2.43	12.872	-0.312	-0.948	1.335	0.111	-0.58	-2.928	-1.684	1.245	0.513	9.451	0.638
Bbc3	0	0	0	0	0	0	0	0	0	-3.6	12.381	0	0	0	3.389	0	0	0	-1.416	0	0	0	0	0	0	0	0	0	0	0	-10.551	0	0.029	0	11.551	0	-7.384	9.329	8.644	0	7.384	0.711	6.615	0	0	0	0	0	0
Bbip1	0.549	0	1.583	0	8.966	0	0	11.549	0	-8.229	-0.737	0	0	0	-0.745	0	-1.766	0	-11.966	0	0	0	0	0	0	0	0	0	0	0	12.812	0	3.664	0	-0.386	0	-0.337	0	0	0	-10.551	0	0	0	0	0.195	-0.702	0	0
Bbln	0	0	1.163	0	1.776	0	0	0	-2.103	0	-9.551	0	0	0	-1.214	0	0	0	-9.382	0	0	-9.966	0	0	0	0	-0.26	0	0	0	0	0	0	0	8.966	0	2.779	0	-6.508	-9.966	0	2.979	-0.999	0	0	0	0	0	0
Bbs1	0	0	-1.264	0	0	0	0	0	9.966	0	-3	-6.883	10.965	0	1.471	0	0	0	1.059	0	0	11.966	0	0	0	0	0	0	8.966	-8.966	0.448	0	-8.966	0	0.264	0	0	0	0	0	-8.379	0	0.415	-8.508	0	0	0	0	0
Bbs10	1	0	8.966	0	0	0	0	0	0	0	10.059	0	0	0	-9.422	0	0	0	0	0	0	0	0	0	0	0	0	0	0	0	0	0	0	0	0	0	11.966	-9.382	0	0	0	0	-9.288	0	0	0	0	0	0
Bbs12	0	0	0	0	0	0	0	0	0	-11.966	8.966	11.551	0	0	-0.438	0	0	0	-1.624	0	0	0	0	0	0	0	0	0	0	0	0	0	0	0	0	0	0	0	0	-8.644	0	0	0.049	0	0	0	-8.061	0	0
Bbs2	0	0	-11.55	1	8.379	6.966	0	0	0	0	2.756	0	0	0	-1.466	0	0	0	9.966	0	0	0	0	0	9.966	0	-8.966	0	0	0	1.807	0	-9.966	-8.966	-1.392	0.586	8.966	0	0	-2.363	13.166	0	0	0	-8.966	0	-0.916	0	0
Bbs4	0	0	2.353	0	0	0	0	0	-0.379	0	9.989	0	0	-7.644	1.589	-10.966	-9.966	0	-8.326	0	-8.966	0	0	0	0	0	0	0	0	10.966	-11.966	0	0.414	0	-1.888	0	8.966	0	0	-3.179	-12.773	10.189	7.508	0	-10.967	0	0	-12.288	0
Bbs5	0	0	9.966	0	0	0	0	0	-9.966	0	0.927	0	0	0	11.685	0	0	0	0	0	0	0	0	0	0	0	0	-9.966	0	0	9.966	0	0	0	0	0	0	0	0	0	0	0	0	0	0	0	0	0	0
Bbs7	0	0	1.001	0	0	0	0	0	-8.644	1.001	2.701	0	0	9.964	2.403	-9.966	0	0	0	11.551	0	0	0	0	0	0	0	0	0	0	0	1.001	-0.865	0	-2.474	-9.966	0	0	0	0	-9.966	0	9.229	8.966	0	0	8.379	9.379	0
Bbs9	2.222	0	6.375	7.966	-7.794	0	0	0	0	0	-0.001	0	0	0	-4.524	0	8.379	0	1.364	0	0	0	0	0	0	0	0	0	-10.551	0	8.966	0	0	-9.382	-8.379	0	-10.965	0	0	-11.966	-0.907	0	-0.124	0	0	-9.966	0	0	0
Bbx	0.517	-1.263	0.269	-5.06	-0.22	3.032	5.954	-1.978	-1.166	-2.653	0.318	-0.756	-4.873	0.996	-0.674	-0.821	-2.614	2.727	0.901	-0.776	1.157	0	0	-0.892	12.553	0	0.248	-1.115	-6.883	-10.059	1.038	2.69	-3.745	1.149	1.537	-1.261	3.314	0.129	-0.729	-0.614	-0.374	1.341	0.926	-5.585	1.117	0	-0.305	1.111	-4.017
BC003965	10.966	-1.308	0	0	0	0	0	11.965	-8.966	-0.41	0.263	0	0	0	-1.295	0	0	7.966	2.307	0	0	0	0	0	0	0	0	0	0	0	0	-11.551	-9.966	0	0.692	0	0	0	0	0	0	0.347	-8.379	-8.966	0	-10.617	-9.329	0	0
BC004004	0.965	0	3.267	0	6.492	-2.845	0	5.248	-1.259	-0.13	-1.031	0	8.963	-0.007	1.312	-3.354	0	0	-9.377	-8.379	1.907	0	7.211	0	0	0	3.508	0	8.977	0	0.59	-9.7	1.189	5.977	2.474	13.517	-0.872	0	0	8.379	1	2.381	-1.362	0.28	-1.924	0	1	-9.439	0
BC005537	-0.824	-0.82	-1.174	2.587	0	0.094	-0.273	-2.125	0.063	-0.56	-0.782	-1.448	0.292	-1.56	0.96	-2.742	0	-2.017	0.989	-1.796	0	-7.119	0	-9.351	-0.633	14.965	-0.124	0.178	8.093	-5.977	1.942	-0.353	0.708	-1.454	2.497	0.183	1.39	9.207	0	-1.663	-0.211	-1.941	-0.311	-1.322	0.197	0.703	0.096	0.676	1.731
BC005624	-8.798	4.257	-0.108	0	-0.828	0.026	1.7	1.901	0.068	9.97	-1.303	1.322	0	0	0.214	0	3.443	0	-0.168	0	-0.711	0	0	0	0	-8.966	0.872	0	10.383	0	0.793	0	0.893	-2.517	0.344	-0.869	1.435	9.704	0.566	0	-1.028	-0.885	1.349	0	0	0	-1.737	0	0
BC024063	-9.836	12.288	0	0	0	0	0	0	-1.585	0	8.551	0	2.586	9.966	-0.644	7.508	0	0	0	0	0	0	0	10.551	0	0	0	0	0	0	3.815	0	2.415	0	-12.773	-0.484	-10.967	0	0	0	0	0	0	0	-10.773	0	-8.966	0	0
BC024978	0	0	-2.343	0	0	0	0	0	0	9.966	-1.62	0	0	8.966	-1.832	0	0	0	-7.966	0	-0.996	0	0	0	0	0	0	0	0	0	12.635	0	12.288	9.966	-1.678	0	0	0	0	10.481	-2.169	0	0	0	0	7.966	0	0	9.966
BC028528	0	0	0	0	0	11.551	11.552	9.796	0	0	0	0	0	0	-4.585	-8.966	0	0	0	0	0	0	0	0	0	0	7.384	0	0	0	0	0	0	0	3.747	0	0	0	0	0	1.116	0	0.072	0	0	0	9.967	0	0
BC029722	0	0	0.107	0	0	2	0	0	4	0	0.821	2.545	0	0	0.022	-10.551	0	0	-3.082	0	0	0	0	0	0	0	0	0	0	0	0	0	0	3.441	1.415	-7.794	0	-3.002	0	-0.152	-3.585	-5.644	0	0.416	0	0	7.16	0	0
BC031181	0.484	-8.963	-0.438	-1.579	0	0	0	0	0	0	0.537	1.443	-9.964	-0.959	-0.157	0	0.207	0	0.063	0	0	0	-1.151	-7.267	2.207	0	-8.966	-0.218	-7.644	-10.966	5.344	0	-6.375	0	0.613	1.049	-11.285	4.011	6.794	0	-1.829	-0.924	-1.313	4.061	0	-0.051	0.342	0	0
BC035947	-0.9	0	-6.508	0	0	0	0	0	-1.416	0	0	0	0	0	11.126	0	0	0	0	0	0	0	0	6.966	0	0	0	0	0	0	0	0	0	0	0	0	0	0	0	-8.16	7.055	0	0	0	0	0	0	0	0
BC048403	0	-0.414	-2.61	0	1.084	0	0	0	-8.966	0	-1.822	0	0	0	-1.683	0	0	0	-0.867	0	-4.172	11.966	0	0	0	0	-0.847	0	0	0	0	0	0	0	-0.318	0	0	0	0	0	-3.494	0	-1.808	0	-10.966	11.425	0	0	-9.967
BC049715	0	0	9.966	0	0	0	0	0	0	0	0	0	0	0	10.551	0	0	0	0	0	0	0	0	0	0	0	0	0	0	0	0	0	0	0	0	0	0	0	0	0	0	0	0	0	0	0	0	0	0
BC055324	0	2.322	-7.794	-8.644	-9.966	-1.087	0	0	2.051	2.419	-1.462	0	6.966	0	1.194	-7.16	3.17	0	-0.01	0	0	0	0	0	-9.382	0	0	0	0	-9.382	-4.05	10.703	11.344	0	1.874	0.51	1.759	1	8.379	8.966	0	0	11.965	0.959	0	0	0	0	0
Bcam	0	0	2.585	0	-9.966	0	0	0	0	8.966	0.819	0	0	-7.966	2.853	0	0	0	1.915	0	0	0	0	0	0	0	-0.415	0	0	0	0	0	0	0	-0.071	0	-9.966	0	0	0.996	2.905	10.965	-1.035	-10.38	0	0	2.581	0	0
Bcan	0	0	0	0	0	-0.416	0	0	0	-4.083	9.966	0	0	0	-0.017	0	0	0	0.088	0	0	0	0	9.382	0	0	0	0	0	0	10.773	0	11.461	10.965	7.644	0	0	0	4.493	2.846	0	0	-2.458	0	0	0	6.508	0	0
Bcap29	0.377	-1.806	0.497	1.122	1.897	0	-9.967	0	0.256	0	-1.53	2.458	0	1.322	1.886	0	-9.966	1.927	9.966	0	-10.966	0	-1.588	0	0	0	0	0	0	0	1.806	0	0.591	9.379	-0.346	-7.644	0	9.964	0	3.756	0	-9.551	7.966	0	0.304	-8.966	7.16	0	7.384
Bcap31	0.032	-0.784	-0.169	-1.242	0.199	-10.448	2.164	-0.398	0.342	0.037	0.076	-0.278	-6.375	-1.201	-0.055	0.416	0	-0.748	3.7	0	8.972	-11.974	-0.13	2.515	0	0	0	0	0	0	-0.173	0	0.333	-9.973	0.116	0.169	0	1.02	2.165	0.264	1.922	0	0.349	0	0	0	0	0	0.884
Bcar1	0	-0.955	-1.046	0	3.431	1.496	0.556	2.586	-0.024	0.71	0.028	1.505	0	-3.925	-0.298	2.907	-0.737	2.342	-0.981	0	10.967	10.136	-0.414	6.087	0	-0.583	1.37	0	1.602	0.959	0.892	13.287	0.981	-0.928	-0.381	-1.624	0.289	0.29	0.419	8.379	-0.701	-2.384	1.671	-0.066	0	0	-1.11	-3.644	0
Bcar3	11.966	0	9.966	0	0	0	0	0	0	-0.322	4.364	0	0	10.551	3.919	0	0	-9.966	8.966	0	0	0	0	0	0	0	0	0	0	0	-10.38	0	-8.644	-4.644	-12.136	0	0	10.966	0	0	0	0	0	11.773	0	9.551	0	8.16	0
Bcas2	9.384	0.237	1.344	0.663	-0.404	0	0	-0.179	-0.15	1.248	-1.606	0	3.592	3	-0.291	-11.55	-0.602	0.693	-5.285	-0.375	0	0	-0.617	-2.371	8.379	0.579	-0.106	0	0	0	0.948	9.97	1.042	0	-1.302	-0.807	-0.689	0	-0.893	-0.175	0.053	0	-13.283	7.443	-0.972	-2.251	2.838	0	0
Bcas3	9.583	0	-8.379	0	-1.795	10.966	0	0	11.667	2.474	1.406	-7.384	0	-2.644	0.01	0	0	0	-1	0	9.966	-9.964	0	7.966	0	0	0	0	0	0	-11.55	0	10.966	0.262	0	0	-9.966	10.288	0	0	0.071	3.391	7.644	0	0	0	-2.714	-11.188	0
Bcat1	0.047	1.046	0.184	3.172	1.732	1.451	2.45	-1.595	-0.875	0.007	-2.168	0.754	0.452	0	0.075	1.591	-0.74	13.579	8.175	3.396	7.644	6.508	3.492	0.808	12.287	0	0	0	-9.451	-2.901	-1.915	12.291	2.334	1.295	1.265	12.14	-1.344	-0.392	1.1	-2.607	0.725	0.435	0.49	-1.147	9.617	-1.272	-0.675	0	0.772
Bcat2	0	0	2.258	-1.322	-8.966	0	0	0.543	0	0.717	-1.938	-10.551	0	-9.382	-0.221	8.966	-10.966	-0.389	1.701	0	0	0.576	0	9.551	0	-8.966	2.32	0	0	0	1.593	0	0	10.551	0.303	-0.137	-9.966	7.966	0	0	0.649	-3.197	-2	-11.414	0	2.251	-7.384	0	7.966
Bccip	-1.437	8.379	-0.164	1.024	1.307	-2.522	0.094	0	1.434	-2.187	0.001	-0.071	0	0	0.505	-0.735	4.922	9.329	0.252	0	0	0	0	0	0	0	0	0	1.118	0	4.43	-0.996	-0.861	-3.544	0.449	-9.967	1.812	0	9.551	0	13.772	0	1.253	0	0	0	-0.733	0	0
Bcdin3d	0	0	0	0	0	0	8.644	0	0	-2.992	0	7.966	0	-11.966	2.167	0	0	0	2.138	0	0	0	0	0	0	0	9.966	0	0	0	0	0	0	0.177	2.821	0	0	0	0	0	0	0	3.669	0	0	0	13.054	0	0
Bckdha	0	0	-2.116	0	0	-3.775	0	0	0	8.379	-8.331	9.966	0	0	2.608	0	0	0	-1.322	0	0	0	8.966	0	0	0	0	0	0	0	0	0	0	0	-12.288	0	2.408	0	0	0	0	7.644	-8.379	9.966	0	0	-11.239	0	0
Bckdhb	0.322	-10.967	9.137	-12.551	5.628	0	0	-10.967	0	0	-10.38	0	0	0	-1.886	-7.966	-8.966	0	-0.516	0	-9.967	0	0	0	0	0	0	-9.966	0	-10.552	-0.001	7.966	1.135	0	0.907	0	0	0	0	-8.379	-0.929	-10.966	4.265	0	0	0	0	0	8.644
Bckdk	8.644	-9.306	1.457	1.787	2.477	3.332	-1.807	0	-1.47	1.873	0.073	-2.405	0	-7.721	0.921	0	0	-2.587	0.796	0	0.953	0	0	2.999	-10.55	0	0	-12.772	1.416	0	2.434	-8.16	0	2.394	1.754	11.553	0	0.261	11.55	-1.839	0.908	-0.7	-0.378	0.063	0	0	3.006	0	0
Bcl10	0	0	0	0	0	0	0	-1.237	2.601	-0.392	-0.126	-9.966	0	2.586	-2.003	0	0	0	0	0	0	0	0	0	0	0	-7.508	0	0	0	0	0	0	-1.032	1.092	0	-8.966	0	0	0	-2.016	0	0	0	0	-10.551	-0.922	0	-5.644
Bcl2	-1.366	0.364	-0.154	3.542	-0.299	0	-8.304	0.399	1.437	-1.262	-0.865	0.319	-0.857	0.198	0.633	-9.313	-1.406	-11.08	0.775	-7.16	-3.307	-9.966	2.073	0	-3.005	8.16	2.531	9.966	0	-0.196	1.173	-1.496	0.428	3.166	0.618	-0.983	2.692	0.005	-5.644	-4.78	0.195	11.426	-0.06	-1.032	0.195	-0.283	0.703	-0.506	-4.067
Bcl2l1	10.554	0.31	-0.82	0	0.046	0	2.245	0	0.79	1.094	-0.826	-0.369	-3.012	0.581	-0.741	1.164	6.794	0	-1.916	0	0	-1.505	0	0	0	0.853	1.461	0	0	0	-0.727	-2.756	1.392	0.565	0.588	0	0.009	-8.422	-1.222	-0.5	2.136	0.227	-1.381	-1.369	1.338	0	-0.872	-0.672	0
Bcl2l11	0	0	-1.13	4.284	6.267	0	0	10.966	-1.06	-3.574	-5.17	-2.805	9.966	0	-1.309	0	10.288	0	-0.528	8.16	-9.382	0	9.966	0	0	0	0	0	0	0	-7.741	-11.965	-9.16	0	1.146	0	8.379	0	0	0	-0.437	0	1.171	-6.267	0	0	1.856	0.68	2.171
Bcl2l13	-10.978	-2.234	0.33	3.411	-0.489	1.399	-7.267	0	1.589	-2.062	2.396	-0.139	1.557	-4.666	-0.426	-0.093	0	-1.306	2.162	0	0.595	0	0	1.283	0	0	-2.835	-11.124	1.033	-6.966	-8.006	-9.19	-7.384	1.807	0.987	2	-0.876	-2.632	0	-5.426	0.321	-2.058	1.286	-1.03	-13.426	-3.806	2.116	9.967	-0.795
Bcl2l2	0	7.443	-9.382	0.261	0	0	0	-8.644	1.506	-0.815	1.83	-1	-12.55	8.966	0.161	5.403	-8.966	0	0.466	-11.773	10.968	5.228	0	0.136	0	0	1.777	0	0.261	0	-2.988	1.362	-2.049	0	2.042	1.646	7.547	-0.971	0	1.127	1.053	9.063	-1.472	0	0	-0.298	0.182	9.966	7.966
Bcl6	0	1.585	0	0	0	0	0	0	-9.966	0	9.966	0	0	0	0.62	0	0	0	0	0	-10.966	0	9.966	0	-10.551	0	0	0	0	0	8.966	0	-8.551	0	10.966	0	0	0	0	0	0	9.966	-8.966	0	0	0	0	0	0
Bcl7a	1.413	0.322	0.997	0	8.061	-9.058	-1.493	0	-1.88	-0.706	0.857	1.516	-9.964	8.658	-0.978	8.508	11.344	9.967	3.333	-0.15	10.523	9.19	0.161	-7.384	-1.314	-9.966	-1.897	0.273	10.548	0	0.454	9.964	-1.895	-9.966	-1.464	-1.529	3.737	-2.256	-1.171	2.041	-1.38	-6.603	0.402	8.267	0.114	1.999	-0.949	9.229	7.966
Bcl7b	13.071	0	-1.018	-1.648	0.136	0	0	7.16	0.44	0	-1.795	4.663	0	-1.323	0.744	0	0	9.967	0	-10.963	0	0	0	0	-9.966	0	10.965	0	0	0	-1.943	0	2.686	-1.59	-0.521	-11.967	-8.527	0	2.752	-2.459	-0.893	-1.571	-0.906	0	1.222	0	2.479	0	0
Bcl7c	-9.382	-8.966	-1.515	0	0	0	0	0	0.738	0	-9.551	0	0	-1.217	0.434	0	-7.16	0	-9.382	-11.188	0	0	-8.895	0	-1.018	0	0.585	0	0	0	0.373	-9.966	-0.242	-1.352	3.465	0.334	-11.288	-8.966	8.061	0.486	-1.529	-0.584	1.505	0.3	0	-7.644	-0.283	1.001	1
Bcl9	1.172	-2.169	-0.324	-6.966	-5.087	-9.549	-9.549	-8.379	-2.928	1.964	0.301	-2.72	-0.989	0	-0.178	-12.777	2.277	-2.074	-0.336	-10.969	0	4.283	9.379	1.676	0	0	8.195	0	7.644	3.083	-1.065	-0.192	-5.322	0	1.428	-3.164	-3.35	0	0	1.813	1.782	-0.212	-0.973	0.074	0	8.966	0.098	0.519	-10.958
Bcl9l	-10.949	3.125	2.995	1.698	0	1.931	0	0	0.87	0.292	0.379	0.559	0	0.033	-0.379	0	9.969	-0.068	0.146	0	-1.077	-0.391	-1.385	-0.274	10.282	0	-0.629	0.627	0	0	-1.096	0	-2.363	9.861	-1.274	-1.11	2.472	1.387	2.567	-1.735	0.665	0.974	-1.361	1.205	1.032	10.554	-0.735	2.415	0
Bclaf1	-0.993	0.032	0.484	-0.581	-1.577	-0.368	0.452	-2.494	-0.043	-8.969	-0.561	-0.901	0.76	3.411	0.177	1.227	0.172	4.361	-0.151	0	0.427	0	0	0	-0.089	0	-2.892	0	0	9.966	-0.446	0.5	-0.51	-1.169	0.047	1.338	0.072	0	0	-2.128	-0.408	-0.886	-2.233	0.074	0	9.966	0.085	1.574	0
Bclaf3	0.249	-9.966	0.529	2.586	0	0	0	-9.966	-1.954	1.494	9.966	0	10.966	0	2.266	-11.288	8.966	0	6.375	0	0	0	0	11.551	0	0	0	0	0	0	-1.586	11.551	0.277	-9.966	1.948	-5.728	0	0	0	0	-1.829	0.584	0	0	9.382	0	0	0	-9.382
Bcor	-0.602	1.822	1.123	0	-3.35	2.926	-8.966	0.181	1.428	0.797	-1.455	0.171	8.379	-1.321	-0.232	0	-10.274	-6.375	0.197	0	-2.444	-11.644	-1.454	9.966	1.585	-0.584	-1.372	0	2.146	-10.547	-1.607	0.318	1.215	-0.003	-1.15	-8.966	7.966	1.035	-7.966	-6.539	8.966	-8.335	-9.898	0	0	-7.966	1.46	11.966	0
Bcorl1	0.264	0.568	1.124	0	1.447	1.269	0	0	-0.277	-0.114	0.08	8.379	0	-0.434	0.804	1.741	-2.582	0	0.945	8.379	0	0	-8.592	-2.864	0	12.282	-0.34	0	0	-6.267	0.388	-9.96	-2.712	-0.348	-0.282	-2.004	-0.645	11.965	9.966	-0.22	0.981	2.51	-0.608	-1.069	0	8.379	-0.407	11.965	0
Bcr	0.342	0.376	0.14	2.609	-1.93	0	1.275	-0.641	-0.674	-0.353	-0.385	0	0	1	1.181	0	0	0	5.584	-8.966	0	0	-4.755	-3.582	-1.059	-1.905	3.166	0	0	-9.963	-2.307	0	0.109	0.875	-0.048	-1.804	3.054	0.612	0.123	-2.001	0.055	1.304	-2.241	-5.726	-9.382	-2.324	1.484	-9.382	0
Bcs1l	0	0	-10.551	0	0	0	0	0	8.966	0	0	8.551	0	4.201	-1.536	0	0	0	2.415	0	0	0	0	0	0	0	0	0	0	0	10.451	0	0	-9.382	10.38	0	0	0	0	0	0	11.628	10.966	0	-2	8.644	0.362	0	0
Bdh1	-2.878	8.966	-2.183	0	1.657	2.614	0	-9.966	-10.19	-1.277	0.567	-9.451	0	-9.967	1.18	0	8.379	0	-6.966	0	0	0	0	-12.674	0	0	9.967	0	0	0	-1.116	-8.644	0	-0.183	1.822	1.186	3.564	0	0	-9.644	6.209	0	0.485	0	0	-8.966	1.717	0	0
Bdp1	-1.339	-1.788	-0.527	-0.001	0.581	-8.033	0.754	-0.015	0.561	0.198	-0.157	0.505	-0.554	-0.262	-0.256	1.115	2.048	9.602	-1.807	3.416	-2.236	2.292	13.954	-2.043	-9.966	8.087	7.384	0	-13.08	3.681	-1.617	0.781	3.114	-0.063	0.175	0.975	-0.167	0.8	0	-12.285	1.703	-2.55	-0.323	-2.399	3.808	-3.101	-1.174	3.126	-0.056
Becn1	0.312	0.168	-0.601	-0.112	5.499	-0.734	0	1.629	-0.055	-0.669	0.427	-0.099	-10.974	0.991	0.376	0	-10.606	0.378	0.461	-2.536	0.071	-9.964	13.442	0	0	-2.589	4.167	0	-0.119	0.342	0.181	-3.541	1.575	-0.881	-0.547	1.631	0.612	-0.416	-3.239	0.089	2.096	0.338	0.345	0.424	0.842	-10.969	1.504	0.344	0
Bend3	-10.967	0	-2.249	-10.703	5.401	0	7.384	0	-1.737	1.058	-0.669	3.002	0	2.675	-0.495	-11.287	0	0.295	9.551	0	-0.635	0.338	0	0.416	0	0	-0.006	0	9.551	0	0.786	0	1.055	-0.833	-1.24	0	-0.737	0	-8.966	0.083	2.516	-3.011	-0.903	0	0	0.102	-2.156	-1.579	0
Bend4	-2.946	1.905	-0.319	0.497	1.034	0	-0.066	9.502	-0.023	-0.042	-0.771	-2.895	1.206	7.508	0.879	0	0.676	-0.375	-2.212	0	0	3.006	10.383	-0.178	0	0	-1.585	2.212	2.241	-0.003	3.498	0	3.833	-2.584	-0.475	4.755	-0.361	-0.736	3.477	-6.304	-3.441	-2.306	0.866	-2.052	1.041	0.133	-1.136	1.386	1.406
Bet1	-10.966	0	0	0	0	9.967	0	-0.722	9.382	0	-1.293	0	-0.814	0	-0.395	0	0	0	0	0	9.382	0	0	9.966	0	0	0	0	0	7.966	-0.509	-3.001	0	0	0.201	0	8.16	-2.893	0	11.287	-1.224	0.161	-3.29	-11.594	0	0	0.992	1.172	0.397
Bet1l	0	11.702	9.618	0	0	0	0	0	-2.1	0	0	0	0	0	2.297	0	0	0	0	0	0	0	0	0	0	0	-1.17	0	0	0	-1.297	-7.966	0	-10.967	1	0	0	2.242	4.087	0	-1	8.644	1.222	-1.998	0	0	0	0	0
Bex3	-6.066	0.293	-2.804	0.772	-0.993	-6.267	1.273	0	0.746	-1.45	-0.342	0	0	-2.355	0.023	10.968	0	0.213	-0.622	0	1.225	-6.672	0	0	0	1.654	0	0	-0.414	0	0	-0.849	-0.41	-1.692	0.976	-0.372	0	1.024	0	0	1.327	0.457	1.975	0.472	0	-0.922	-0.808	0	0
Bfar	-0.536	0	9.916	-0.416	-1.567	0	0	0	-0.663	-2.657	1.525	-2.183	-10.97	12.55	-0.229	1.215	0	0	0.082	0	-9.969	-1.477	0	0	-8.966	0	-1.056	0	0	-0.588	2.618	-7.966	-0.195	-0.227	0.643	-10.965	3.755	0	0	10.772	0.211	0	-0.486	1.369	-3.589	1.754	2.489	0	-8.379
Bfsp2	0	0	0	0	0	0	0	0	-1.415	0	10.673	0	0	0	-9.702	0	0	0	0	0	0	0	0	0	0	0	0	0	0	0	0	0	0	0	0	0	0	0	0	0	8.966	0	0	0	0	0	0	0	0
Bhlhb9	0	0	0.502	0	11.065	0	0	0	0.288	0.415	5.731	0	1	-9.966	0.768	8.966	0	0	1.926	8.966	0	0	0	0	0	0	0	0	0	0	9.966	0	-3.323	-9.702	-9.157	0	10.288	0	0	0	0	0	-0.886	1.506	9.966	0	0	8.379	0
Bhlhe40	7.966	2.168	-1.875	1.322	-2.681	0	0	0	0	11.287	-0.488	-10.966	0	0	1.953	0	0	8.16	0.163	-9.966	0	0	0	1.585	0	0	1.531	0	0	0	0.811	-10.967	-6.794	-6.443	1.105	10.964	0	-0.111	0	8.224	-2.955	-12.551	2.323	-0.356	0	0	-0.147	0	0
Bhlhe41	0.46	6.443	-0.786	-0.379	-0.583	-3.354	7.15	-1.627	1.699	0.356	-0.168	-0.834	0	-1.352	-0.098	-9.966	0	0	11.769	0	-6.943	0	-0.053	-8.966	0	1.974	3.116	1.659	-10.502	-0.652	-1.388	0.429	-1.238	-1.764	-1.317	-2.703	2.446	-1.242	0.776	1.27	-0.751	-0.68	-0.138	2.029	0	0.996	-1.171	-0.155	-2.792
Bicc1	-8.039	0	0.465	9.382	2.171	0	0	-9.966	0.244	-9.644	0.789	0	0	10.966	1.443	-9.814	-8.379	-0.86	-10.497	0	0	0	0	-1.809	0	0	-1.7	0	0	-7.16	-1.57	0	0.347	-8.379	-2.134	0	0.738	-8.16	0	-12.554	-1.843	0	2.067	8.966	-8.551	0	-5.883	-9.969	0
Bicd1	0.818	-0.6	-0.261	-0.419	-0.3	-9.966	2.322	-2.135	0.298	2.474	0.466	0.056	-0.497	-0.679	-0.341	-1.297	-0.249	1.456	0.84	1.003	-2.91	2.181	0	0	8.379	0	1.66	0	8.966	-6.966	-1.137	-7.267	-1.368	-13.137	0.894	-0.266	9.969	0.562	2.759	-3.982	-0.347	-2.826	0.397	1.939	-9.966	0.808	2.526	-6.508	-2.61
Bicd2	-3.605	1.449	-0.963	9.961	-0.371	0.684	2.62	-3.106	-0.095	0.44	-0.271	1.016	0	-0.556	0.004	9.96	-0.322	-9.229	-0.221	0	0.528	0.955	-0.608	0	0	-0.991	2.327	0.24	0	-2.279	-1.005	0	-0.765	0.32	0.454	0	-0.57	1.343	-0.267	8.379	0.472	-1.215	2.986	0	-1.993	0.601	-0.639	0	0
Bicra	-0.058	-7.644	10.965	11.548	0	0	9.382	0	8.16	10.481	0.09	1.115	10.552	-1.004	0.5	0	0	0	-2	0	7.384	0	0	0	0	-8.966	-2.322	0	-8.966	0	-1.847	0	-8.379	0.419	8.371	6.15	0	0	-2.322	0	-2	2.698	-1.514	8.379	0	6.794	0.636	2.167	0
Bicral	0	7.267	0.358	-8.745	0.491	-9.966	0	0	-1.394	2.093	-1.439	0	11.136	-1.32	0.744	10.701	3.043	-8.966	0.515	0.384	-8.966	-3.235	0.732	0	8.379	0	1.902	-9.382	2.323	0	8.969	0	9.379	1.999	-2.717	0	-0.193	0	2.195	0	-8.379	-0.6	-6.066	-1.352	0	-1.607	2.666	0	0
Bid	0	-1.506	-1	0	0.196	3.083	10.967	0	-1.55	0	-0.904	0	0	0	0.714	0	0	0	10.288	0	0	-8.644	0	0	0	0	0	0	0	0	0	0	0	-7.16	-0.563	0	-10.159	10.38	0	-9.382	1.459	7.16	0	0	0	0	-1.222	0.432	0
Bin1	2.001	2.271	0.087	0	-7.384	11.552	0	0.736	0.88	0.606	-0.679	0.695	0	0	-0.589	0	-0.589	0	-0.99	0	2.001	0	-0.605	0	0	0	0	0	0	-3.586	0.737	0	1.459	0	2.412	0	0.224	-0.778	2.045	0	-0.454	0.833	1.746	0	0	9.967	-3.475	0	0
Bin3	1.556	-1.358	-10.066	0	0	-1.586	0	-0.55	-12.189	1.059	-9.966	-7.629	0	0	0.351	0	0	0	-0.631	0	2.023	0	0	0	0	0	2.641	8.966	0	-11.548	-8.966	0	-0.036	-11.703	-1.838	9.967	0	-1.444	0	0	-9.964	-8.966	0.08	0	0	0	0	0	0
Birc2	-0.921	-0.778	-1.754	9.382	10.604	0	0	2.461	-2.197	0.72	0.574	8.229	-0.775	0	1.021	-8.966	-8.966	0	7.16	0	0	0	0	0	0	0	-3.116	0	0	0	-2.297	10.285	2.229	0.586	-2.716	-3.092	-10.966	7.966	0	8.379	0.75	8.966	2.503	0	-7.877	0.524	10.666	-0.231	0
Birc3	0	-8.966	8.379	0	0	0	0	0	0	0	-7.644	10.966	0	0	1.267	0	0	0	-9.966	0	0	0	0	0	0	0	1.585	0	0	0	0	0	11.551	0	0.721	0	9.966	10.966	0	0	0	0	-8.644	0	0	0	-3	8.966	0
Birc5	0	-1.016	0.234	0.097	-8.96	-2.581	0	0.226	0	1.564	-2.317	0	0	-5.492	-1.093	0	10.966	10.966	-0.382	0	-0.259	0	-8.379	0	2.816	0	0	0	0	0	-0.636	5.426	-0.826	-0.846	-0.995	0	0	-7.966	0	-2.987	-0.667	0.316	1.038	-1.068	0	-1.882	1.532	-7.375	0
Birc6	-0.733	1.201	-0.06	0.988	0.094	-0.715	3.524	-1.533	0.219	0.401	-0.183	0.72	0.405	0.156	-0.086	-1.097	-0.784	-1.112	0.535	0.25	1.023	-0.024	0.757	0.752	0.911	2.016	-0.05	0.537	0.461	-0.776	0.007	0.762	0.619	-0.752	0.164	0.42	0.501	1.916	-0.325	0.226	-0.069	0.503	-0.079	0.135	2.847	0.091	-1.139	0.001	0.119
Bivm	0	0	0.406	0.415	0	0	0	-9.966	-0.868	3.485	8.379	-2.221	-8.966	0	-1.121	0	0	0	0	-9.966	0	0	0	0	0	-8.966	0	0	7.966	9.966	0.449	-9.964	0	-9.966	-1.926	8.966	0	0	0	-10.965	0	8.966	0	0	10.966	0	0	0	-8.966
Blcap	0	0	1.414	0	0	0	0	0	-8.644	10.965	-2.217	-2.543	0	0	-0.722	0	0	0	0.136	0	0	0	0	0	0	0	0	0	0	7.384	-1.728	-1.686	0	7.966	4.7	0	6.508	0	7.644	0	0	13.316	0	6.57	-0.374	2.966	-0.785	0	0
Blm	1.267	-3.001	1.022	0.074	-2.872	-12.284	1.013	1.29	0.778	0.662	-0.856	-3.338	-9.229	-3.15	-0.075	-1.314	-9.961	0	5.17	0	-2.062	0	-1.91	0	0	8.969	-7.384	-10.961	0.001	-1.41	-2.139	8.379	-0.648	6.375	0.544	0.9	-9.382	0.485	-2.168	10.093	0.516	0	0.219	-9.229	0	-3.043	-0.863	-9.967	7.16
Blmh	-0.931	-1.039	-0.571	0.9	-0.286	1.222	-0.807	0	0.074	-0.17	0.571	0.085	-0.464	-9.974	-0.057	-7.966	4.057	1.452	-0.737	0.84	0.623	0	0	10.969	-11.552	0	-0.068	0	-0.502	-1.766	0.739	0	-1.759	-1.675	0.339	-0.19	6.966	3.182	0	-2.123	1.066	-0.535	-0.768	1.482	0.445	0	0.227	0	0
Bloc1s1	0.996	0.794	-11.288	0	-0.415	-0.395	0	0	1.127	-8.379	1.648	0	0	0	-0.755	-1.067	0	10.289	-0.101	0	0	0	0	0	0	0	0	0	0	0	0	0	12.551	0	0	0	0	1	0	0	-2.193	-0.098	-1.355	0	0	0	-7.794	0	0
Bloc1s2	-8.966	-0.552	-5.23	0.26	0	-9.966	0	0	-1.523	2.414	1.892	0	0	-1.546	-0.428	0	2.833	10.966	0.046	0	0	0	0	0	0	0	0	0	0	1.388	-9.093	0	0.635	-11.84	-2.012	0	0	7.644	0	1.778	1.222	-2.171	3.806	0	4.391	0	2.067	-3.661	0
Bloc1s4	0	0	1	0	0	0	0	0	0	0.08	-0.586	0	0	0.711	1.704	0	0	0	8.16	0	0	0	0	0	0	0	-10.189	7.16	0	0	-11.84	0	0	0.72	2.313	0	0	1.764	8.966	0	0	8.814	-1.323	0	0	0	-1.913	0	0
Bloc1s5	2.582	-11.551	-8.794	9.966	0	-7.384	0	0	-2.026	-0.321	1.154	3.142	0	0	-2.175	0	-3.527	0	-0.968	0	0	0	0	0	0	0	0	0	0	0	2.609	0	7.966	0	1.175	0	-2.157	0.416	0	8.966	0.416	-3.171	0.602	0	0	9.966	0	0	0
Bloc1s6	0	0	1.736	0	0	0	0	0	1.22	0.485	0.201	0	1	0	1.37	0	9.157	0	2.582	0	9.964	0	0	9.966	0	0	8.966	-7.966	0	-7.644	-8.044	0	0	0	-8.755	11.551	-1.907	12.288	0	6.066	-0.7	2.806	5.977	0	0	-9.966	-0.702	0	-9.966
Blvra	-1.584	9.967	0.812	0	0	-9.964	0	-9.964	-0.189	0	-0.799	0	10.966	12.393	0.736	-10.966	-9.197	10.841	0	0	0	0	0	-9.964	11.967	0	0	0	0	0.585	12.053	0	-4.065	-2.736	-0.578	10.703	0	0.322	0	0	0.334	10.551	0	0	0	0	0	0	0
Blvrb	0	0	-1.826	0	7.794	0	0	0	0	2.585	-0.35	0	0	11.288	0.629	0	0	-1.339	0.849	-7.16	-3.227	-0.582	0	0	0	11.965	0.765	0	0	0	0	0	0	0	0.108	0	-0.414	0	0	0	0	8.379	-11.136	0	0	0	4.719	2.986	0
Blzf1	-10.966	0	-4.043	0	0	8.966	0	0	0	-0.349	-9.987	0.442	0	0	0.968	0	-9.966	0	-0.065	0	0	-0.582	0	0	10.964	0	0	0	0	0	8.966	0.999	-0.826	0	0.485	3.174	-2.26	0	10.289	-9.551	2.55	0	8.966	0	0.279	-0.263	-6.508	0	-3.463
Bmf	0	0	0	0	0	-8.16	0	0	0	0	-10.551	9.382	0	0	-0.487	0	0	0	0	0	-9.966	0	0	0	0	0	0	0	0	0	0	0	0	-10.966	-8.379	0	0	0	0	0	-1	-8.966	1.377	0	0	0	0	0	0
Bmi1	-0.364	-1.408	0.001	-3.136	1.099	-0.594	2.319	-10.966	0.598	-1.134	1.295	0	-1.968	0	-0.198	-3.074	9.377	0	-0.919	-1.986	-0.324	9.957	0	0.003	-0.615	0	-10.827	0	-1.386	0	0.804	1.141	-0.383	-1.289	-0.35	-0.171	-2.14	-7.384	4.356	9.966	-1.205	1.032	1.95	9.644	0	0.068	1.012	1.327	1.932
Bmp1	0	0	-0.026	0	8.379	0	0	0.486	-0.436	1.612	-0.229	0.871	0	0	0.774	0	8.061	0	-1.317	0	-11.551	0	0	11.288	0	0	0	0	0	8.966	-1.246	0	0	-0.862	-0.232	0	0.114	1.115	1.572	9.966	-1.619	-7.384	-0.451	0	9.966	0	0.821	0.849	0
Bmp2k	2.011	-0.044	0.15	-7.966	5.478	0	-12.557	2.221	2.39	-0.688	-1.049	0	-8.379	0	-0.418	-9.966	-0.262	0	0	2.583	-2.826	0	0	0	0	-11.451	0	0	-1.586	9.967	-2.2	0	-0.556	0	1.728	0	3.061	8.966	-7.384	0.151	0	0	0.03	0	-9.961	9.755	4.337	10.964	7.16
Bmpr1a	-0.035	0	0.121	1.175	-0.753	-0.183	-9.961	-5.977	-0.092	0.496	-0.474	0.782	-1.565	0.233	-0.38	-0.107	0.344	7.384	1.804	1.438	-1.659	0	-2.208	0	9.966	-8.966	7.16	0	-1.484	2.17	-0.613	-4.438	-0.618	0.875	2.935	-0.621	1.25	-0.56	0	0.409	-0.452	2.509	-0.79	-0.683	-2.046	-0.305	-1.102	2.475	-1.064
Bmpr2	0.139	1.805	-0.285	-0.415	0.505	0.825	-0.268	1.127	-0.707	0.552	-0.146	-2.094	-0.429	0.532	0	-0.165	-0.774	1.34	0.433	0.832	2.574	-0.595	-9.379	-0.015	-11.551	-0.612	1.29	-0.24	-0.473	1.89	-0.565	-0.068	0.494	0.574	-0.162	-0.17	-0.315	0.472	0	-0.263	0.049	1.93	-0.172	-1.645	0.664	1.908	0.497	-0.111	-0.951
Bms1	-1.611	-0.65	-0.013	-1.39	-0.64	-0.75	0.725	-0.147	-0.392	0.115	0.689	-0.889	0.426	-3.271	-0.391	0.43	-0.341	1.207	0.18	0.987	-1.262	-9.52	2.206	2.021	0.646	-2.132	0.42	0	-1.09	-2.575	-0.269	0.963	0.084	1.233	0.252	-0.949	-0.591	-0.413	-2.162	0.61	0.042	0.131	0.057	0.685	0.521	-1.416	0.607	0.079	-1.767
Bmt2	2.759	-0.606	-1.793	-11.548	8.794	0	0	1.545	0.18	0.105	1.132	1.599	6.15	0.224	0.989	-0.586	0.458	-3.821	2.041	1.669	0	0	0	9.964	0	0	-0.584	1.589	8.966	9.157	-12.962	6.794	-4.437	0	3.061	0.938	-1.119	0	1.003	-13.365	-2.044	0.382	1.047	-9.187	-3.66	0	-0.567	-0.458	-3.392
Bmyc	0	0	0	0	0	-12.966	2.029	0	-6.966	0	0	0	0	0	0.12	0	0	0	0	0	0	0	0	0	0	0	-11.551	0	0	0	0	0	0	0	0	0	0	0	2.512	0	0	0	0	0	0	0	0	0	0
Bnc2	-1.478	0	0.138	1.821	-2.807	-8.969	-0.548	0	-0.809	0.485	1.854	-1.237	0	-9.288	-0.375	-1.872	0	-1	-0.925	0	2.868	0	0	9.963	0	9.963	0	0	8.966	0.583	-2.639	-0.584	-1.751	0	1.348	3.902	0.165	0	0.999	0	1.459	2.225	-0.22	7.966	-2.766	0	1.796	-0.344	0
Bnip1	0	0	0	0	0	0	0	0	0	-2.836	-1.759	-0.999	0	3.098	-0.606	0	11.229	0	1.989	0	0	0	-10.967	0	0	0	0	0	0	-10.966	0	0	0	0	0.754	0	0	0	0	0	1	0	2.365	0	0	0	-0.416	0	0
Bnip2	-0.262	0.571	-0.96	1.501	-0.501	0	0	-1.623	-0.602	1.58	-0.087	-0.458	-0.796	0.068	-0.113	-0.526	0	0.321	0.204	-11.434	-7.209	-6.87	-0.013	0	0	0.547	0	0	0.591	-9.76	0.776	1.834	0.643	-1.085	0.548	1.418	0.007	-0.106	0	0.601	-0.394	0.859	-0.487	0.931	-1.675	0.421	0.85	-8.447	-1.702
Bnip3	0.84	0	0	-8.379	-1.438	11.773	0	1.272	0.771	-1.036	0	0	9.551	0	-1.302	10.552	0	0	0	0	0	0	0	0	0	0	0	0	0	-1.515	0	0	1.485	0	0	7.16	-0.224	11.187	0	0	-7.055	0	-0.857	0.169	0	0	10.551	0.544	0
Bnip3l	2.264	10.967	0.251	0.167	0.909	1.002	0	-9.964	-0.598	0.889	1.053	-2.125	0.035	0.785	-0.046	-8.7	0.41	0.721	-4.644	-7.508	0.001	0	0	1.9	8.271	0	0	0	0.712	0	0	1.794	0.1	-0.95	-0.462	0.805	1.292	0	10.137	-1.068	0.346	-7.741	-1.296	-10.065	0	-9.306	1.303	-11.188	0
Bnip5	0	0	12.136	0	0	0	0	0	0	-10.38	0	0	0	0	1.957	0	0	0	-9.966	0	0	0	0	0	0	0	0	0	0	0	8.966	0	0	0	-10.189	0	9.382	-8.644	0	0	-9.966	-0.415	-3.171	0	0	0	8.061	0	0
Boc	-9.966	0	-0.504	-7.384	0	0.692	3.573	3.446	2.683	-0.629	-11.16	-0.168	0	-7.384	-0.553	0	0	-11.557	-1.576	11.664	1.558	0	0	-0.537	-1.002	0	0.891	-0.666	0	10.55	0.909	0	1.809	0.579	-1.384	-8.229	-1.596	-1.171	-5.883	0.373	-0.149	-1.069	0.797	0.87	1.889	1.787	-0.034	-3.785	-9.97
Bod1	0	0	0	0	-9.969	0	0	0	-0.9	-0.348	13.133	-0.19	0	0	0.327	0	0	2.736	1.212	-0.888	4.083	0	0	0	0	0	-0.998	0	0	0	-0.003	0	1.237	-6.883	0	0	0	0	1.339	0	0.211	-2.138	0.019	1.592	0	0	1.179	2.733	0
Bod1l	-0.788	1.135	-0.39	3.135	1.01	1.729	1.629	8.535	0.264	0.95	-0.105	-0.955	0.415	-1.612	0.105	2.535	-0.234	-0.462	0.546	-0.607	-2.172	11.465	1.768	0.352	-2.141	-0.588	-11.707	0	-1.64	-0.111	1.674	2.036	0.661	1.125	-0.296	0.508	-0.506	-2.008	-1.282	2.4	-0.082	-1.174	0.81	-0.184	-0.286	-0.307	0.007	1.329	-0.569
Bola1	0	0	0	0	0	0	0	0	0	0	0	-8.966	0	0	-0.585	0	0	0	0	0	0	0	0	0	-10.451	0	0	0	0	0	0	0	0	0	9.551	0	0	0	7.384	0	0	0	0	0	0	0	0	0	0
Bola2	0	0	0	0	-1.088	0.745	0	0	-12.547	0.883	0.756	0	0	0	2.104	0	0	6.15	5.736	0	0	1.81	-0.584	0	0	0	-8.966	0	0	0	0	0	0	9.966	0	0	0	0	0.696	-9.644	0	-1.858	0	0	0	0	8.966	0	0
Bola3	1.163	0	-0.531	0	1.707	0	0	7.644	0	0	-0.908	0	0	-0.459	1.191	10.965	0	-9.382	2.448	0	0	0	0	9.966	0	0	9.382	0	6.022	0	0	0	-2.665	2.114	-2.911	0	0.324	0	10.189	8.379	-1.096	-0.98	-6.794	0	0	6.966	-8.16	0	0
Bop1	0	1.263	-0.194	0.413	2.182	-2.322	-12.362	-2.59	-0.172	-0.669	-0.229	1.456	0	2.406	-0.456	-8.155	-0.75	0.607	-0.923	-1.197	-8.379	1.765	2.732	-2.6	-5.248	0.038	0.32	-8.718	9.969	0.296	0.244	0	-2.123	-1.072	0.809	3.818	0.834	1.307	-0.344	-0.334	3.501	1.314	1.113	0	0.578	0	-0.005	-3.714	0
Bora	-7.055	0	-2.282	0	9.966	0	-9.05	0	1.322	-3.438	0.363	0	0	0	-0.246	0	-9.966	0	1.633	0	0	0	0	0	-9.229	0	0.678	0	0	-6.508	0	9.841	-0.17	0	-0.622	0	0	0	0	0.206	-1.639	-0.999	-0.099	-0.884	8.966	0	1.506	-10.965	0
Borcs5	-7.966	0	0.242	0	0	0	9.966	0	1.354	2.415	2.223	0	0	1.251	1.848	0	0	12.666	0.595	0	-11.288	0	0	0	0	0	0.585	0	-8.16	0	0	0	0	-2.582	1.737	9.382	0	12.773	0	0	0	-8.966	11.965	0	0	0	-0.959	0	0
Borcs6	0	0	0	0	0	-7.966	0	0	1.353	-5.322	0	0	0	0	2.1	0	0	0	11.551	0	-7.966	-7.644	0	-1.806	-8.379	0	-7.384	0	0	0	0	0	0	2.936	0	0	0.586	6.375	2.586	0	-2.398	-8.966	-4.384	-0.264	0	0	-6.267	-2	0
Borcs7	12.551	0	10.626	0	0	0	0	0	0	0	-3.245	-8.644	0	0	-2.087	0	0	10.966	-9.796	0	0	0	0	0	0	0	0	0	11.288	0	0	0	-0.3	0	0	7.966	8.644	-9.966	0	0	0	0	0	0	0	0	-10.967	0	0
Borcs8	0	0	-2.582	0	0	0	0	0	5.954	0	10.967	9.967	0	0	0.733	0	0	0	-2.351	-2.169	0.586	0	1.001	0.929	0	0	0	0	0	0	0	0	1.108	-10.965	0.497	0	0.591	0	0	-10.55	0	-0.32	0	0	0	0	-9.966	0	0
Bpgm	-1.233	2	0.142	0	-0.611	9.963	0	0.68	1.149	1.197	2.333	0.486	0	-0.222	-0.451	0	0	0	3.14	-1.266	7.864	0	0	-7.16	-7.943	0	0	0	0	0	0	-0.588	-7.16	0.341	0.657	0	-6.644	-5.219	0.653	-3.207	-2.893	-0.277	3.122	-0.729	-1.984	-3.16	1.133	-5.492	-1.216
Bphl	1.458	0	2.003	0	0	9.917	0	0	-10.966	10.965	-0.115	0	0	-0.737	-3.187	0	-10.288	0	0	0	0	9.966	0	7.966	0	0	0	0	0	5.644	-8.379	-10.966	0	0	0.264	-8.379	9.944	0	9.551	9.551	8.966	0	-1.283	0	0	0	0.416	0	-9.966
Bpifc	-8.966	0	0	0	0	0	0	0	0	0	1.586	0	0	0	-0.002	0	0	0	0	0	0	-8.966	0	0	0	0	0	0	0	0	-9.382	0	0	0	-6.267	0	0	0	0	-7.966	0.683	0	0	0	8.966	0	1.201	0	0
Bpnt1	4.002	-8.969	-1.334	0	1.945	-2.033	2.536	-2.056	-3.586	0.322	3.471	-0.064	0	0	0.531	1.485	-0.35	1.411	-1.179	0	0	6.267	0	-1.015	9.966	0	-4.455	0	0	0	-1.063	-0.46	0	0	-0.88	0	-4.499	-6.443	0	-8.966	-0.339	0	1.576	0	0	-11.655	0.105	0	-10.968
Bpnt2	-0.215	2.376	-0.731	0.178	-0.68	0	10.268	0.172	-0.13	0	-0.094	0.017	0.054	1.222	-0.164	0.882	0.96	-2.484	-0.492	0.433	0.911	-2.181	-9.966	0.777	-7.977	0.28	-2.85	0	2.973	0.825	0.387	1.531	-0.524	-0.28	-0.077	1.261	0.275	0.536	0.535	0.987	-0.471	0.555	0.108	0.114	-1.043	0.918	-0.758	-0.217	-0.709
Bptf	-0.172	0.139	-0.406	-0.279	-0.401	0.966	0.322	1.926	-0.021	-0.671	-0.169	-0.666	0.265	-0.191	0.019	0.66	-0.503	0.828	-0.203	0.448	0.793	-2.908	0.708	-0.858	-0.902	12.815	1.145	0.014	10.544	-1.71	1.402	2.415	-0.452	-0.179	0.214	0.677	0.884	0.435	2.504	-1.508	-0.23	-1.422	-0.226	0.041	-1.346	-1.068	1.161	-0.208	6.644
Braf	-2.698	-0.073	-0.438	0	0.869	-2.947	0	0.187	-0.596	0.358	-0.299	-0.737	-0.414	-10.384	0.1	-0.235	-1.831	-2.205	-0.967	-0.919	1.503	1.089	0	1.717	1.571	1.59	0.733	0.399	2.057	3.678	-1.365	-0.367	2.195	0.817	0.753	1.476	-6.508	1.388	0.635	-0.368	-0.097	-0.457	0.065	-1.138	0.307	0.589	-0.442	-0.282	-2.083
Brap	0.48	-3.616	1.195	0	-0.979	-0.726	1.366	1.287	-0.256	-3.221	0.447	-1.527	-8.379	1.727	0.115	-2.358	0.495	-1.419	-0.378	0	-0.141	0	14.619	0.204	0	-0.484	-0.082	0	-7.384	0	-0.013	0	-1.425	1.212	0.557	1.627	-2.532	-0.291	-9.963	0.486	0.264	2.791	-0.444	0	0	-0.244	0.286	-10.699	0
Brat1	0	0	0	0	0	-7.16	0	-11.965	-1	0	0	0	0	0	-2.314	0	0	0	-0.036	0	-10.551	0	0	0	0	0	0	-8.379	0	-11.551	-1.366	0	0	0	-10.288	0	0	0	0	-10.967	-6.15	-0.194	1.415	0	0	0	0	0	0
Brca1	-0.714	1.4	-0.942	-0.783	0.159	-1.581	-0.428	-1.865	-1.079	-0.259	-0.017	1.225	1.081	0.48	0.653	1.354	2.723	1.751	-1.949	-1.74	-0.23	-11.186	-2.588	0	0	0	-0.305	-1.592	-1.172	-1.435	0.264	0.192	0.324	0.276	-0.83	-0.137	-0.523	-0.004	-0.197	-1.019	-1.154	-3.007	1.419	-0.602	-0.012	-3.92	-1.377	1.542	-0.766
Brca2	0.969	0.598	-1.127	0.413	-7.707	8.618	1.178	0.981	-1.007	-0.053	0.257	-2.426	-0.745	-7.384	0.631	-11.389	1.144	0.322	0.145	-8.379	-1.154	1.936	-9.963	7.966	3.058	0	0	0	-2.096	-1.156	-1.966	3.167	1.211	0	1.918	-3.304	1.333	0.438	0	-1.129	0.131	-2.824	0.919	-7.384	-5.35	-1.098	1.075	-1.625	-0.82
Brcc3	-3.319	10.156	-1.046	-3.585	-0.245	0	-6.508	8.618	2.165	-0.181	-0.296	1.034	-11.552	0	-0.125	9.963	0.364	0	-4	0	0	0	0	-0.584	0	0	0	-8.966	0	0	3.784	0	-1.011	0	0.279	-7.794	0	0	9.964	2.001	2.033	0	1.373	0.517	0.585	-0.434	-1.075	-8.379	-0.584
Brd1	0.025	-2.461	-0.546	-0.039	-0.592	-8.087	0.619	0.664	-0.124	-1.758	0.606	-0.898	-7.801	0.446	-0.678	-0.815	-2.233	1.277	2.23	-8.972	1.601	-3.82	0	1.151	0	-1.799	1.484	9.814	-0.124	-2.173	0.055	0	0.481	0.016	0.068	0.252	-1.095	1.732	0	0.535	-0.813	1.283	0.351	0.488	0.863	0.27	1.857	1.385	2.722
Brd2	-0.736	0	0.135	-13.551	0.994	-0.325	0	-0.892	0.47	0.03	-0.091	0.411	7.524	-4.342	-0.051	-1.299	6.966	-0.213	1.104	0	0.443	0.252	8.969	-0.016	0	-1.53	0.401	-0.933	-1.924	-1.243	-0.842	-0.991	0.703	0.185	-0.424	-0.08	0.031	0.065	-1.828	0.326	-0.096	-0.005	0.422	0.645	-0.072	-1.2	0.28	-0.758	-0.409
Brd3	-1.837	1.363	0.436	-2.154	-1.571	-1.171	2.267	1.833	-0.13	0.2	-0.461	0.24	-2.056	0	-0.574	2.959	-1.329	0.962	0.45	0	-0.302	-0.463	-8.898	-1.513	-1.837	-1.619	-0.838	0.017	0	0.063	0.994	-2.356	-1.111	0.389	0.203	-0.815	0.154	0.034	0	-0.023	-0.125	1.134	-1.571	0.476	0	1.458	0.59	5.044	0
Brd4	-1.298	-1.287	-0.126	-0.934	1.973	2.017	0	1.235	-0.919	-0.205	0.191	0.603	-1.088	-1.139	0.114	-0.153	7.392	-1.191	-0.369	-3.222	-1.893	-0.585	3.732	-0.824	-3.741	-3.244	-0.147	-13.011	0.192	-0.135	0.427	-0.093	0.516	-1.467	0.447	-0.494	0.705	-0.741	0	1.8	-0.386	-0.11	1.216	1.343	-1.431	0.524	-0.636	-0.607	9.966
Brd7	-0.306	-0.345	-0.527	0	-0.97	-0.918	0	3.196	0.591	-0.754	1.728	-10.134	0	1.083	-0.883	0	0.491	2.18	0.796	0	11.968	0	0	3.648	0	0	9.967	-8.966	-0.999	-10.229	1.414	0	0.016	-6.794	0.433	10.972	-0.982	7.644	-8.966	1.416	2.562	9.967	1.15	8.963	0	0	-0.202	0	-9.966
Brd8	-0.42	1.739	0.218	5.492	1.038	-1.666	1.806	0	0.263	0.338	-0.523	-1.738	0.057	1.691	0.176	2.265	1.957	8.966	0.072	-3.592	0.24	-3.203	0	2.872	0	0	0	0	0.025	2.168	-0.128	-0.422	0.224	-0.183	-0.97	-0.192	1.142	1.233	-0.086	0.433	-1.551	1.916	-2.396	9.967	0.41	-0.099	0.092	0.492	12.2
Brd9	9.966	-8.963	1.576	11.065	1.322	-5.33	-10.628	-10.965	1.681	-0.109	-1.68	-7.966	-4.976	0.957	0.588	0.999	0.371	8.379	3.877	0	0	0	-0.694	-1.151	0	0	0	0	0	0.586	-0.256	0	3.039	-2.13	0.227	-2.101	-0.323	0	-9.966	-8.267	1.179	8.966	-0.322	12.425	0	0	3.034	0	-9.966
Brf1	1.558	0	-0.774	0	-2.683	-1.577	1.766	9.966	-1.221	-6.714	-0.893	-0.738	0	-12.188	-0.681	-7.022	0	2.175	1.723	1.322	-9.961	-0.59	-1.443	0	-1.011	-9.642	1.473	0	0	0	-0.282	8.966	-2.596	3.607	-0.555	-11.702	-5.08	-0.558	-8.966	-0.223	1.791	0	0.7	-4.807	0	11.189	-2.128	0	0
Brf2	0	0	-0.174	0	7.644	2.216	0	0	-0.221	-0.478	0.36	-9.451	0	0	-1.188	0	0.414	-9.967	1.03	0	0	0	7.794	0	0	0	0	0	12.29	0	0	0	-1.62	-11.774	1.48	-6.644	11.287	0	0	-7.966	0	0	-9.966	-2.931	0	10.229	-10.964	0	0
Bri3	10.967	0	0	0	0	0	0	9.966	-9.966	0	0	0	0	0	9.036	0	0	0	0	0	0	0	0	0	0	0	0	0	0	0	0	0	-0.758	0	-0.406	0	0	0	8.16	0	0	0	0	0	0	0	0	0	0
Bri3bp	-0.409	-10.557	-0.416	0	-8.405	1	-2.086	-11.372	0.992	-0.314	-0.392	-1.294	-2.602	0	-0.084	9.967	0	-8.966	-0.969	-6.644	1.91	-2.597	0	-12.686	-8.379	-3.973	0.12	0	-9.074	2.051	-1.817	-1.292	0.58	-0.073	-0.784	0	0.791	9.969	0	-0.671	-0.802	0.485	-0.317	-0.705	-7.16	6.644	-1.095	0.886	1.322
Brip1	-0.984	2.32	0.636	1.364	-1.979	-1	-0.415	8.966	-0.818	0.067	0.052	-4.957	-9.379	-2.306	-1.406	-0.899	1.11	0.699	0.295	-11.559	0	0	0	9.966	0	0	0.876	9.371	-1.321	-0.494	7.16	-4.464	0.17	2	0.094	1.462	-1.585	0.322	0	1.368	-1.405	2.287	-0.1	-7.966	7.644	2.907	0.239	-0.139	1.32
Brix1	-0.478	0	-0.772	-0.09	0	-1.998	-0.434	1.678	-2.037	-1.488	-0.568	1.974	-4.973	0	-0.313	-12.551	0.956	1.264	0.39	0	0.838	0	-0.584	0	-1.806	0	0.273	-12.081	6.794	0	-0.666	0	1.967	-0.824	-0.327	2.17	0	2.734	-5.644	-11.399	-0.012	0.26	-0.046	-1.361	0	0	0.322	0	-7.895
Brk1	0	0	0	0	0	0	0	0	0	0	0	0	0	0	-0.464	0	5.426	0	0.293	0	0	-5.413	0	0	0	0	0	-0.248	0	0	0	0	0	0	0	0	0	-0.126	-0.129	0	0	0.384	-0.348	-8.379	-1.346	0	-12.431	-12.779	0
Brme1	8.379	0	0	0	0	9.702	0	0	0	-10.288	-12.965	0	-7.16	0	3.828	0	0	10.551	3.265	0	9.966	0	0	0	0	0	0	0	0	0	0.999	0	-7.267	0	4.056	8.966	0	0	0	0	1.69	-7.794	-0.626	8.379	0	0	0	0	0
Brms1	0	0	0	0	-2.864	0	-1.417	-10.644	0.108	-6.066	-2.532	-0.452	0	0	0.049	0	-1.37	0.999	1.858	0	0	0	0	0	0	0	0	0	0	0	2.976	0	-1.001	-9.967	0.262	-6.966	2.434	0	0	9.229	-2.324	2.171	-2.99	0	0	9.966	-1.322	0	0
Brms1l	0.736	7.022	0.622	-0.589	-0.111	-6.267	1.029	-7.966	-0.069	11.187	1.591	-0.837	-0.699	1.738	0.306	-2.426	0	2.222	0	7.966	-9.085	0	-1.731	0	-0.637	0	0.311	3.164	0	0	0	0	-0.827	6.066	-0.198	-0.009	0	0	0	0.808	1.686	0	2.687	-0.021	-1.048	0	-2.537	-6.794	0
Brox	-1.19	9.966	0.231	1.52	1.848	0	0	0.365	-0.656	0	-0.821	9.967	0	0	-0.3	1	0	11.552	0.384	0	1.487	0	0	-1.117	0	-6.794	0.736	-1.997	0	-0.22	0.205	-1.7	-0.516	-2	-1.374	-2.879	0	0	7.16	0	-0.099	0	-10.966	-0.416	0	0	0.279	0	-10.966
Brpf1	0.121	0.871	0.267	-0.074	2.499	0.64	-0.996	-0.677	1.161	-0.47	-0.087	0.425	0.038	-1.425	-0.506	-4.138	-10.771	-0.605	0.136	8.647	0.477	-0.882	-3.637	-2.099	-0.285	2.919	0.53	-2.308	0.21	1.494	0.432	-1.006	1.03	0.464	-0.077	-1.329	-2.407	0.721	-1.727	-0.126	-0.557	-0.788	-1.007	2.344	-5	-7.066	-0.308	0	8.966
Brpf3	0.975	-9.961	0.279	0	-1.928	0.116	2.986	-11.38	1.238	0.427	-0.178	0.054	0	0	0.161	0	-10.958	9.957	-0.537	0	11.545	0.109	0	4.463	0	1.151	1.048	-1.47	-8.969	-0.176	0.503	0	4.74	-0.405	1.257	-1.739	-7.384	-1.078	1.868	0	0.926	-1.395	-3.52	-3.625	0	8.966	-1.88	-9.966	14.868
Brs3	0	0	-1	0	0	0	0	0	4.002	0	8.618	0	0	0	0.147	0	0	0	0	0	9.966	0	0	-9.966	0	0	0	0	0	0	0	7.16	2.511	0	-10.966	0	0	0	0	0	0.222	0.848	0	11.965	0	0	0	0	0
Brsk1	-8.966	-8.16	0.586	0	0	7.644	-9.967	0	0.07	-2.733	1.751	0	0	0	0.917	0	0	-9.967	1.919	0	0.264	-12.774	0	0	0	10.965	2.778	0	0	0	-1.584	9.964	0.821	-9.382	0.699	2.587	6.15	-1.474	-1.298	0	-7.644	0	-0.277	9.382	0	0	6.267	0	-11.382
Brwd1	0.036	7.16	-0.376	-0.341	-0.376	-2.341	-0.472	-0.233	-0.352	-0.876	-0.318	-0.532	-0.216	3.119	-0.585	-0.146	0.554	-2.775	0.401	0.791	1.506	1.004	-4.297	-2.579	6.966	9.982	0.899	-9.966	0.543	0	0.118	-2.256	0.579	0.085	-0.74	-0.113	1.026	-2.893	-11.286	-0.201	0.049	-0.097	-0.374	-1.064	-0.004	0.076	0.44	-2.384	0.077
Brwd3	1.051	-0.381	0.789	-0.069	-0.559	-5.755	0	0.212	-0.304	0.233	0.144	0.974	-1.788	0.832	-0.064	-3.037	-1.331	-0.946	-0.432	-2.272	2.146	-9.967	-2.583	-1.864	0.914	-7.384	1.792	-1.792	0.281	-0.468	0.746	0.924	0.255	0.387	-0.522	-0.524	0.117	1.666	0.628	2.722	-0.105	-2.118	-0.457	-0.818	0.836	-2.307	0.761	-0.657	-2.594
Bscl2	0	0	2.723	0	0	0	0	0	-0.388	-1.36	-3.087	-1.808	-10.382	8.379	2.793	9.966	0	10.966	3.978	0	0	-3.907	0	0	0	0	0.693	0	8.966	0	-2.585	0	0	0	1.414	0	0	8.966	0	-1.584	-8.379	-3.322	0.378	0	0	0	-8.379	0	0
Bsdc1	0	0.585	0.221	0	0	0	0	-12.771	-1.896	9.644	0	-1.989	0	0	2.003	0	0	0	0	0	0	0	0	0	0	0	-0.415	0	0	0	0.88	0	-10.852	8.966	0.139	-7.16	0	0	2.06	-1.608	-2.728	7.966	8.644	9.966	0	0.418	0.642	-11.288	0
Bsg	0	0	0.235	-4.459	-0.228	0.78	0.375	-0.082	-0.051	-0.884	0.206	0.152	0	-2.392	-0.346	0	0	-0.009	2.722	0	-2.807	0.438	0	1.851	4.706	-0.854	11.386	0	-3.003	-1.28	-1.174	9.956	0.519	-1.911	-0.011	0	1.558	-0.054	-0.518	0	-0.058	0.176	-0.888	5.209	0	-14.373	0.198	0.756	0.996
Bsn	0	0	0.918	0	8.379	0	0	0	-2.362	-0.237	1.098	0	0	0	-1.821	0	0	-0.749	0	0	0	0	9.966	9.966	0	0	0.395	0	0	0	-1	0	0	12.287	-0.22	0	-9.966	1.17	9.966	8.379	0	7.966	8.745	-10.649	0	0	-2.041	0	0
Bst2	0	0	0	0	0	0	0	0	-5.807	-8.379	-0.572	0	0	0	0.681	0	0	8.966	2.115	0.809	0.689	12.807	8.969	0	0	0	0	0	0	0	0	0	-8.966	0	2.036	-1.012	2.716	9.967	0	0	0.723	0	2.949	0	0	0	11.667	0	0
Btaf1	2.312	1.289	0.155	-0.12	0.24	-0.469	1.587	1.69	-0.256	1.235	-0.415	-0.126	1.509	1.669	-0.021	-0.543	-2.321	2.634	-1.234	2.244	2.808	-0.283	0	-1.115	-0.015	1.414	0	-8.954	0.887	-1.223	-1.412	-0.555	0.579	0.143	-0.283	1.522	0.586	-4.801	0.333	-1.605	-0.977	5.644	0.138	0.586	-0.05	-0.124	-1.568	0.345	-3.818
Btbd1	-1.11	-0.285	1.513	10.7	-0.471	0	0	-8.379	-0.977	1.426	-1.093	1.907	-2.242	0	-0.999	-1.909	1.084	-9.382	0.682	0	-10.451	0	-6.508	0	-11.188	-6.794	2.177	0	-8.644	0	0.681	0	11.005	0	-0.569	1.092	0.485	-2.322	-0.887	-8.966	8.683	-0.811	8.581	-9.966	-11.858	1.906	-0.604	-0.728	-0.963
Btbd10	-0.807	0	-0.63	-1.678	-0.738	0	0	0	0.06	-7.16	1.021	1.283	-8.969	0	1.272	1.525	0	8.907	0.943	-3.809	0.239	0	0	0	10.787	0	0	0	8.966	8.379	-1.305	0	-2.044	0	-0.826	3.157	-9.966	7.16	0	0	-0.491	-1.341	0.789	-2.582	8.644	0.873	0.365	0	-2.586
Btbd19	-9.966	0	11.017	0	0	0	0	0	0	0	3.943	0	0	0	-2.173	9.379	0	0	-8.379	0	0	-2.322	0	11.288	0	0	8.966	0	0	0	2.431	0	5.833	0	0	1.723	0	0	0	0	-0.876	7.644	9.966	0	0	0	-3.62	8.966	0
Btbd2	0	0	-1.069	0	0	0	-9.966	0	0.889	8.966	-10.965	0	0	0.22	-1.084	0	0	-9.966	2.44	0	3.283	-0.416	0	-1.039	0	0	0	0	0	0	3.908	0	-9.966	1.722	2.377	0	0	8.379	0	-6.794	-3.7	-7.794	0.153	2.497	0	0	1.963	-0.586	0
Btbd3	0.092	-9.957	0.494	2.458	0.693	2.584	-5.524	-1.146	0.626	-0.22	2.35	2.322	-9.647	0	1.023	-1.533	-11.96	-1.499	0.281	0.921	-2	0	0	-13.829	0	0	1.117	0	-8.379	-2.149	3.092	-3.248	0.786	0	3.247	0	-2.186	0	-0.997	-0.45	-0.351	0.291	-0.486	0.268	-1.299	0	-0.52	-1.312	-8.963
Btbd7	1.167	-2.736	0.548	-0.534	-0.15	1.403	0	1.975	-0.834	0.978	1.192	0.857	0.167	0.25	-0.142	0.447	-1.248	-2.644	-1.202	-5.397	-3.827	2.037	-0.504	-1.111	7.637	-0.716	0	7.384	-1.662	-0.375	-0.698	1.448	0.688	-3.373	-0.096	1.228	0.2	0.023	-0.115	0.812	-0.33	2.376	-1.296	-0.97	0.095	0.98	0.939	-1.722	0.867
Btbd8	9.966	-10.967	0.79	0	0	0	0	0	-3.582	0	1	-7.16	0	0	1.206	0	-10.414	0	-10.966	0	0	0	-9.966	0	0	0	0	0	0	0	-11.551	0	0	0	-1.202	-1.264	3.368	0	0	-8.966	-9.451	0	0	8.966	0	0	11.659	0	8.966
Btbd9	3.039	0	0.464	0.849	0.51	-9.551	0	-0.926	-2.474	-0.632	-1.032	-0.913	0	-0.996	0.612	1.329	2.573	0.025	-1.527	0	0	-2.585	0	1.53	0	0	0.012	1.823	8.379	7.966	3.404	8.966	2.548	8.827	-0.407	6.375	-2.581	-2.65	0	7.794	-2.014	-1.869	0.88	1.19	-9.967	-0.869	-0.084	-7.877	-10.964
Btd	0	0	2.529	0	-9.966	9.966	0	0.09	0.874	-8.966	0.269	1.221	0	-11.966	0.468	1.81	0	0	-7.966	0	0	-9.382	8.16	0	0	0	0	7.966	0	0	-10.967	0	0	-9.551	9.966	0	0	0	0	0	-2.113	0	1.169	-12.966	0	-3.322	-0.675	0	0
Btf3	0.884	0.649	-0.287	0.802	-0.569	0	0	0	-1.553	0	-0.441	0	0	-0.071	-0.188	0.424	0	0.737	0.223	0	0	0.305	0	0	0	0	9.961	0	0.457	-7.066	-0.63	1.411	-0.221	0	0.43	0	0	0	0	0	10.699	0	0	10.961	0	0	0.23	0	0
Btf3l4	0	0.001	-0.536	1.056	1.706	0	0	0	8.966	0	2.435	0	0.675	0	0.084	1.142	0	0	0.065	0	1.171	0	0	0	0	0	-5.977	0	0	0	0	-6.375	0.866	0	1.292	0	-6.966	0	0	0.793	0	0	9.967	1.194	6.714	0	-0.641	-9.963	0
Btg1	0	-9.382	11.966	9.288	0	0	0	0	0	-9.966	-10.167	0	-8.379	7.966	1.146	-11.38	0	0	0	0	0	0	0	0	0	0	0	0	0	2.095	3	0	2.584	9.966	1.781	0	0	0	-0.125	2.441	0.232	-10.754	-0.961	-0.396	0	0	-0.906	7.384	12.288
Btg2	0	0	4.858	5.585	0	9.644	0	0	0	-8.574	-0.069	0	-1	0	1.524	8.966	0	0	-7.384	0	0	0	0	-8.464	0	0	0	0	0	0	5.977	-8.966	0	-0.586	1.17	0	-8.379	9.967	0	0	0.029	0	2.622	0.192	0	0	-11.38	0	0
Btg3	-0.387	0	0.021	0	-0.541	0	5.672	0	-0.105	4.129	0.31	8.966	0	0	0.316	-8.644	-2.077	0	-0.581	8.963	3.277	0	0	-0.333	0	0	0	0	0	0	-3.222	-11.548	0.262	0	0.652	0	0	0.837	-1.074	2.046	-0.931	9.382	0	0	0	1.458	-15.698	0	0
Btrc	-0.739	0	-0.224	0.988	3.909	0	-9.967	-0.984	0.27	2.605	4.437	8.366	8.966	0	0.449	10.702	-2.202	0	2.924	-1.907	0	1.806	0	1.818	0	0	0.322	1.2	0	9.964	0.739	0	0	3.583	-1.716	10.966	0.89	-0.778	1.796	0.658	2.264	0	-0.329	0	8.257	3.217	0.171	0	-6.966
Bub1	0.634	1.679	-0.417	-1.487	-0.004	1.531	0	-2.239	-1.055	0.152	0.887	-3.352	-2.837	1.245	0.402	0.038	-8.801	-0.509	0.824	9.964	0	0.74	0	0	-8.644	0	-1.894	0	-0.006	0	2.069	0	0.448	9.771	1.192	-0.264	-8.679	0	0	2.151	0.038	7.966	-0.585	-1.299	1.497	0	8.379	2.313	1.365
Bub1b	3.204	-4.884	-0.505	-9.954	0	1.143	0	-3.617	0.075	-1.189	-0.197	-0.949	0	-1.217	0.004	2.004	0.071	-10.954	-0.13	-11.54	0	-1.264	1.746	0.847	3.153	-9.954	0	0	-7.384	11.557	1.279	-9.382	0.257	-1.262	-0.998	0	-0.169	-0.414	0.811	1.59	-1.636	0.871	0	0.884	-0.059	0.728	0.231	-9.966	0
Bub3	-1.997	-0.591	0.907	0	-1.334	0	0.112	0.655	1.103	2.25	0.809	-2.077	-8.615	-10.963	-0.43	0	-2.4	0	0.71	0.64	-0.263	0	10.961	-1.807	-3.906	2.594	-0.891	-12.702	0	0	-1.527	10.969	0.384	8.285	-0.046	2.373	0	0	0	-1.797	-0.269	1.476	4.735	2.553	-1.671	0	0.064	0.483	0
Bud13	0	0	1.368	0	-7.966	0	0	0	-9.551	0.409	1.148	-11.967	0	0	0.7	0	-0.224	0	2.399	0	-10.966	0	0	2.222	0	0	3.065	0	0	0	-0.387	0	-1.066	0	0.839	0.684	8.551	6.794	0	1.568	2.148	-0.9	-1.381	8.644	-0.003	0	0	0	0
Bud23	11.551	0	3.544	0	0	2.932	0	0	1.002	-7.644	0	0	0	0.3	-1.597	0	0	0	-1.906	0	0	0	-1.708	0.624	0	0	-1.072	0	0	0	4.177	0	1.584	-1.585	-0.964	0	0	-9.966	0	0	-1.387	0	2	1.044	0	0	0	0	0
Bud31	0.138	0.611	-1.496	-10.964	-8.644	10.963	-0.85	0	-0.224	0	0.534	0.654	0	0	0.319	0	0.337	2.904	0.181	0	0	-0.744	-2.016	0	0	0	0	-1.317	-3.223	1.963	7.644	-0.414	-0.304	0	0.544	0.676	-0.348	-11.286	0	3.012	-0.99	0	-0.218	0	0	0	0	0	-9.967
Bysl	-8.16	0	0.444	0	-10.23	-1.405	-1.255	-9.414	-2.583	0.744	-0.249	0.244	0	-1.257	0.107	0	0	1.772	1.928	0	-2.8	-8.644	-0.369	9.964	0	0	7.644	-8.379	0	0	1.429	0	-2.12	-0.487	-0.07	0.098	-1.321	0	0	-0.218	0.483	-0.124	0.689	-1.115	0	0.945	0.565	-6.966	0
Bzw1	0.013	0.311	-0.589	-0.325	1.056	-1.379	-8.379	-0.586	0.346	-0.32	-0.309	0.277	-0.09	-2.699	-0.007	-0.195	0.013	0.856	1.792	-0.638	1.148	-8.966	-7.459	-2.025	0	0	0.365	0	-7.358	0	-1.181	-0.14	0.446	1.116	0.227	0.122	0.541	0.835	0	-0.474	3.279	-1.928	-1.662	-0.003	-0.273	0.311	0.753	0.478	0.295
Bzw2	-0.077	0	-0.453	-1.332	0.736	7.877	0	3.322	1.275	0.636	0.78	-0.195	0	9.969	0.144	0	-8.644	1.96	-0.66	-8.379	0	-5.087	0	0	0	0	-1.408	0	0	0	-1.2	-1.637	-0.552	-0.378	2.49	1.836	-6.883	-10.38	0	-1.322	-0.362	-3.502	-0.817	-0.894	0	2.581	-1.124	-1.588	0
C030006K11Rik	0	0	0	0	0	0	0	0	-3.907	0	0	9.449	0	-10.967	0.047	0	0	0	0	0	0	0	0	0	0	0	-10.967	0	0	0	0	0	0	0	0	0	0	0	0	0	0	1.644	0	0	0	0	0	0	0
C1d	1	0	7.966	0	-0.19	0	0	0	7.644	-11.967	0	0	0	0	-0.01	-0.586	0	0	-11.344	0	0	0	0	0	0	0	0	0	0	0	-8.966	0	2.516	0	1.309	0	-1.129	0	0	0	0	-8.966	0	-3.3	0	-0.559	0	0	0
C1galt1	1.119	-2.501	0.307	-0.651	-0.554	-11.875	0	-0.317	1.425	-1.089	0.288	-0.512	-1.476	0.425	-0.416	0.826	-0.048	-0.003	0.122	9.97	-10.969	-10.704	-5.083	-1.026	0	-2.001	0.915	0.409	0	-9.555	-0.956	-3.069	0.134	0.142	-0.254	-2.638	-0.692	0	-0.311	1.16	0.619	-2.042	-1.404	-0.166	1.039	-2.155	-0.041	4.655	-1.006
C1galt1c1	6.644	0	-1.908	-0.821	-1.415	-1.171	0	0	-3.322	0	9.966	0	0	0	0.177	10.773	13.61	-1.264	0	-8.966	0	0	-0.418	0	0	0	0	0	9.382	0	1.025	0	-0.444	2.584	0.959	0	0	0	0	-3.752	-0.707	-0.168	-0.264	1	0	0	-1.354	0	11.082
C1qbp	-6.714	0	-0.677	-3.804	-0.949	0	-1.43	-0.041	0.516	-5.248	0.53	0	-1.752	-0.118	-0.194	-10.966	1.589	0	0	-3	0.414	3.619	0	0	0	0	-2.383	0	8.969	0	0.367	-0.023	0	0.691	9.226	1.627	-8.966	9.966	0	0	0	0	1.001	0	0	3.396	6.508	0	0
C1qtnf6	0	0	-1.173	0	1.154	-13.144	1.322	-10.967	9.119	-0.727	0.961	-3.082	0	1.698	0.06	10.961	0	-9.974	2.96	-7.693	8.379	9.642	8.969	11.289	1.586	3.206	0	0	0	0	0.808	0	0	6.794	-2.612	0.667	1.238	-0.365	0	-0.002	0.581	-0.393	0.372	0.695	-0.829	2.41	2.208	0.877	0
C1ra	0	7.16	1.348	10.136	-1.358	-11.966	2.249	7.129	7.937	6.714	1.515	7.966	0	10.425	-1.077	0	8.379	0	-0.234	0	0	0.416	0	-8.966	0	0	0	0	0	8.379	0	0	-3.9	-11.551	1.576	0	-4.176	8.16	0	0	6.883	13.133	7.966	8.379	0	-10.38	0	0	0
C1rb	9.058	9.967	0.935	9.157	0	0	0	-7.384	9.157	7.229	0.585	0	0	10.967	-3.104	0	0	0	7.741	0	6.966	10.159	0	0	0	0	0	0	0	8.379	0	0	-2.389	8.119	-0.315	0	0	7.966	0	0	-1.169	10.136	0	10.552	0	8.379	0	0	0
C1rl	10.965	0	0	-11.965	11.966	0	0	0	0	-10.965	-0.704	3	0	0	1.514	0	9.964	0	0	0	0	9.964	0	8.966	0	0	0	0	0	10.552	0	0	5.977	-10.967	-0.615	0	0	0	-1.848	0	2.663	0	-1.346	-10.702	0	10.55	2.597	7.16	0
C1s1	10.86	2.029	-1.938	7.267	12.426	0	11.871	10.046	-1.124	7.883	-0.908	-8.966	0	-2.323	1.956	-10.551	0.688	12.548	-2.667	0	9.373	11.556	0	7.644	0	0	0	0	0	0	-1.001	7.508	-3.644	11.081	-2.442	0.977	0	10.971	0	8.604	1.697	5.087	8.129	0	6.794	6.794	-0.584	10.307	10.966
C1s2	0	11.967	0.848	8.966	10.703	9.966	0	12.841	10.552	5.954	11.774	0	0	9.382	-1.339	0.416	0	0	9.966	0	-9.382	9.382	0	0	9.967	0	0	0	0	0	9.967	11.551	0	0	10.059	9.644	0	0	0	11.551	-0.093	8.966	9.574	0	-1.894	0	11.214	-1.582	7.644
C2	0	8.966	-1.18	0	-2.582	0	0	0	-9.587	-0.907	-9.382	0.772	0	0.201	0.785	0	1.999	-8.966	-0.166	0	0	-8.379	0	0	0	0	7.16	0	-10.703	0	-9.382	0	-8.358	9.966	11.036	1.586	-8.966	1.744	0	0	0.849	-10.966	-0.945	0	0	-7.966	-0.621	-11.965	0
C2cd2	-11.653	8.379	1.501	0	1.171	7.508	0	-10.552	-7.384	1.459	-1.308	1.493	-8.969	-10.967	-0.107	0	-10.703	1	0.809	0	0	-7.16	0	9.379	0	0	-11.38	0	-8.969	0	-1.42	-6.508	3.032	-10.967	-8.388	-5.977	-1.051	0	0	1.301	-0.059	0.322	-1.001	-0.929	-6.644	8.966	2.351	7.966	0
C2cd2l	-7.644	3.392	-2.274	0	0	-0.454	0	0.46	-0.521	4.484	1.697	-3.811	0	1.422	1.066	-7.384	1.373	-0.525	-7.768	-10.966	-2.261	-5.044	0.394	6.066	-6.883	0.486	-10.287	0	-0.898	-1.625	-0.133	0	0.586	-0.546	-0.721	5.392	-1.597	1.122	1.258	-7.547	2.477	1.492	0.442	-0.364	-0.919	0.553	-1.056	-1.586	0
C2cd3	9.723	8.5	0.118	8.966	0.438	2.76	8.379	8.129	1.799	-1.912	-1.007	0.733	7.966	-3.956	-0.531	3.37	1	-8.966	0.522	-1.932	-0.129	-3.452	-0.586	-10.654	1.288	0	-1.572	0	0	-7.16	0.909	1.469	-1.717	-2.617	0.264	-0.162	-1.043	-1.762	-0.73	9.379	1.338	0.417	0.674	2.097	3.04	0.261	-0.134	-0.638	0.38
C2cd5	0.672	0.323	1.931	0	-0.637	-1.203	-9.382	-0.307	1.102	-1.249	-0.832	0.084	-1.261	-0.331	-1.023	-3.32	8.379	7.966	-0.65	-0.988	0	1.694	-8.229	0	-11.973	-9.966	-11.081	0	0	0.852	0.36	3.317	1.082	-0.028	0.211	-2.641	-1.22	-2.644	-9.087	-2.148	-0.432	1.008	-0.267	0.87	-1.167	-2.378	-1.198	1.492	-10.84
C330018D20Rik	9.966	0	7.384	-9.966	0	0	0	0	0	0	0	0	0	0	1.015	0	9.966	0	0	0	0	0	0	0	0	0	0	0	0	0	0	0	0	0	0	-9.966	0	0	0	0	0	0	0	0	0	0	-7.966	0	0
C5ar2	0	0	0	0	0.377	0	0	0	0	0	0.149	0	0	0	0.036	0	0	0	0	0	0	-1.126	0	0	0	0	0	0	0	-0.49	0	0	0	0	-3.7	0	-1.871	0	0	0	0	0	0	0	0	0	0	0	0
C77080	10.966	-13.103	-3.761	0	-2.092	0.322	-16.327	-11.277	0.442	2.647	0.361	10.972	0	-0.849	-0.29	0.572	0.737	-13.064	-2.474	-1.297	1.514	0.561	1.907	0.787	-15.137	-7.592	0.592	9.382	-0.789	4.856	1.16	1.155	0	-0.447	-0.501	0.113	-1.205	-0.594	-0.716	-0.184	1.912	0.18	0.193	-2.322	0	0	0.035	-2.642	-8.983
C87436	-8.966	0	7.895	0	0	0	0	0	4.28	12.468	2.978	-10.966	0	0	-0.532	0	10.966	0	10.966	0	0	-2.585	0	-0.001	0	0	0	0	-2	0	-3.892	1.756	-2.85	0	-1.163	0	0	0	0	-11.966	-2.03	0	8.966	7.384	0	0	-9.382	0	10.229
C8g	0	0	0	0	0	0	0	0	0	0	-7.384	0	0	0	8.644	0	0	0	0	0	0	0	0	0	0	0	0	0	0	0	0	0	0	0	0	0	0	0	0	0	0	0	0	0	0	0	0	0	0
C9orf72	-11.551	0	1.585	-0.289	7.384	0	0	11.965	2.774	10.966	0.141	0	-7.384	0	-1.143	-8.966	0	0	-8.644	0	0	0	0	-9.966	0	0	0	0	0	0	0	0	0.304	-7.966	-2.941	0	-8.19	0	0	9.966	0.081	9.702	0	0	0	1.321	3.127	10.966	0
Caap1	-0.001	0	0.495	-9.551	0	0	0	-10.967	0.093	-7.384	1.443	0	1.374	0	0.694	0	0	0	8.379	0	0	0	0	0	0	0	0	0	0	0	1.954	-8.966	-0.678	-9.036	1.251	0.492	0	0	4.091	-10.551	-1.448	0	0	-2.239	0	0	-10.159	0	0
Cab39	-2.091	-0.066	-0.86	0.425	-1.165	0	0	5.285	0.619	-1.065	-1.23	0.383	8.439	9.377	-0.329	0.261	1.045	10.554	-3.046	-1.139	8.966	-3.924	0	-10.969	0.432	0	1.082	0	-1.004	0.235	-0.319	-1.393	-1.325	7.801	0.11	0.865	-8.704	8.969	0	0.528	0.085	0	1.757	-0.89	-0.402	-1.509	-0.719	-9.613	12.356
Cab39l	1.541	0	-1.077	0	8.379	0	0	-9.644	-2.001	-9.743	-11.081	0.737	-10.702	0	0.18	0	-7.966	0	3.506	0	2.012	0	0	-13.799	0	0	0	0	0	0	0	0	-0.198	-2.708	2.699	0	0	2.221	-10.967	0	-7.313	1.432	4.505	0	0.222	0	0	0	0
Cabin1	0	2.926	1.457	9.967	-0.266	1.536	-1.276	-8.644	-0.913	-0.919	0.331	-0.62	0	0.151	0.786	0	2.676	-1.396	-0.104	12.964	0.515	1.978	-0.744	2.509	-1.806	-10.969	-6.794	-1.516	0.005	1.022	-2.14	11.228	1.061	1.339	0.668	1.666	0	1.868	-2.094	0	1.463	-8.285	0.227	-0.752	-8.972	12.38	0.395	0	0
Cables2	-1.4	2.07	-1.808	8.577	0	0	-10.966	0	-8.644	-0.807	0.807	0.71	10.38	0	-0.649	0	0	0	-0.927	9.967	0	0	0	7.966	0	0	-2.421	0	0	0	0	0	1.017	0	4.6	0	0	9.379	-9.966	7.966	0.196	2.586	0	0	0	-1.169	-0.584	-7.384	0
Cabp1	0	-11.551	10.551	0	0	10.118	13.968	0	0	0	6.883	0	0	0	2.387	8.966	0	0	-9.506	0	0	0	0	0	0	7.644	13.289	0	0	0	1	-3.806	0	5.644	0.743	-9.966	0	1.001	8.966	0	0	0	-1.908	0	0	0	0	0	0
Cacfd1	0	0	0.56	0	0	0	0	-8.644	2.348	1.993	1.442	-0.586	-2.123	0	-1.048	0	0	0	2.995	0	-2.003	0	0	-0.421	0	0	-9.377	0	7.384	-0.997	-4.493	-6.966	10.383	-4.269	1.598	0	0.493	-0.845	0	-1.444	3.86	-0.754	0	-0.297	9.966	0.791	0.746	-1.331	-0.165
Cachd1	-7.384	0	-10.967	-7.966	10.603	10.469	9.966	0	-0.999	0	-9.382	0	0	0	-1.254	0	0	-9.966	10.966	0	0	0	-9.966	0	-9.966	0	2	0	0	0	0	0	0	1.415	9.966	-9.966	-9.966	0	0	-1.998	0.221	0	0.092	0	0	0	0	0	0
Cacna1c	0	0	0	0	0	0	0	0	0	0	0	0	0	0	0	0	0	0	0	0	0	0	0	0	0	0	0	0	0	0	0	0	0	0	-7.16	0	0	0	0	0	-1.237	0	0	9.966	0	0	0	0	0
Cacnb3	0	0	1.125	0	1.958	0	-0.584	-9.518	-7.16	-9.382	0	-0.999	0	0	-2.987	0	0	0	9.966	0	0	-9.966	0	0	0	0	0	0	-9.966	0.959	0	0	0	-6.966	0	0	-7.966	-1	0	0	0	0	0	0.358	-8.966	-8.745	-7.877	0	0
Cacnb4	-0.806	0	-5.167	0	2.586	0	0	0	0	0	0	0	0	0	2.59	0	0	0	0	0	9.966	0	0	0	0	0	0	0	0	0	0	0	0	0	0	8.966	0	0	0	0	2.171	0	0	0	0	0	0	0	0
Cacng7	0	0	-9.966	0	0	12.551	0	0	0	0	0	0	0	0	0.65	0	0	0	0	0	0	0	0	0	0	-7.644	0	0	0	0	0	0	0	0	-2.979	0	0	0	0	0	0	0	0	0.585	0	0	0	0	0
Cactin	-1.996	12.968	0.208	0	0	-5.392	0	-1.411	-6	-2.124	-1.208	0	0	-1.701	0.542	0	0	0	-1.332	0	-3.083	0	0	-8.972	2.906	-0.222	1.503	9.324	5.977	0	0.734	0	0.444	-4.574	0.095	0.377	0.004	-1.339	0.011	8.966	0.61	0.335	-0.665	0	0	0	1.072	0	0
Cacul1	-1.395	-2.345	-0.309	0.697	0.295	-2.111	0	-10.966	1.78	3.492	0.585	-0.935	-10.645	-0.319	-0.31	0.508	-2.526	-1.752	-1.326	-8.974	-7.637	-0.2	9.555	0.263	0	0	-1.845	0	-2.05	0.124	0.405	-1.564	3.332	-2.252	0.507	1.506	-1.747	-1.511	9.895	-0.343	1.273	-0.579	-0.822	-0.628	0.557	-5.492	-0.091	-1.412	1.483
Cacybp	0.245	2.024	0.552	1.421	1.783	-1	0.273	-7.384	0.51	1.14	0.733	-3.283	7.366	0	-0.434	0.049	0	4.711	0.24	0	0	0	0	0	0	0	0	2.022	-2.013	-3.519	-2.151	1.651	0.601	-0.92	-0.265	-1.769	-2.585	0	0	-6.209	-0.49	-10.288	-5.248	3.414	-0.722	0.378	-1.719	-7.055	2.154
Cad	-1.743	-0.734	0.179	-3.188	2.002	0.035	0.739	0.852	-0.188	0.691	0.465	0.493	6.794	-0.475	-0.044	-0.401	-0.563	-1.734	0.285	-1.337	-0.214	0.631	-7.539	0.334	0.834	5.392	0.387	-1.441	-3.001	0.222	-0.514	0.734	-0.898	0.25	-0.006	-1.801	-0.237	0.752	0.625	0.542	-0.322	-1.411	0.124	1.487	-1.014	0.003	-1.781	-0.426	-0.227
Cadm1	1.416	-1.184	0.216	-8.966	12.97	-8.16	0	1.565	-3.585	1.997	0.916	0.846	2.306	-1.149	0.135	-1.322	3.51	-1.001	0.038	-2.17	2.464	2.059	-1.257	-0.077	0.499	-10.96	-9.966	10.55	-1.589	-2.323	-0.353	1.389	-1.821	-0.985	0.078	-4.858	0	3.062	0	-6.794	1.927	1.774	0.222	-0.345	-0.234	0.832	0.148	1.188	0.742
Cadm4	-14.779	0	1.209	0	0	1.907	0	0.645	0.804	8.267	-0.096	1.328	0	-10.968	-0.7	0	0	0	0	-0.299	-0.836	0	2.311	7.966	0	0	0.062	0	-0.586	0	-6.794	0	-3.232	0.174	0.069	-2.562	0	0	-1.592	-0.407	-0.933	-0.856	-2.663	-0.469	0	0.031	1.013	0	0
Calcoco1	2.221	0	1.233	0	1.612	0	0	9.379	1.006	0.06	-0.512	-1.662	0	0	0.104	0	0	1	2.009	-4.32	11.135	-2.016	0	0	0	0	-1.74	0	0	0	-1.067	0	2.433	4.39	0.391	0.027	0	-2.309	0	1.586	0	-0.416	-0.608	0	0	0	-0.17	0	0
Calcrl	0	0	0	0	-9.506	0	0	0	0	0	0	11.38	0	0	-0.863	0	0	0	0	0	0	0	0	0	0	0	0	0	0	0	9.966	0	0	0	0	0	0	0	0	0	9.966	0	0	0	0	0	0	0	0
Cald1	-1.071	0.954	-0.332	-1.366	-0.303	0.192	5.755	-0.828	-0.133	-0.457	0.033	0.506	-7.637	0.461	0.523	0.049	-1.009	0	-0.408	-6.781	2.354	0	-1.246	0.736	0.451	-0.033	0	0	1.8	0	0.736	0.867	-1.45	-0.247	-0.329	10.466	0.6	-0.66	-0.859	0.44	0.259	1.532	2.76	1.005	-1.037	-0.656	-1.544	9.498	-10.953
Calhm2	0	0	7.794	0	0	0	0	0	10.551	2.226	-10.551	0	0	0	0.284	0	0	0	0	0	0	0	0	0	0	0	0	0	0	12.873	0	0	0	0	8.966	0	9.76	0	0	8.966	0	0	0	0	0	0	8.966	0	0
Calhm5	9.362	7.966	-2.383	9.382	11.288	0	0	0	-1.322	0.925	1.939	0	0	0	-0.013	0	-5.322	6.15	0	9.967	0	0	0	9.966	0	0	0	0	0	-1.17	10.519	0	-1.333	0	6.109	0.322	10.966	3.88	0	10.38	-0.792	10.044	-1.452	1.905	0	-7.384	-3.985	-7.966	9.451
Calm1	-0.219	-0.749	-0.345	0.817	-0.448	1.29	-0.042	0.672	0.924	-1.209	1.013	-0.144	1.089	0.227	0.205	-0.635	-2.478	1.274	0.313	-1.072	-2.191	0.78	-0.104	-8.741	0	2.699	0.453	-14.289	12.15	1.156	0.009	-3.164	-0.376	0.124	0.532	0.096	2.151	0.74	1.568	1.92	1.326	0	-0.52	-0.211	-0.666	0.331	-0.624	-0.802	0.186
Calm2	-0.749	1.858	0.056	2.421	-0.371	-0.288	0.729	-0.849	0.585	-0.237	-0.19	-0.248	-0.442	5.087	0.017	1.838	-0.448	0	0.332	1.526	-1.433	0	0	0	0	0	-1.059	0	0	0	-0.902	-1.109	0.225	0.359	0.074	-0.11	0.26	0	0.646	-1.61	-0.225	0	0.104	-2.79	0.585	-0.463	-0.483	-3.144	0.935
Calm3	0	0.472	-0.257	4.298	0.003	2.061	0	-0.56	-0.233	0.639	-0.119	0	0	0	-0.349	1.067	1.234	11.972	0.665	6.977	-0.016	-0.705	0.629	-11.898	0.58	-7.508	0.883	-2.045	-6	-7.366	0.478	5.285	0.338	-0.798	0.032	0.662	-6.508	0.45	0.294	-0.529	0.211	0.595	0.352	-0.541	7.775	1.992	0.23	8.948	-0.866
Calml4	0	0	0	0	0	0	0	0	0	0	0	0	8.966	0	-8.16	0	0	0	0	0	0	0	0	0	0	0	0	0	0	0	-9.551	0	0	0	7.966	0	0	0	0	0	0	0	7.267	0	0	0	0	0	0
Calr	0.196	-0.859	-0.179	-0.754	-0.148	0.303	0.263	-0.412	0.014	-0.029	-0.122	-0.412	-0.141	-1.653	-0.151	-1.587	-2.956	0.076	0.132	-1.222	0.348	-0.615	1.947	0.221	-10.896	0	0.296	0	-2.51	2.412	-0.19	9.008	-0.188	-0.045	0.292	-0.646	0.001	0.247	0	1.486	-0.324	-2.195	-0.588	0.793	0	-8.895	0.313	-1.651	-1.557
Calr3	0	0	0	0	0	0	0	0	0	0	-9.382	0	0	0	-9.551	0	0	0	0	0	0	0	0	0	0	0	0	0	0	0	0	0	0	0	0	-9.382	0	0	0	0	0	0	0	0	0	0	-9.966	0	0
Calu	-0.081	0.331	0.04	-2.016	-0.25	-0.207	0.723	-3.871	0.039	-0.83	0.13	-0.691	0.153	0.323	0.081	0.352	-0.147	-1.55	0.084	-5.426	0.771	0	-0.197	0.63	0.451	0	-0.064	5.492	1.689	0.414	0.129	-0.388	-0.489	0.272	-0.073	0.303	2.202	2.629	3.409	0.099	-0.182	-0.7	-0.596	0.156	-0.819	-0.311	-0.023	1.25	0.561
Camk1	2.361	-2.942	-0.298	0	5.807	0	0	-10.306	-0.161	0.084	-0.265	-8.966	0	0	-0.608	0	0	-0.165	7.087	0	8.379	-2.128	0	0	0	0	3.356	0	0	0	2.501	0	2.626	-9.231	0.529	-5.209	0.906	-1.78	0	-11.839	-5.644	-0.23	0.047	0	0	0	-2.999	0.065	0
Camk2d	-0.002	1.08	0.783	9.551	2.414	0	0	0	-1.448	0	-1.213	-1.542	-1	1.415	0.131	0	9.551	9.966	1.75	-10.38	10.289	0	-11.968	-1	0	0	0	-10.964	11.549	4.322	-6.443	9.551	-1.773	-8.644	-4.202	-2.721	0	-10.967	0	3.439	0	0	-0.814	0.646	-0.699	-10.552	-0.067	1.668	-1.399
Camk2g	-0.156	-0.171	1.151	0	0.516	0	0	0	-2.414	2.619	1.146	2.876	2.435	0	0.095	7.644	1.066	0	-2.443	0	6.966	-1.905	0	-7.966	0	-7.055	0	0	-11.772	10.703	0	-0.528	0.53	0	0.118	0	0	-1	9.379	0.833	-1.69	-1.553	-1.27	0	0	2.905	0	0	1.275
Camk2n1	7.16	0	-2	10.966	0	0	0	0	6.375	11.551	0	-9.966	7.644	0	-1.124	0	0	0	8.966	0	0	0	0	0	0	0	0	0	0	0	9.966	0	0	0	8.379	-9.966	0	0	0	0	0	0	-6.966	0	0	0	0	0	0
Camk2n2	0	0	3.313	0	0	-8.966	0	0	-13.356	0	-0.806	0	0	0	-1.231	0	0	0	10.966	0	0	0	0	-7.966	0	0	-1	0	0	0	-7.16	0	0	1.032	2.11	0	0	0	0	0	-9.379	0.788	-4.585	-3.661	0	0	0.589	-9.964	0
Camkk1	0	0	10.644	0	11.287	-9.966	0	0	1.064	0	-1.722	1	9.966	0	-0.17	0	-9.966	0	10.04	0	0	0	-10.966	0	0	0	0	0	9.966	0	0	0	0	0	-9.382	0	0	0	0	0	10.066	9.966	-0.322	10.967	-8.966	11.551	3.737	0	0
Camkk2	3.168	9.967	2.047	-0.907	-9.551	-1.662	-0.695	0	-0.344	4.556	-0.78	-9.626	0	0	0.368	-9.964	0.212	8.966	0.09	0	0	-0.549	8.6	-8.205	-0.208	4.506	8.379	1.584	0	8.379	-0.71	0.736	-1.79	0	3.478	2.586	0	-9.2	11.968	-7.794	0.983	0	-1.625	-0.692	8.644	0.475	3.095	0.3	0
Camkmt	0	0	0	0	0	0	0	0	9.382	0	0	0	0	0	-10.469	0	0	0	0	0	0	0	0	0	0	0	0	0	0	0	0	0	0	0	0	0	0	0	0	0	0	0	8.966	0	0	0	0	0	0
Caml	0	-10.255	4.124	0	0	-8.966	0	0	12.379	0	-2.102	0	0	0	-1.079	6.644	0	0	-1.901	0	1.401	0	0	0	0	0	8.644	0	0	0	8.644	0	5.426	0	1.837	0	0	8.644	2.586	0	0	0	0	0	-8.379	-9.966	6.966	0	0
Camsap1	-0.771	-1.058	0.724	0.426	-0.903	0.152	-0.092	-1.013	-0.638	-1.274	0.04	-1.7	3.358	-0.409	-0.168	-8.972	11.696	-0.127	1.228	-1.78	1.705	3.127	0	1.799	1.477	0	1.088	2.006	-0.146	7.508	-0.181	-12.303	-0.137	1.653	0.352	-2.667	5.459	1.867	-0.716	-0.191	-1.367	0.146	0.799	-1.012	0	2.272	-1.901	0.031	0.803
Camsap2	-1.236	-7.721	-0.608	-9.285	-1.198	-0.755	2.169	-0.579	-0.422	1.194	0.11	-0.732	-3.23	-0.007	0.575	0.072	-0.105	-1.451	0.035	2.451	-2.984	0	-2.712	-10.082	0	-7.644	1.197	-11.56	-0.956	1.619	2.43	0.402	0.18	0.011	0.33	0.721	-2.557	-0.374	1.293	0.328	0.018	-0.231	0.077	0.328	2.027	-0.34	-0.873	0.87	0.418
Camta1	0	10.966	-1.979	0	-0.414	0.785	0	-9.966	1.761	12.288	-2.247	0	0	0	-0.853	0	0	-9.966	0	0	11.551	0	10.967	0	0	0	10.966	0	-11.553	0	0	0	4.342	0	1.056	11.966	0	0	0.74	10.967	1.798	-0.875	1.053	0	0	3.136	-0.434	0	0
Camta2	10.967	0.294	0.099	0	0	-2.587	-0.585	0	-0.985	-0.849	-1.213	-0.876	0	-1.003	-1.958	0	0	0	0.222	0	0	8.966	0	0	0	0	-1.089	0	0	6.794	0.808	0	0	0	0.593	-0.68	2.019	11.965	0	9.672	-0.045	-0.866	2.043	0	0	0.194	-0.445	-9.966	0
Cand1	-0.278	0.179	-0.041	-1.435	0.696	-1.082	-0.104	7.384	-0.895	0.17	-0.187	0.561	-0.511	13.133	-0.09	0.516	-1.09	0.329	0.179	-1.18	2.129	0	-9.373	-0.83	0	2.425	0.023	3.823	-0.053	0.239	0.666	-1.899	0.104	0.315	-0.139	1.551	0.896	1.446	-0.748	0.541	0.269	1.184	-0.676	-0.639	-0.89	0.402	0.247	-1.142	-0.848
Cand2	0	-10.962	-0.19	0	-0.906	0.825	-1.014	0	2.333	-1.128	-0.134	-0.551	11.556	11.228	-0.282	0	0	-8.96	0.155	9.379	-0.478	-0.964	0	1.158	-10.962	0.678	7.644	0	-9.969	0	0.473	0	-0.645	-0.358	0.822	2.144	12.483	0.435	-1.907	10.228	-0.629	-0.757	0.995	0	0	-1.17	-0.016	0	-7.16
Cant1	-0.645	-3.826	-0.773	1.174	-0.76	0.217	-1.401	0	0.277	0.007	1.556	-0.621	0	0	-0.015	7.459	0.58	0.155	1.005	-11.554	-1.394	7.644	0	1.849	0	0	-0.414	0	0	0.535	0.896	0.007	0.4	0.331	-0.252	-9.382	-0.55	3.666	0.251	10.38	1.507	10.066	-1.067	1.415	0	0	-0.778	0.989	10.972
Canx	-0.831	0.588	0.378	-0.265	-0.199	0.388	-0.222	1.769	-0.19	0.119	0.102	0.147	-0.334	-0.052	-0.071	-0.751	1.626	1.266	0.28	-12.632	0.727	0.09	0	0.273	-0.739	0	0.234	0	0.498	0.405	-0.402	0.53	0.395	0.911	0.201	-0.097	-0.602	0.081	-0.978	-0.221	-0.123	0.218	0.176	0.389	-0.154	-0.143	-0.123	0.909	-0.202
Cap1	-1.309	0.248	-0.174	-0.291	1.041	-0.814	0	0.131	-0.36	-0.277	0.394	-0.043	-0.163	-0.963	0.282	0.667	-0.938	0.873	1.438	-8.969	-0.378	7.16	0	9.961	0	0	0	0	-2.737	9.555	-2.994	-0.365	-0.767	1.781	-0.084	-0.453	-2.3	1.806	-2.337	0.485	0.096	0	0.721	0	-0.534	-2.699	-0.008	0.068	-7.972
Capg	0	0	0.816	0	0	0	0	0	0	0	5.533	8.966	0	0	-3.506	0	0	0	0	-10.967	0	0	0	0	0	0	0	0	0	0	-10.451	0	-9.551	0	7.16	0	0	6.644	0	0	12.773	0	-9.966	0	0	0	0	0	0
Capn1	0	0	0.595	0	-8.644	-10.773	0	0	-0.032	2.869	9.908	2.444	0	-10.229	-0.948	0	0	0	0.711	8.966	0	0	0	0	11.965	0	-8.644	0	9.966	0	8.496	10.966	0	-1.908	1.184	-1.872	3.174	-9.157	0	0	0.333	-1	0.963	0	0	0	1.323	0	0
Capn10	-9.382	0	-8.644	0	0	0.845	0	0	0.171	-0.702	-1.82	-8.966	0	0	0.37	0	0	0	-2.387	0	0	-0.169	0	0	0	0	0	0	0	0	0	0	0	0	0	2.323	0	0	0	-8.644	0	0	4.807	8.966	0	0	0	0	0
Capn15	0	-0.709	9.472	0	0.609	-1.531	-9.553	-3.041	1.536	1.25	-0.198	-2.691	0	-8.379	-0.794	0	0	-0.99	0	8.972	0	-2.939	0	0.081	0	9.966	-6.794	0	0	-1.586	4.156	0.377	0.455	5.322	-0.385	0	10.206	-0.295	-2.699	0	-1.267	0.912	1.04	-3.251	1.458	9.347	2	0	0
Capn2	0.267	10.317	-0.281	0.085	1.593	1.589	-0.795	0.882	-0.837	0.784	0.535	-1.387	8.963	-2.213	-0.034	-9.964	0	-0.423	0.608	0	1.335	1.003	-0.612	1.583	-2.452	-9.966	1.043	0	0	0.377	-0.11	9.967	-0.471	-1.971	0.173	-7.741	0.089	-7.16	0	0.847	-0.712	1.562	-2.148	2.199	-0.637	0	0.5	0	-9.382
Capn5	0	-10.967	0.584	0	0	9.966	0	0	1.585	-8.966	2	0	0	0	2.526	0	0	0	-0.485	0	0	0	-8.966	0	0	0	0	0	0	0	0	0	-9.16	8.379	-0.048	0	-9.382	0	0	0	-9.966	0	1.171	-10.964	0	0	-2.502	0	0
Capn7	-1.878	0	-1.37	0	-0.241	-8.379	0	0	0.053	1.654	0.683	0.523	0	2.567	0.764	-7.375	2.948	0	-1.138	-11.674	-10.965	0	0	0	0	0	0	0	0	0	-0.247	10.103	8.966	3.67	3.675	8.379	-9.574	-9.966	-6.966	9.382	-0.254	0	2.167	7.794	-10.55	1.156	-1.133	-0.64	10.55
Capns1	1.621	0.9	-10.228	-8.969	-1.458	7.966	0.239	-0.345	0	-2.034	-11.065	0	0	-0.238	0.664	0.23	0	0	0.628	9.976	-8.644	0	0	0	0	-0.244	-0.988	0	0	3.358	-0.253	-10.701	2.578	1.4	-0.186	1.164	1.018	0.129	-3.667	0.416	0.059	-0.426	-0.656	1.134	0	0.003	-8.119	0	0
Caprin1	-0.224	0.016	0.574	-0.322	1.118	-0.009	-8.997	-0.562	-0.196	0.068	-0.202	-0.453	-0.003	1.089	0.118	0.308	-0.484	0	-0.021	-2.466	-0.097	1.234	1.659	1.092	2.246	0	-0.584	0.715	-9.369	0.528	0.218	1.519	-0.003	-1.318	-0.294	0.183	0.084	1.887	0	-0.264	-0.776	1.432	0.169	0.558	-0.284	-0.179	-0.032	0.413	-0.166
Caprin2	-0.318	-9.966	-0.393	0	2	1.997	0	0	2.485	-1.171	0.915	0	0	0	0.475	0	0	-1.419	0.106	0	0	0	0	0	-9.966	0	0	0	0	1.814	5.32	0	-1.415	-8.379	-1.188	0	0	0	0	0	-0.588	0	2.336	0	10.964	3.386	-9.644	-8.745	0
Capza1	-0.977	-1.004	-0.944	0.416	-0.839	-0.155	-9.594	-0.711	1.595	0.91	0.466	0.102	1.161	0.255	-0.438	-0.697	-0.009	-0.952	0.744	0	-9.347	0	-13.722	0.1	0	-2.704	-1.419	-8.972	3.311	-0.495	-2.23	3.252	0.034	-1.358	-2.783	1.558	1.312	-2.176	0	-0.705	-0.06	-1.322	0.031	6.267	-1.391	-2.438	-0.666	10.969	2.683
Capza2	-0.675	-0.893	0.154	-0.486	-11.692	0	0.687	1.649	-0.107	0.233	0.066	2.392	-3.799	-0.706	-0.048	-0.445	2.771	1.297	-0.157	5.807	3.176	1.57	0.28	9.116	-0.949	0	11.775	0	2.54	-0.694	-3.085	0.767	-9.574	0	0.033	-2	-0.478	-0.634	-1.251	1.26	-0.037	-0.84	1.173	-0.715	0.299	0.173	0	0	0.456
Capzb	0.57	-0.97	-0.381	10.287	0	1.685	8.384	0	0.303	-1.98	0	0	0	3.017	0.959	-11.552	1.276	-10.703	-2.719	0	0	-10.962	0	-11.55	0	-0.148	-9.97	0	6.267	0.135	-1.333	0	0.37	0.402	-0.773	3.54	0.65	1.223	0	-6.375	0.058	-3.907	0.887	0.736	-9.966	0	-0.723	0	-2.337
Car13	0	0	10.38	0	-9.342	1	-0.385	0	0	0.261	1.682	0	0	-0.322	0.949	9.382	0	0	1.307	0	-1.586	0	0	0	0	0	0	0	0	0	1.644	0	0	-7.384	-1.211	0	0	0	0	0.115	0	0	-11.551	0	0	0	-0.234	8.966	0
Car14	0	0	0	6.022	0.426	1.17	0	0	-12.093	-8.966	-0.33	0	0	-0.49	-0.885	-5.505	0	0	1.062	0	0	0	0	-1.048	0	0	0	0	0	0	-2.14	-0.732	0	0	-0.819	3.415	0	-10.703	6.966	0	-0.413	-8.508	-0.544	0	0	2.034	6.794	0	0
Car5b	0	0	0	0	0	0	0	0	0	0	8.379	0	0	0	10.773	0	0	0	1	0	0	0	0	0	0	0	0	0	0	0	0	0	0	0	0	0	0	0	0	0	0	0	0	0	0	0	9.966	0	0
Car6	-1.054	0.353	-1.324	-0.225	0	-1.737	1.065	-1.543	3.033	1.207	0.602	0.885	1.653	0.453	-0.074	0.325	0	-1.117	0.404	0	0.154	0.429	0	-1.724	0	0	0	0	1.125	0	2.113	0	0.18	0	0.083	0.114	-14.324	1.054	0	0.716	0.281	0	0.705	-7.913	-3.7	0	1.068	0	-8.335
Card14	0	0	0	0	-9.966	0	0	0	-0.362	-8.379	-10.392	0	0	0	1.085	0	0	7.966	-0.761	0	-6.794	0	0	0	0	0	0	0	0	-9.966	-1.398	0	0	-1	-0.704	9.157	0	9.382	0	0.421	-0.506	0	-0.585	0	0	-3.999	0	0	0
Card6	1.151	-7.384	-1.333	-3.936	2.095	1.999	-0.62	0	-0.13	-0.025	-1.161	0.635	0	0	-0.473	-1.349	10.968	0	-6.907	9.969	0	0	0	8.966	0	0	0	0	0	0	0.788	0.168	0.037	-0.413	-1.887	2.36	-10.967	12.381	0	1.401	1.449	8.281	0.585	0	0	0	8.05	0	1.001
Carf	-9.967	-8.966	0.054	0	11.188	0	-8.379	13.057	3.291	-2.131	1.737	3.257	-9.964	-7.966	-0.404	0	9.644	9.966	-2.521	0	0	0	0	0	0	0	-12.549	0	0	-10.55	12.907	-1.001	3.799	1.36	2.365	-9.967	0	0	0	1	-4.212	0	11.97	0	9.618	10.966	0.878	0	8.16
Carhsp1	-0.585	0	0.977	0	11.773	0	0	0	0.243	4.17	10.38	-1.573	0	0	-0.639	0	-9.551	0	-10.966	-8.379	-10.451	0	0	0	0	0	0	0	0	0	0.336	-10.967	6.794	0	-7.384	0	-9.966	7.966	0	0	10.551	12.489	0.125	2.458	0	0	2	0.048	0
Carm1	0	-3.265	-0.414	-11.287	0.543	-2.584	0	-2.137	-3.938	-1.846	0.576	9.814	0	-8.963	-0.87	0.001	0	-11.967	0.351	0	-1.417	-1.59	0	9.382	0	0	2.712	0	0	3.087	7.644	12.77	8.827	7.644	0.674	0	-0.484	8.066	6.096	-0.597	-1.644	-0.621	1.412	0	0	-8.963	5.585	0	0
Carmil1	0	-8.966	-0.974	11.551	11.966	0	0	0	4.585	7.384	-2.357	11.044	0	10.966	-1.331	0	-2.321	0	-0.584	0	2.585	9.966	0	10.551	0	0	2.745	0	0	8.379	1.587	0	-10.382	1.093	-0.834	-11.55	0.586	0	0	0	0	1.723	0.816	0	0	0	4.623	0	0
Carmil3	8.379	0	0	0	0	9.966	0	0	0	0	-0.999	8.966	0	0	-7.267	0	0	0	0	0	0	0	0	0	0	0	0	-9.966	0	0	0	0	0	0	-2.17	0	9.966	-11.965	0	0	-1.322	0	8.644	0	0	0	12.288	0	0
Carnmt1	1.022	8.966	-0.703	-0.595	0	0	0	9.964	1.188	0.872	-0.051	-3.129	-9.342	0	-0.407	-6.508	1.301	-10.967	3.275	0	0.434	0	0	0	0	0	-10.967	0	1.122	0	-10.288	-2.119	-0.136	0.414	-1.651	0.255	9.967	0.099	-7.966	1.357	1.816	0	-0.586	-1.039	1.414	0	0	-0.908	1.582
Carns1	0	0	0	-10.703	0	0.322	0	0	0	7.966	0.439	0	0	0	-0.709	0	0	0	-1.198	0	0	0	0	0	0	0	0	0	0	0	0.365	0	0	0	9.964	0	2.536	10.774	0	0	1.13	-0.224	-0.49	0	0	0	0.416	0	0
Cars	0.431	0.239	-0.733	0	-0.811	-3.776	-2.999	-0.977	-0.276	1.905	-1.505	0	9.964	0	0.208	0.278	4.141	0.277	10.382	0.988	-3.393	-0.037	0	9.967	0	0	-1.374	1.034	0	-0.039	0.699	0	0.159	-0.607	3.092	-2.069	-1.645	3.348	5.045	-1.354	0.298	4.664	-0.681	0	0	2.523	0.291	0.921	0
Cars2	-1.155	0	9.966	0	10.189	-0.019	-7.966	0	2.063	10.967	-2.008	0	0	12.289	-1.374	9.966	0	0	0	0	0	9.229	1.543	0	0	0	0	0	0	0	0	0	8.379	9.451	-0.503	-9.966	0	1.171	8.379	0	0.091	0	-1.047	0	0	0	-10.966	0	0
Casc3	1.579	-1.958	-1.172	0	8.119	8.379	-9.966	1.34	0.234	0.146	1.327	1.714	0	0.166	0.1	12.398	0	-1.171	-0.095	-6.15	0.567	0	-11.426	-7.966	0	0	-1.552	0	-1.171	-0.558	0.222	0	-0.726	1.117	0.911	-3.065	-0.089	-10	-1.565	-0.283	0.228	0.943	-0.025	0.638	0	0	0.563	0	8.379
Casd1	0.276	-0.987	-1.3	0.626	-0.284	0.097	-10.55	-0.751	-0.405	1.552	0.35	0.416	-1.266	0.678	-0.183	-5.977	-1.241	5.883	1.01	0.172	3.68	-11.285	0.001	3.313	0	0	0	-2.85	-9.382	-9.966	1.093	10.118	0.787	1.735	0.058	-1.649	0.208	0	3.059	-0.15	-0.563	0	0	0	-0.735	0.581	0.672	-0.116	-0.059
Cask	0.704	1.462	1.164	-2	0	0	0.947	-7.384	1.626	0.403	2.091	11.702	-1.908	6.966	0.988	-1.586	0.483	-8.379	-3.426	-3.171	3.909	0	0	0	-0.565	0	0.611	0	-10.961	0	-9.382	0	1.686	-0.013	-3.005	-1.315	1.37	0	0	0.249	-1.609	-0.678	-7.16	-8.551	-2.568	0	1.481	1.349	0
Caskin2	0	0	-2.092	0	-9.967	0	0	-3.992	0.941	4.392	-0.854	0	0	0	0.899	0	0	9.966	0.353	0	0.738	-10.703	0	2.323	0	1.001	9.967	0	0	-1.171	1.807	0	0	0.264	0.305	0	4.895	-6.644	0	-1.105	0.782	7.508	3.999	0.582	0	0	-8.966	0	0
Casp2	-2.137	-3.494	0.383	-10.645	1.603	1.512	0	0.189	0.962	-0.59	-0.305	12.194	-3.005	1.5	-0.22	-1.615	0	-0.945	2.792	-0.225	-0.589	-1.099	0.386	-6.375	0.256	0	-10.842	0	0	-9.061	-0.206	0	1.789	0.845	-0.259	0.685	0.296	-0.493	0	1.913	1.227	-1.3	-0.473	1.373	-0.012	-1.285	0.012	0	0
Casp3	-0.369	0	-1.801	3.587	-2.053	-10.307	-9.966	0.62	0.198	4.837	0	-0.206	-2.42	11.968	-0.276	0	-11.287	0	0.016	0	-8.963	0	0	0	0	0	0	-9.379	-9.961	0	-1.201	0	1.316	-1.678	-1.742	0.284	0	-0.829	0	0	-0.846	0	1.074	0	-9.329	-8.52	-0.327	-8.644	-1.129
Casp6	0	0	2.155	0	0	8.966	0	0	0	0	-6.966	0	0	0	1.181	0	0	0	10.551	0	0	0	0	0	0	0	0	0	0	0	0	0	0	9.966	0.14	0	0	-10.966	0	0	0	0	0	0	0	0	0	0	0
Casp7	0	-10.967	-9.382	0	0	0	10.966	0	0	-11.551	0	0	0	0	-1.323	0	0	0	-10.966	0	0	0	0.263	0	0	0	-11.551	0	0	0	9.382	0	0	0	0	0	0	0	0	0	2.468	0	0	0	0	0	-6.966	0	0
Casp8	-0.434	-0.226	1.661	-1.006	1.79	-9.451	0	0	0.016	-0.248	1.986	-9.961	8.966	0.922	0.274	4.247	0.174	-1.743	6.508	0	-7.267	-9.382	0	-9.702	-1.05	0	0.403	0	0	-0.585	1.669	7.16	-0.194	2.211	0.416	-2.585	3.037	-2.317	0	0	-0.168	0	-0.089	0	-2.073	2.393	1.385	5.322	0
Casp8ap2	-0.433	-0.52	-1.039	-4.082	2.091	1.482	-7.267	1.05	-1.092	-1.418	0.263	1.448	-2.76	-0.585	-0.536	-3.19	-0.508	6.644	-0.825	7.468	-0.248	0	-9.956	0	0.911	0	8.745	-7.267	0	8.798	1.622	0.414	0.303	0.083	-0.236	0.629	-0.361	9.386	-8.963	-0.357	0.839	-0.87	2.645	-0.039	-0.536	1.155	0.161	-0.046	-0.138
Casp9	0	8.966	-11.288	0	-4.584	-8.966	0	9.966	1.768	8.966	-1.633	0	0	0	-0.65	0	0	0	2.458	9.966	-10.965	0	0	8.966	0	9.382	1.509	0	0	0	0	0	-1.322	-0.171	-10.682	0	-9.16	0	1.586	0	-8.669	0	-0.807	0.665	-11.966	0	-9.14	-9.966	0
Cass4	0	0	0	0	0	1.068	0	0	0	2	-0.35	0	0	0	10.966	0	0	0	8.794	0	0	0	0	0	0	0	0	0	0	0	0	0	0	0	0	0	0	0	0	0	-4.426	0	0	0	0	0	0	0	0
Cast	0.837	-10.551	-1.291	0	1.43	0	0	-0.849	0.601	4.394	0.425	-1.471	0	-2.736	0.541	0	0.458	0	-0.02	0	0	0	-10.969	-3.749	0	0	0	0	0	0	-1.368	0	1.416	-0.968	-8.644	-2	0	0	2.323	0	4.046	-0.361	9.966	9.964	-9.967	-8.966	1.932	-7.267	9.967
Castor1	0	0	0	0	0.585	0	0	10.966	0	0	0	12.053	0	0	-0.672	0	0	0	0	0	0	0	0	0	0	0	0	0	0	9.518	0	0	0	0	-0.826	0	0	0	0	0	0	7.384	10.966	0	0	0	-2.415	0	0
Castor2	0	0	-9.492	0	3.326	-9.961	0	-11.546	-0.619	0	1.112	-2.13	-7.384	1.852	0.855	0	0	0	-1.625	0	-9.187	-9.967	-8.379	0.669	0	0	9.551	0	0	-0.366	0.401	2.247	-0.152	0	-0.003	-8.061	-0.465	1.972	-10.966	-3.002	-2.558	3.315	-0.385	-5.17	0	-7.644	-1.155	-1.494	0
Casz1	0	0	-1.502	0	0	0	-6.858	7.966	0.411	-7.966	1.116	11.964	0	0	-3.066	8.966	-0.586	-9.966	0	0	0	0	0	0	0	0	0.416	0	8.966	0	0.117	0	1.087	-8.379	9.382	0	0	0	0	0	0.347	-11.551	-1.414	0	0	0	1.616	-7.877	0
Cat	7.794	0	1.339	-10.963	0.743	9.964	0	-0.427	-10.38	-10.967	-1.095	-1.456	0	-3.06	0.498	0	0	-7.577	-0.146	0	9.966	0	0	-4.157	0	0	-8.966	0	0	0	-0.833	0	-3.001	-2.067	-0.423	-1.322	0.737	0	0.001	9.796	9.966	-1.414	-8.103	0	0	-0.582	-10.288	0	-8.966
Cav1	0	0	7.794	0	0	0	0	0	11.136	0	0	0	0	0	9.09	0	0	0	-7.966	0	0	0	0	0	0	0	0	0	0	0	-10.966	0	0	0	0	0	0	0	0	0	0	0	0	0	0	0	0	0	0
Cav2	0.774	8.966	-1.421	0.34	4.001	0	1.384	-0.584	-0.687	-1.416	-1.796	-8.966	-1.664	-8.966	0.159	1.74	-9.967	0	1.81	0	8.644	0	-2	0	0	0	0	-1.544	0	8.966	-0.194	3.394	0.246	0.539	-0.242	2.389	2.384	9.964	0	0	-11.549	0	6.267	-0.263	-11.554	-11.554	1.466	0	-0.168
Cavin1	-2.909	0	0.86	0	0	-2.872	0	0	2.528	-0.977	-0.211	0	-8.969	0	-0.279	0	0	-9.966	-0.17	0	8.966	2.909	0	0	-0.32	0	-0.585	0	0	7.966	10.813	0	9.16	0	-0.928	-3.456	0	3.701	1.464	1.78	1	0.266	-0.054	-0.105	0	12.081	0.312	-9.964	0
Cavin2	-0.581	-1.007	0.231	-0.658	0	-0.414	8.17	-9.97	-0.174	-1.677	-0.096	0.056	0	-1.811	-0.305	2.001	1.207	8.16	0.185	0	2.173	-2.424	0	8.966	0	0	0	0	0	-9.655	0.306	0	0.014	-0.363	0.473	0.847	1.313	0.391	-8.963	-6.508	0.656	2.808	13.8	0.86	-10.555	11.55	0.923	7.384	2.703
Cbarp	0	-8.966	0	0	2.391	0	0	-11.967	0	-9.48	-8.276	0	0	0	1.766	0	0	0	0.064	0	0	0	0	0	0	0	8.966	0	0	0	-7.794	0	-7.384	-10.967	0	0	0.444	-7.644	0	0	-9.967	0.415	-0.515	0	0	0	2.608	0	0
Cbfa2t2	-2.281	1.737	-0.866	-1.66	-1.325	-9.86	-0.415	-7.966	0.108	0.817	1.718	-1.196	-0.002	0	0.178	-1.44	9.382	-9.964	-1.523	0.17	-1.12	9.96	0	0	7.966	-12.425	7.966	0	8.379	-1.757	4.144	-7.794	-1.96	0.585	3.021	2.676	-1.976	0.035	0	-0.603	-0.966	1.397	-2.895	-2.718	-0.009	0.521	-1.754	2.437	0
Cbfb	-11.953	0	0.281	-0.606	0.362	0	0	8.379	0.66	0.413	0.298	2.163	-7.418	1.912	-0.144	-2.514	1	-1.255	-0.449	0	0	0.207	-0.411	0	0	0	-1.97	0	-2.909	4.075	0.344	-1.81	-0.048	11.968	-1.165	0.211	-0.069	0.994	7.644	-0.589	-12.215	-0.155	-0.631	-1.318	0.499	-8.966	0.512	0.687	-0.089
Cbl	1.491	-2.141	0.166	-0.728	0.183	-0.5	-0.293	-4.308	0.39	0.628	0.519	0.039	-2.436	0.82	-0.038	-1.585	-0.822	1.221	-0.323	1.116	1.586	2.554	0	-1.798	-10.822	1.67	-0.11	-8.379	-1.249	2.349	0.495	2.505	0.627	-1.344	-0.164	0.207	-3.087	-0.971	-2.083	-2.243	0.907	-2.773	0.043	-0.957	1.745	0.764	0.847	-0.843	-0.232
Cblb	0.616	0	2.16	0	9.618	-8.966	10.551	-0.583	3.233	-2.318	1.402	0.368	0	0	-0.762	0.414	0	-11.288	-0.254	0	-7.384	0	0	-9.964	9.966	0	-1	0	2.187	0.999	7.443	-9.451	-0.552	3.393	-0.833	-1.805	11.549	0	0	10.963	0.563	0	-2.761	0	-11.287	8.379	-2.182	-9.966	11.549
Cbll1	0.3	-1.738	0.732	-3.584	0	-2.854	0	-0.685	1.582	-8.966	1.02	3.658	0.612	-0.221	-0.904	0.962	8.379	9.967	5.644	1.751	1.823	-9.966	0	0	0	10.551	0	0	8.379	0	2.736	0	-0.427	1.501	-2.807	-2.643	6.443	0.589	0	-1	0.29	8.966	-0.756	8.16	-3.175	8.966	-0.819	-1.291	0
Cbr1	0	-1.585	1.6	0	-10.966	0	0	0	-0.862	0	-7.877	0	-9.966	0	0.917	0	7.966	0	0	0	0	-10.966	0	0	0	0	0	0	0	0	-0.322	0	0	0	2.526	0	-6.022	0	0	0	10.288	-7.644	0	0	-9.966	0	-1.568	2	0
Cbr3	-2.821	0	0.999	0	0	0	-9.966	0	-4.807	8.644	-0.001	0	9.966	0	-0.082	0	10.966	0	0	0	0	0	0	0	0	0	2.029	0	0	0	0	0	-8.16	0	0.916	0	0	-8.966	1.847	0	-0.585	-8.658	-9.674	0	0	0	0	-8.88	0
Cbr4	-10.966	0	3.724	0	0	0	0	8.966	1.586	-1.171	0	0	0	-9.966	-1.977	0	0	0	-1.688	0	0	0	0	0	0	0	0	0	0	0	9.966	0	0	-10.964	0.308	0.664	0	9.964	0	-7.966	1.925	0	9.966	-0.453	9.967	-10.552	-1.666	0	-8.379
Cbs	9.966	0	0	0	0	0	0	6.443	9.966	0	0	0	0	-10.966	0.621	0	0	0	0	0	0	0	0	-8.966	0	0	0	0	0	0	9.644	0	0	0	5.555	0	0	0	-10.966	0	0.087	0	4.039	0	0	0	0	-10.966	0
Cbwd1	2.024	1.434	-1.64	-10.967	0	-1.414	0	2.255	-1.366	-0.808	-1.539	1.621	0	0	-1.508	-0.262	10.097	8.728	1.966	0	0	0	0	1	0	0	0	0	-2.585	0	-0.193	0	-1	-1.303	-2.095	9.964	2.188	1.776	0	0	0.229	-0.698	-1.321	-7.384	0	4.781	0.15	-0.264	2.635
Cbx1	-2.293	-6.644	-0.506	0.711	0	10.552	0	1.747	-0.828	0	0.508	-1.184	0	-8.966	0.128	-0.848	2.177	-13.023	0.588	0	2	0	0	2.177	0	0	0	0	0.686	-7.966	1.01	7.267	2.076	3.85	-1.122	0.721	-4.173	-5.585	3.463	-1.416	-0.557	-1.095	-1.148	0.321	1.283	0	9.957	2.559	1.088
Cbx2	0.582	8.379	-10.966	0	0	0	0	0	-2.853	6.966	4.591	6.644	0	0	-0.431	0	0	-0.817	2.324	0	0	0	0	-8.966	0	0	0	0	0	0	1.737	11.287	0	0	-1.322	0	0	0	0	0	0	-9.966	1.737	0	0	0	-2.396	0	0
Cbx3	0.11	0.581	-0.045	-0.215	1.053	-9.973	0	0	0.165	-0.924	-1.149	-0.838	-0.653	-0.386	-0.082	-0.255	0.432	0	-0.48	0	0	2.012	0	0.571	0.1	0	2.591	0	0	0.241	-1.051	-4.083	0.441	-0.24	0.177	0.59	0.373	-3.124	-3.637	0	0.286	0.539	-8.966	-0.452	0.41	1.119	2.121	-0.136	0.601
Cbx4	4.171	-0.923	1.86	-1.676	0.201	3.002	0	0	1.113	0.197	0.018	0.857	0	-0.56	-0.787	-8.379	0	-3.221	0.648	0	0	6.966	-0.658	7.644	8.16	0.932	0	0	0	0	-0.889	-8.963	-1.382	0	-2.195	0	0.916	0.914	12.78	-0.588	-0.349	-1.892	-1.499	-0.732	0.013	0	1.047	1.215	0.81
Cbx5	0.304	0.279	0.134	0.536	0.111	-0.852	2.253	-0.737	-0.169	-1.25	-0.23	0.858	-0.029	1.504	-0.21	-0.29	-0.987	0.251	0.653	-0.119	0.004	2	1.394	-0.847	0	1.433	0.339	0.048	-0.28	-0.694	-0.134	0.294	0.524	0.015	0.25	-0.372	0.797	-0.857	0	-0.96	0.128	-0.014	0.03	0.256	-0.202	0.182	0.655	-0.166	0.112
Cbx6	2.249	0.174	0.638	-0.969	0.361	2.739	-1.229	-0.163	0.591	-0.072	0.101	-0.533	7.508	0	-0.647	1.638	-2.626	-1.16	0.575	9.966	0.531	-8.401	-2.176	1.827	5.087	11.966	0	-7.966	0	-0.198	-1.586	-0.144	-1.293	-2.767	0.233	0	4.407	0.763	0	-2.264	2.17	0.295	0.449	-2.373	-3.411	0.612	-1.741	0.449	-1.075
Cbx7	0	-5.285	0	-8.061	0	-2.322	0	0	1	-1.623	-2.653	-1.738	-8.966	11.703	1.142	0	0	9.966	11.024	0	0	-8.966	0	0	0	0	0	0	0.415	0	13.135	0	-2.987	-7.966	-10.38	0	-1.575	-0.838	0	0.586	8.745	6.066	-0.03	2.112	0	-1.871	-0.554	0	0
Cbx8	-2.587	0	-0.807	0	0	-2.394	0	0	6.267	2.297	-2.071	0	8.966	0	3.027	-9.966	0	0	11.966	9.966	0	0	0	0	9.967	9.966	2.195	2.202	0	0	6.966	0	-3.145	0	1.946	0	1.526	12.966	0	8.966	-1.659	0	0.076	-7.794	0	-8.379	0.54	0	0
Cby1	0	-9.551	10.451	0	0.223	0	0	0	0	3.425	0.385	-2.003	0	0	-8.922	0	0	0	4.42	0	0	-2.437	0	0	0	0	0	0	0	0	0	0	0	-0.466	0	0	0	0	0	0	0	0	-1.773	0	0	0	0	0	0
Cc2d1a	0	0	-1.297	0	2.016	-5.496	5.022	0	-1.334	-7.16	0.711	0	0	-9.379	-1.306	0	-10.968	0	-0.414	0	-8.966	9.966	0	0	-0.847	0	-1.762	0	0	11.551	0.461	3.808	7.966	0	-0.072	0	-0.907	2.907	0	0.181	-1.511	11.549	0.754	0	0	0	0	0	0
Cc2d1b	0	0	2.219	-8.966	8.966	9.967	0	10.288	0.59	-1.485	0.075	0	0	1.097	-1.044	0	0	0	0.309	0	0	7.644	0	0	0	0	-0.415	0	0	0	-3.284	0	8.966	0	-1.674	-3.229	-7.384	2.643	0	9.967	0.222	1.17	-1.175	0	2.293	0	-9.382	6.57	0
Cc2d2a	2.639	-5.644	-0.411	3.583	2.457	-0.587	8.966	0	1.03	-1.471	0.192	1.161	-12.38	-7.384	-0.719	1.265	-7.16	-1.26	0.322	-2.325	1.337	0	0	8.966	-0.777	0	2.323	9.16	0	10.186	0.385	7.384	-1.347	-9.966	-0.862	1.203	-6.15	0	0	0	0.013	-2.699	1.646	-0.668	0	-9.229	0.747	0	-0.585
Ccar1	-0.095	-0.894	-0.251	0.126	-0.158	0.157	-7.801	0	-1.112	3.903	-0.088	1.063	0.726	-0.377	-0.164	-12.152	0.454	-1.967	1.435	-0.957	-0.063	0	0	3.012	0.264	0	0	0	9.014	6.508	0.777	0.153	-0.231	-1.285	-0.569	0.018	0.041	0	0	0.576	0.289	1.296	0.511	-0.214	-6.644	0	0.652	5.013	3.987
Ccar2	0	1.414	-0.114	0	0.572	10.964	0	-0.215	3.391	4.572	0.501	12.133	0	0	-0.883	0	0.34	3.806	1.092	0	0.553	8.618	0	-7.555	0	0	-9.384	0	-1	-3.842	-0.48	0	8.966	10.969	1.749	-0.761	9.969	-7.966	0	-2.254	-2.796	8.379	-0.755	-1.981	-0.625	-1.321	-4.308	9.551	-2.222
Ccdc102a	9.966	0	-0.141	0	0	0.231	10.967	0	10.207	-0.908	1.875	9.966	0	0	-0.337	0	0	0	-0.322	0	-1.125	-10.55	0	0	-0.082	2.35	11.288	0	0	0	2.874	0	-2.141	0	0.945	0	0	0	4.265	0.301	7.644	0	2.001	0	0	0	0	0	0
Ccdc107	0	0	0	0	0	0	0	0	0	0	0	0	0	0	-3	0	9.382	0	0	0	0	0	0	0	0	0	0	0	0	0	0	0	0	0	0	0	0	0	0	0	0	0	0	0	0	0	0	0	0
Ccdc115	0	0	-7.229	0	0	0	0	0	0	1.734	8.839	0.466	0	0	-0.797	0	0	0	0	0	1	9.966	0	0	0	0	0	0	0	0	0	0	-2.419	-10.287	-3.104	0	-0.245	-2.069	0	-8.966	0.271	-9.966	2.416	0	0	0	-0.169	9.629	0
Ccdc117	5.26	-1.131	-2.96	10.961	-0.073	1.999	-3.15	-8.379	0.171	-0.82	0.346	0.322	0	2.086	0.333	-0.496	0	0	-0.997	-2.802	0	0	0	10.553	0	0	-10.966	0	0	0	0.062	-1.092	0.334	0	3.226	-10.549	1.174	0	0	-1.001	0.67	0	9.082	-3.141	12.101	-2.907	-2.012	8.969	8.644
Ccdc12	0	0	-2.167	0	-1.345	0	0	0	2.152	0	-0.04	0	0	6.966	-2.575	-9.966	0	6.966	0	0	0	0	-11.288	0	0	0	0	0	0	0	0	0	0	0	4.065	0	9.964	0	0	0	0	1.806	0.925	0	0	0	0	0	0
Ccdc120	0	0	0	0	0	0	0	0	-9.966	-11.552	-1.091	0	0	0	0.727	0	0	7.794	10.966	0	0	0	0	0	0	0	0	0	0	0	1	0	9.382	0	0	0	-9.966	0	0	0	-1.981	10.551	1.555	-1.509	0	-6.19	0	0	0
Ccdc122	0	0	10.38	0	0	0	0	0	1.285	0	0	0	0	0	8.907	0	0	0	10.561	0	0	0	0	0	0	0	0	0	0	0	0	0	7.644	0	9.966	0	0	0	0	0	10.26	0	0	0	0	0	0	0	0
Ccdc124	2.542	6.443	0.362	0	0	0	0	2.047	-0.238	-4.01	-0.346	0	0	0	0.28	0	0	-0.476	-4.236	0	0.496	0	0	0	0	-7.966	1.784	0	0	0	-12.136	0.495	0	1.344	-2.491	-0.116	0	1.288	0	0	-0.037	0	0	0	0	0	1.018	0	0
Ccdc126	0	-8.551	0	0	0	0	0	0	0	0	-1.415	-1.171	0	0	0.058	0	0	0	0.678	0	0	0	0	0	0	0	11.773	0	0	0	8.414	0	9.229	0	-9.966	-2.582	10.382	10.966	0	-1.837	0.29	8.119	-9.382	0	0	0	0	-7.644	0
Ccdc127	-9.553	-2.579	0.176	0.804	-1.483	0	0	3.059	0.851	0.881	-0.832	1.592	1.793	10.379	-0.094	0.629	-8.644	-0.736	-1.564	0	1.93	-0.583	0	2.798	0	0	-9.157	-9.377	9.969	0	8.379	1	2.277	0	-0.208	0.224	1.343	0.241	0	-0.322	0.897	1.49	0.67	1.852	-10.963	3.816	0.562	-7.966	-8.379
Ccdc13	0	0	0	0	0	0	0	0	0	0	-1.322	0	0	0	-10.189	0	0	0	2.12	0	0	0	0	0	0	0	0	0	0	0	-10.288	0	0	0	0	0	0	-1	0	0	0	0	0	0	0	0	0	0	0
Ccdc130	4.221	7.966	2.341	0	-9.551	0	0	0	1.419	9.382	-0.151	0	0	0	-0.604	0	0	0	-0.791	0	0	0	0	0	0	9.966	7.644	8.379	0	0	10.551	0	0	2.55	-1.115	0	0	0	0	10.966	0	0	0	0	0	0	-10.966	0	0
Ccdc134	0	0	1.377	0	0	0	0	0	0	0	-0.081	4.001	0	7.877	-1.311	0	0	0	-2.216	0	0	0	0	0	0	0	0	0	0	0	0.237	8.644	0	8.966	-1.738	0	0	0	0	11.993	-6.15	0	8.966	-1.414	0	0	-6.644	0	0
Ccdc136	1.885	-7.322	0.641	9.382	2.265	0.582	1.097	4.183	-2.804	0.535	-0.527	0.473	0	-2.13	0.08	8.966	1.171	8.16	0.282	1.214	-7.972	3.801	0	8.52	-2.001	-1.997	3.257	-2.758	0.224	0.303	-0.199	3.922	-0.597	-0.065	0.226	-1.874	2.289	3.351	8.83	-1.012	7.508	-0.737	0.299	0	0	0	1.536	8.966	0
Ccdc137	0.709	0	-1.757	0	0	-11.964	0	0	1.14	2.384	0.086	0	0	0	-0.974	0	0	0	9.382	0	0	0	0	7.16	-11.29	0	0	0	-10.288	0	-0.726	10.964	-7.644	-10.549	-1.306	9.964	9	-10.025	0	-10.966	12.02	0	8.508	-1.171	-1.584	0.585	-3.131	9.966	0
Ccdc138	0.585	0	4.322	-8.966	0	0	0	0	0	0	9.382	0	0	0	-1.353	0	0	0	-2	0	0	0	0	0	0	0	0	0	0	0	0	0	0.194	0	0.992	-6.966	0	0	0	0	0	0	0	0	0	0	12.99	0	-7.508
Ccdc14	-9.966	0	-1.883	0	0	7.384	0	0	-4.129	7.508	1.523	0	-7.966	0	0.682	0	0	0	1.585	0	-3.321	0	0	11.61	0	0	0	0	0	0	-8.966	0	-2	0.414	-0.528	0	0	0	0	10.966	0	0	0	0	0	0	-2.499	0	0
Ccdc141	0.676	0	0.71	0	0	0	0	8.966	-2.138	7.555	1.628	10.551	0	10.552	0.757	-9.551	1.908	-10.966	1.322	0	0	0	0	0	0	0	1.221	0	-10.967	0	0.504	10.551	-0.491	0	7.644	0	10.966	-3.908	0	0	-0.817	-0.436	0	0	0	0	3.236	11.966	0
Ccdc148	0	0	9.382	0	0	0	0	0	0	0	9.382	0	0	0	-3.391	0	0	0	0	0	0	0	0	0	0	0	0	0	0	0	0	-8.966	0	0	-8.16	0	0	0	0	0	8.451	0	0	0	9.966	-10.965	-9.288	0	0
Ccdc149	0	-11.872	9.551	0	11.967	0	0	0	-1.47	-10.966	1.115	0	0	-10.966	-0.409	0	0	8.551	-1.585	0	7.966	0	0	0	0	0	0	0	0	0	0	0	-7.384	0	4.255	11.774	0	0	9.967	-8.16	10.967	8.966	8.379	0	0	0	9.09	0	0
Ccdc15	0.994	-0.041	0.261	-10.967	-8.16	2.317	0	0	-0.27	1.539	0.415	7.644	-8.969	0	-0.784	-9.966	-3.305	-11.38	0.96	-0.003	11.551	0	0	0	0	0	0	0	11.551	2.423	1.836	2.133	-0.828	0	0.056	0	0.641	1.443	-10.96	0.463	-0.987	0	-4.735	1.806	0	4.482	-2.067	0	-9.379
Ccdc159	0	0	-8.966	0	0	0	11.136	0	0	0	9.966	0	0	0	-0.235	0	0	0	0	0	0	0	0	0	0	0	0	0	0	0	0	0	0	0	0	0	9.966	0	0	0	8.966	0	8.966	0	0	0	0	0	0
Ccdc167	0	0	0.171	-12.966	0	0	0	0	-0.205	0.209	0.816	0	0	0	1.964	0	0	0	9.964	0	0	0	0	0	0	0	0	0	0	0	-10.451	0	1	1	-0.139	0	-1.002	0	0	0.713	2.657	8.379	0	0	0	0	7.644	0	0
Ccdc171	-9.966	9.382	-11.773	0	0	-1.002	0	0	-0.047	0	0	8.966	0	0	-2.156	0	0	0	7.966	0	-10.967	0	0	0	0	0	0	0	0	0	0	0	0	0	-1.263	2	-9.966	0	0	0	0	-8.966	-8.644	0	0	0	11.966	0	-7.508
Ccdc174	-0.387	2.572	0.135	-4.021	0	0	0	0.869	0.724	-6.883	0.434	0.097	-1.222	0	-0.263	-3.809	-1.081	0	-1.002	0	0	-2.584	0	0	-11.666	-11.629	-1.636	0	0.656	0	3.84	0	-0.093	0.378	-0.321	-0.433	10.618	0	3.28	5.883	1.25	1	1.005	-2.907	0	7.966	0.084	0	0
Ccdc18	-0.996	0.414	0.677	0	-7.966	0	0	0	1.069	0	2.361	0	0	-11.966	-0.081	-12.287	-7.384	0	9.313	0	0	0	0	0	0	0	0	0	0	0	0	0	-2.341	0	-1.642	0	0	0	0	0	-8.966	0	8.966	0	-0.585	0	0	0	8.644
Ccdc181	9.236	0	-0.801	-0.571	-9.964	0	0	0	0.744	1.485	0.532	0	-1.584	-7.644	-0.441	0	2	0	10.314	0	0	9.967	0	0	0	0	-12.287	0	0	0	0	10.965	-9.098	0	-2.105	11.717	0	0	0	0	8.966	0	0	-0.151	0	0	2.911	-8.852	0
Ccdc186	-1.597	-0.187	-0.372	-9.967	-0.43	0	-1.455	0	2.58	-0.692	-0.073	1.26	1.168	10.2	-0.078	-1.545	-3.483	0	0.93	0.509	0	1.198	0	0	-2.01	-9.704	-0.083	-0.129	5.647	-1.275	-2.493	-0.197	-0.087	1.103	-0.054	-0.279	-8.644	-2.18	10.288	7.384	0.464	-3.526	2.511	-1.28	4.004	0.644	-1.302	0	4.229
Ccdc191	7.508	1.591	-0.444	0	0	-10.551	0	0	-10.84	-7.384	-0.104	-6.644	0	0	0.237	0	0	-9.382	1.908	0	0	0	0	0	0	0	0	0	0	0	-0.484	0	-1.169	8.966	2.628	0	0	8.379	-9.966	8.966	-6.966	-8.966	0	0	0	8.966	-10.081	2.585	0
Ccdc22	0	0	0	0	0.632	3.546	0	0	1.151	0.595	-1.607	0	0	3.321	0.167	-5.322	0	0	0.291	-11.547	0	0	0	0	-2	0	10.966	0	2.017	0	8.281	0	-0.294	13.002	-0.222	8.966	0	-9.551	0	-1.237	3.846	-7.304	-9.48	-7.644	0	0	0	0	0
Ccdc25	0.128	-7.644	-0.385	-1.323	-0.615	-1.947	0	-10.967	-1.031	11.288	-0.778	3.271	-1.414	2.904	0.177	-0.536	9.967	0	-0.427	0	0	7.267	0	0	0	0	0.116	0	0	0	2.156	0	-0.62	-0.416	1.636	-2.083	0	3.764	0	0.667	-0.943	0.475	0.857	0	0	0	-1.093	0	0
Ccdc28a	-10.55	0	-2.394	0	0	0	0	0	-0.415	-1	4.298	0	0	0	2.233	0	0	0	3.083	0	-10.38	0	0	0	-7.966	0	9.229	0	0	10.966	8.966	0	0.416	0	-2.825	0	0	0	0	-0.416	1	0	-9.966	0	0	-0.584	0	0	0
Ccdc30	0	0	0	0	0	0	0	0	0	0	8.379	0	0	0	-11.214	8.966	0	0	-2	0	0	0	0	0	0	0	0	0	0	0	0	0	0	0	11.288	0	0	0	0	7.966	7.644	0	0	0	0	0	9.966	0	0
Ccdc32	0	0	-10.288	0	0	0	0	0	-0.415	0	-9.551	0	0	0	9.43	0	0	0	0	0	0	0	0	0	0	0	0	0	0	0	0	0	0	9.966	7.109	8.966	0	0	0	0	-1.99	-9.966	7.248	0	0	9.966	0	0	-9.966
Ccdc34	-0.438	-6.966	0.451	4.18	-9.549	0	3.591	0	0.309	10.966	-0.776	0.51	10.703	-7.109	-0.169	0	-0.189	0	1.656	0	0	0	0.715	0	0	11.551	0	0	0	0	1.485	0	-0.052	-1.798	0	-9.97	-0.917	6.644	0	0	-2.113	1.707	1.699	0.63	5.285	0	0.093	7.794	-8.969
Ccdc40	2.652	9.967	0.105	0	4.418	0	-2.586	0	1.76	-0.586	1.444	0	0	2.562	0.249	0	0.196	1.837	2.535	0	9.966	0	0	0	0	11.965	9.964	0	11.772	-8.966	0.672	0	-0.486	-2.06	0.32	0	-1.448	1.168	-0.585	9.967	0	0	8.966	0	-0.847	-1.261	1.699	0	0
Ccdc43	0.793	4.322	0.106	0.547	0	0	-0.889	0	0.892	1.168	0.199	-10.966	9.999	0	-0.559	-3.806	0	0	0.92	0	-9.382	-8.963	0	-1	0	0	10.966	0	0	0	-2.827	0	1.647	0	1.203	-0.526	0	0	-0.004	-7.384	-0.129	8.16	-0.35	-1.152	8.16	0	2.383	0	-2.413
Ccdc47	0.331	1.456	0.274	-1.344	-0.469	0	-0.635	1.034	0.814	-1.429	0.201	-0.61	-0.402	-2.027	0.26	0.258	1.188	0	-0.481	-0.064	-0.264	-0.103	10.964	-7.267	1.581	0	0.028	0.277	-0.835	2.707	0.639	-3.808	-0.219	-0.491	0.339	0.541	0.67	-0.36	0.795	-0.514	-0.798	0.153	-0.455	-0.513	0.567	-0.393	0.276	-8.562	-1.081
Ccdc50	0.004	0.971	-1.024	-2.323	0.19	-0.777	0	2.945	-0.323	-1.179	0.241	0.292	0.577	-0.151	-0.133	0.165	3.276	-7.895	-0.225	-1.188	6.644	-2.616	0	3.672	0	0	0	0	1.57	-0.306	0.041	0.701	-0.025	-0.428	-0.113	0.192	-1.187	-0.09	0.213	-0.592	-0.021	-0.891	-1.031	0.409	-1.918	0.841	-0.18	0.998	-0.734
Ccdc51	-10.355	0	-11.55	0	-1.222	0	0	0	-9.966	9.966	-10.38	-11.288	0	0	2.678	0	0	7.055	-3.959	0	0	0	0	0	0	0	0	0	0	0	0.001	-0.416	0	10.382	0.752	0	0	0	0	0	0	0	-0.808	0	0	0	1.7	0	0
Ccdc57	9.966	9.743	-9.157	0	0	0	0	0	-2.443	-0.749	0	0	0	0	0.354	0	0	0	-6.794	0	0	0	0	0	0	0	0	0	0	0	9.187	0	0.585	0	-1.196	0	0	-8.379	0	0	0	0	-2.9	0	0	0	0	-9.966	0
Ccdc58	1.358	0	1.537	10.38	-3.278	0	0	0	2.004	0	-1.84	1.152	0	0	2.446	0	8.966	0	-0.092	0	0	0	0	0	0	0	0	0	0	0.002	0	0	-1.758	0	1.11	0	0	0	0	-6.966	0.667	9.967	6.883	0	0	0	-6.644	-11.551	-0.458
Ccdc59	0	0	-3.621	0	0	0.873	0	0	0.701	0	0.907	-12.287	0	0	-1.132	0	2.101	10.326	0	0	0	0	0	0	0	0	0	0	0	0	0	-10.964	0.397	0	0	0.411	0	0	0	0	0	0	0	0	0	0	0	0	0
Ccdc6	-3.203	0.486	1.295	-2.626	0	-2.091	0.174	-1.074	1.23	-0.266	1.192	0.517	1.444	3.213	-0.079	-9.16	-0.395	1.107	-0.467	-1.939	0.067	-7.96	1.387	0.029	10.956	0	-0.437	-1.055	-6.267	1.834	1.513	-2.095	-0.495	-1.785	-0.099	-0.422	-2.353	1.247	-1.081	5.322	1.055	-2.208	-1.398	0.086	1.239	-1.377	0.052	0.386	-11.334
Ccdc61	0	9.966	0.907	0	0	0	-9.964	0	-8.379	8.379	0	0	0	-6.615	0.792	0	-9.964	0	-2.67	0	0	0	0	8.966	-11.55	0	10.229	0	0	0	-0.027	0	8.966	2.154	-2.784	0	0	12.287	8.966	9.966	2.257	0	0	0	0	-10.38	11.773	0	0
Ccdc66	-0.407	-1.911	-0.74	0	0.857	0	0	0	-1.168	8.644	-2.339	1.7	-9.964	-10.38	0.23	-9.966	11.451	-8.966	-2.119	10.964	0	0	0	0	0	0	-8.966	0	0	1.556	1.001	0	2.164	0	-0.709	0	0.474	0	-0.192	0	0.572	-4.652	-9.382	0	0	0	0.621	0	-9.966
Ccdc69	0	0	-2.855	0	0	0	0	0	-10.38	0	3.337	0	0	0	8.566	0	0	0	0	9.966	0	0	0	0	0	0	0	0	0	0	-8.379	0	2.582	0	10.966	0	0	8.966	0	0	9.644	8.644	9.966	0	0	0	0	10.966	0
Ccdc71	0	0	0	0	-2.91	0	0	0	2.585	1.586	0.332	0	0	7.644	-0.559	0	0	0	7.16	0	-12.287	0	0	0	0	0	3.167	0	0	0	1.05	0	0	0	-7.966	1.08	0	0	0	-7.109	-8.966	0	-1.818	-10.966	0	0	-1.158	6.989	-2.874
Ccdc71l	0	0	-0.093	11.55	0	-10.966	6.508	8.966	0.562	6.644	-2	-7.16	0	-7.644	-0.371	8.966	0	0	0	0	8.16	0	0	0	0	0	0	0	0	0	0	0	-0.322	10.551	0.006	0	0	0	0	-11.965	0.586	0	-9.702	0	-10.773	-7.384	0	9.966	0
Ccdc77	-0.362	1.586	1.35	-10.966	0	0.999	0	0	-2.379	0	0	-1.431	0	6.966	-0.515	-9.966	0	8.644	2.763	0	0	-1.806	0	0	9.966	6.644	0	0	0.586	0	1.387	-3.913	-3	0	-0.265	1.181	0	0	0	2.698	-8.379	-0.123	1.439	-6.443	0	0	4.219	0	0
Ccdc82	1.137	-0.413	-0.563	-1.578	0.609	0	6.966	-0.001	-0.022	5.087	3.197	-13.054	8.562	-0.838	0.478	-4.09	-8.379	-10.967	-2.841	10.964	-9.969	0	0	0	0	0	-9.966	0	0	1.676	-1.026	-10.967	-3.122	0	1.163	1.273	3.231	11.555	-1.416	-6.508	-1.604	-2.984	-1.051	-0.85	7.384	7.384	-0.142	-0.631	-0.001
Ccdc84	8.794	-7.644	-2.515	-7.644	5.907	0	0	0	-6.966	0	0.623	0	0	0	-0.457	0	6.794	0	0	0	8.551	0	9.551	-1	0	0	0	0	0	0	1.733	-7.644	-10.551	0	1.062	8.966	-2.806	0	0	8.326	4.459	8.379	0.738	0	0	11.773	0	-7.966	0
Ccdc85b	0	9.967	11.288	0	10.644	0	1.497	9.382	-0.414	10.969	7.644	0	0	0	1.84	0	0	0	-1.123	8.966	0	7.794	0	0	0	-3.209	0.415	8.966	0	0	-2.963	0	5.322	-0.644	-0.627	8.379	-1.101	0	11.802	1.487	-0.206	0.501	-1.115	0	0	0	-0.499	0	0
Ccdc85c	0	0	0.078	0	0	0	0	2.004	0	0.997	-0.128	-9.549	0	-1.127	0.544	0	0	-8.379	-9.916	0	0	0	0	-6.375	-3.807	-11.954	-8.644	0	0	1.034	0.21	-0.362	-9.031	0	-0.275	-0.039	-7.852	-1.73	-9.969	5.977	1.424	-0.724	-0.696	0.918	0	1.67	-0.959	0.001	0
Ccdc86	-2	0	-3	0	0	0	0.415	0	0	0	-10.261	0	0	0	-1.329	0	0	0	2.668	0	0	0	0	0	0	0	10.551	0	0	0	-0.151	0	0	0	0	0	0	0	0	0	9.966	0	10.965	0	0	-4.158	0	0	0
Ccdc88a	-0.57	3.017	-0.16	0.338	8.16	-2.288	9.966	0	-2.871	-0.282	0.855	-0.061	-0.383	-1.27	-0.439	3.584	-2.416	0	-1.748	7.966	-9.966	0	0	0	0.948	2.872	0	0	9.461	0.033	3.376	0.854	1.496	2.421	0.144	0.244	-2.755	0	0	1.012	2.735	1.083	6.15	8.849	-9.966	0	1.509	-2.414	-0.008
Ccdc88c	1.959	-0.02	-0.13	-9.157	0.362	-3.809	0	-9.382	4.199	0.56	0.423	-0.903	0	0.135	-0.213	-0.522	-11.967	-0.851	1.171	0	-8.16	8.966	9.964	1.758	0	-2.357	0	8.966	2.907	10.966	-2.106	-6.644	-3.398	-12.669	-0.927	1.998	10.554	-7.966	-1	1.69	0.102	-0.441	0.355	11.545	-1.028	0	2.356	2.003	0
Ccdc9	0	0	0.382	-0.968	-7.555	0	1.638	0	0.478	0	0.059	-0.073	12.768	1.997	-0.569	3.306	2.322	0	-4.645	-0.003	0	-1.459	-0.115	0	0	0	0	0	-8.379	0	-10.966	0	0	0	-0.569	0	9.288	1.584	0	-6.794	10.45	-0.842	-0.58	-6.966	0	0	4.17	0	0
Ccdc90b	0.235	0	0.557	-1.321	2.167	0	0	7.15	0	-1.194	-0.201	0	-0.999	11.84	1.608	0	-11.188	0	11.966	0	0	0	0	0	0	0	0	0	10.967	0	1.708	0	-1.046	1.582	0.967	-1.735	-8.966	0	0.347	-11.288	0	0	0.337	0	0	10.966	-1.56	0	0
Ccdc91	0.433	-0.864	0.975	-11.281	-7.7	0	8.119	0	1.919	1.316	1.187	0.4	0	0.155	-0.228	-9.646	1.432	-0.612	0.336	0	0	-12.333	7.644	2.874	0.414	0	-1.19	0	-6.794	-3.731	0.633	-1.585	-1.094	-1.288	-0.09	-0.101	-2.549	0.889	-1.096	-0.17	0.998	-2.299	-1.024	3.42	-2.596	-6.794	-0.123	8.966	2.543
Ccdc92	0	0	1.059	0	9.966	2.804	0	0	-0.56	2.242	3.354	0	0	0	-0.478	0	-9.966	10.964	-1.06	0	0	9.966	-6.966	-4.11	0	0	0	0	0	-9.967	0	0	0	4.128	2.97	-9.966	3.322	0	8.966	9.966	0.279	0	-4.142	-9.382	0	0	-1	0	0
Ccdc93	3.092	1.178	0.417	-11.037	0.842	0.798	-6.209	1.585	-0.111	1.412	-0.152	0.594	0.373	1.815	0.013	0.717	3.226	-1.414	0.077	2.97	-11.136	7.644	-9.966	-2.322	0	0	2.602	0	-0.273	-11.551	1.427	-0.194	-2.039	-0.265	0.486	-0.642	0.388	0.083	3.91	-0.342	-0.573	-1.917	0.416	-0.49	0.827	-1.168	0.382	-9.382	2.398
Ccdc97	0	0	0.571	0	-1.524	2.067	2.193	7.16	1.103	0.224	1.192	-7.644	0	0	0.436	0	0	1.116	-12.425	0	0	0.678	-2.321	-1.825	0	0	1.285	0	10.966	0	0	0	-9.966	-11.551	-2.707	-11.287	-4.242	-6.57	0	-0.601	-2.751	1.584	-0.226	-2.809	-1.643	0	-0.268	-2.598	0
Ccdc9b	-1.442	-6.714	0.416	0	0.097	8.379	0	0.586	-3.108	-1.144	0.093	-9.382	0	0	-0.181	0	-1.586	-1.907	-0.914	0	0	-9.702	-8.966	0	0	0	6.966	0	0	-0.365	1.849	0	-0.415	3.005	4.702	0	10.965	-10.703	0	0	-0.341	0	-0.443	-1.714	0	-10.966	3.821	0	0
Cchcr1	0	-2.72	0.776	0	0	-9.966	0	1.966	2.087	-3.295	1.548	-8.966	0	0	-0.349	0	0	0	-0.127	0	-2.418	0	7.644	-11.963	0	0	-0.38	0	0	8.379	0.19	0	0	1	0.774	7.907	12.773	-0.705	7.384	10.822	-0.94	-7.16	-0.147	9.966	-9.963	0	-2.009	0	0
Ccl25	0	0	1.165	1.907	0	-10.551	0	0	9.966	3.17	3.325	0	0	-0.585	-0.173	0	0	-1.261	8.379	0	8.966	0.001	0	0	0	0	0	0	-0.999	0	0	0	1.415	0	8.966	-10.965	0	4.099	-8.16	0	0.621	-10.966	-8.644	0	0	8.966	-11.551	0	0
Ccl27a	0	0	0	0	0	0	0	0	0	0	-8.966	0	0	0	0.652	0	0	-9.966	0	0	0	0	0	0	0	0	0	0	0	0	0	0	0	0	0	0	0	0	0	0	0	0	0	0	0	8.966	0	0	0
Ccm2	0	0	2.852	0	-8.966	0	-12.288	-8.966	-0.515	-0.281	0.958	-1.413	-7.16	9.964	1.477	-7.644	0	0	3.934	0	0	-12.425	0	5.585	0	-0.644	-12.133	0	-1	0	-1.622	0	-2.587	1.502	-1.162	-9.964	0	-0.332	-2.498	0	-4.858	2.709	-0.759	0	0	8.966	0	0	0
Ccn1	10.773	11.969	-0.306	2.7	0	-1.997	4.136	3.32	0.059	2.818	3.166	-2.292	0	0.585	0.21	-0.585	0.116	0	0.498	-12.14	-3.81	11.776	-0.169	4.25	0.341	0.783	1.142	0	0	6.644	2.873	-0.308	-0.768	4.39	2.51	-0.406	0.778	2.545	-1.972	0.542	0.034	3.128	0.024	1.681	-9.959	0	-1.692	1.957	-9.967
Ccn2	0	0	0	0	0	0	0	0	0	0	0	0	0	0	4.38	0	0	0	0	0	0	0	0	0	0	0	0	0	0	0	-0.262	0	8.379	0	0	0	0	0	0	0	8.986	0	0	0	0	0	10.229	0	0
Ccn4	3.477	4.078	-1.713	0	-0.802	0	7.644	10.55	0.958	2.17	1.241	2.32	2.589	0	0.606	7.966	3.459	0	-1.913	-2.001	7.384	0	-10.551	-6.644	0	0	0	0	-3.848	0	-0.586	0.678	0.627	0.206	-1.366	-8.966	0.503	8.687	12.555	-1.957	0.036	0.045	-0.646	6.966	0.31	-9.967	-1.206	-9.966	2.083
Ccna2	-1.336	-1.661	-0.833	0	-9.966	5.883	0	10.969	-2.118	0.924	-0.845	-0.201	-1.075	11.555	-0.156	0	0	-1.628	-4.008	0	-2.478	0	0	-0.414	-10.966	11.705	1.585	0	0	0	-7.845	0	-3.06	2.591	-3.425	8.379	-1.932	0	0	0	-1.484	-10.965	0	0.003	0	-7.16	-0.618	-0.205	0
Ccnb1	-3.411	0.928	0.499	-0.058	0	-2	3.883	-1.079	-5.644	0	0.13	-0.584	0	-1.812	-0.541	-2.112	-2.136	-0.353	0.028	0	1.991	0.581	0	0	0	0	0.08	-0.374	-1.38	-7.16	1.023	-1.381	1.19	-7.644	-0.22	-12.08	0.196	2.044	0	-0.579	-0.452	-3.999	0	0.582	-10.307	0.306	-0.902	0	0
Ccnb2	1.37	0	-2.434	-7.966	8.966	0	0	-2.416	-3.081	-10.189	-3.467	0.034	0	8.966	-0.147	0	0	11.552	-1.317	0	0.488	0	0.394	9.967	0	0	0	0	0	-7.644	-3.854	0	1.648	0	0.046	-0.561	0	0	0	2.907	-0.278	-4.931	-4.235	-1	0	1.945	1.39	0	6.443
Ccnc	-9.966	0.965	1.428	-12.549	-2.808	0	0	8.379	0.853	-0.813	0.26	2.583	-8.644	0	1.486	-3.69	-2	0	1.514	9.382	0	0	0	-8.379	0	0	0	0	0	-9.964	0	0.586	0.163	-1.542	-1.104	-1.484	-1.001	0	0	0	-3.219	1.184	-3.129	0	0	8.379	2.076	-10.38	0
Ccnd1	-1.007	3.207	0.134	0.209	-0.515	-0.263	-0.515	-3.281	-0.358	0.869	-0.182	0.441	0	-1.81	0.162	-7.441	0.796	-1.74	-0.346	-12.425	-1.42	1.67	4.368	-2.587	0.665	11.596	0.734	0	-2.553	0.922	0.742	1.412	-1.022	-0.047	0.122	7.375	9.966	0.339	-0.513	-0.257	-0.192	0.998	0.624	0.944	0.365	1.193	-0.79	-0.278	-0.532
Ccnd2	0.016	0.519	-0.157	0.153	-0.534	1.462	-0.342	0.679	-0.292	-0.532	-0.273	-0.098	-1.115	-0.696	0.196	-0.325	-1.111	3.202	0.544	0.415	0.253	0.819	-0.205	-2.239	-7.615	0.471	0.669	-0.67	-0.095	-0.495	-0.215	0.144	0.111	-0.63	0.185	-0.322	-0.266	0.12	1.531	0.877	-0.073	0.201	0.084	-1.03	0.417	0.125	-0.058	-0.269	-0.294
Ccnd3	0	0	0.104	0	0	0	0	0	-1.329	-0.037	0.545	0	0	-2.467	0.53	0	-12.963	-2.252	-2.684	-0.331	2.003	-9.384	-0.082	1.446	1.811	-0.41	0.118	0	0.747	9.229	-0.275	-1.176	-11.187	0	-0.432	-1.276	-0.031	-7.794	3.7	-8.205	0.331	1.342	0.429	-1.006	0	0	0.097	-0.55	0
Ccndbp1	9.966	0	0	-1.876	0.584	0	0	0	-1.011	10.743	-2.437	-9.966	0	0	-0.299	0	0	0	0	8.966	0	-9.551	0	0	-8.966	0	8.551	0	0	0	-1.783	9.967	0.823	-2.252	1.585	8.379	0	0	10.552	0	-2.989	7.644	0	0	0	0	0.25	0	0
Ccne1	0.682	0	0.366	-0.887	0.226	-0.791	0	0	-2.373	0.151	-0.187	1.363	2.393	0.799	-0.199	10.962	8.379	0	0.352	11.774	-1.374	8.379	-9.379	-9.992	-0.02	0	1.209	0	-2.518	0	-0.189	1.623	1.511	-0.12	-0.532	1.591	-0.006	1.036	-0.139	-0.495	0.821	0.843	2.135	-9.966	0	-0.035	1.004	-0.58	9.382
Ccne2	-0.746	0	-2.351	-7.895	0	0	7.966	-1.058	1.379	-1.181	-1.561	-0.846	0	-1.492	0.772	-7.644	0	0.509	-3.702	2.001	-3.771	-7.16	0	0	0	0	0	0	0	-10.773	-1.826	1.849	0.393	-2.908	-1.831	7.794	0	-6.644	0	-10.964	-0.846	11.551	0.872	-1.392	0.885	0	0	-1.021	0
Ccnf	-1.903	0	-1.771	0	-6.644	-6.794	0	2.459	0.121	-1.435	-3.404	-1.549	3	0.876	0.657	3.168	0	0	-3.001	0	1.035	9.966	0	-0.482	0	0	0	0	-8.48	1.849	-1.87	0.322	-9.344	-0.882	-1.771	-2.655	0	-0.34	-2.699	-1.014	-0.038	0.267	0.259	-1.192	0	1.051	1.049	3.375	8.966
Ccng1	1.001	-0.641	-0.426	-1.99	1.281	-0.21	1.531	-2.614	0.531	0	-0.312	-1.714	-4.385	-2.509	-0.226	-6.129	0.794	1.858	0.437	-8.061	-10.956	-6.794	0	2.322	0.783	0	-0.371	0.877	-9.222	-3.296	0.191	-2.082	-0.142	0.064	0.374	-0.89	-3.907	0	9.147	-1.07	0.904	2.464	0.592	-0.383	-0.101	-1.312	-0.496	-0.069	3.223
Ccng2	6.966	0	0	0	0	0	0	0	8.966	0	0	0	-7.966	0	-0.67	-8.966	-11.551	0	-8.304	0	0	0	0	0	0	-8.966	3	0	0	0	-3.989	0	1.209	0	0	0	-9.551	0	0	0	12.136	0	7.055	-0.415	0	0	-11.824	0	0
Ccnh	0.806	3.584	-0.259	8.098	-0.462	-0.126	0	0	-0.097	2.216	-1.197	0.001	0	0	-0.679	-8.379	-0.294	0.585	0	0	0.776	0	0	0	0.958	0	2.583	0	0	-8.966	0	0	-3.222	0	-8.966	0	0	0	0	0	0.699	0	-9.963	0	0	0	0	0	0
Ccni	-0.267	0	-0.006	0	0	0	-0.505	-3.705	-0.776	6.57	0.78	0	0	-2.335	-0.057	0.116	9.19	0	-0.203	0	-13.286	-0.787	-8.966	0	0	-8.551	-0.184	0	1.442	0	0.507	-8.966	-0.373	7.16	1.065	0	-11.773	0.301	9.974	-11.287	-0.965	-0.426	-0.511	11.135	0	0.5	1.276	-6.15	0
Ccnj	-11.966	0	0.445	0	0	-13.667	-7.644	-10.551	-4.888	6.508	-0.064	-1.211	12.666	0	-0.359	9.255	0	1.458	-4.82	0	0	0	0	0	0	0	3.911	0	9.966	-6.57	-2.617	-8.966	3.782	1.955	-1.306	-2.512	0	12.286	0	-4.206	2.878	0.617	-1.192	2.171	9.494	0	-2.983	2.567	0
Ccnjl	0	0	-10.425	0	0	0	0	-9.966	12.551	-11.966	8.966	-8.794	0	0	-0.172	0	0	0	0	0	0	0	10.551	0	0	0	0	0	0	0	-7.384	0	0	0	6.966	-8.966	0	7.966	2.518	0	1	0	-0.381	0	0	0	-9.229	0	0
Ccnk	-0.904	10.966	-0.578	-0.535	0	0.755	0	0	-5.728	0	0.5	-1.037	1.998	0	0.164	-0.442	-2.322	0	-0.214	-10.967	1.76	0.661	0	-8.972	0	0	0	0	0	-9.384	6.57	-6.87	-0.465	1.051	0.673	-13.274	5	-0.429	0	3.147	2.259	0.898	1.126	1.13	-4.675	-0.628	1.716	-1.554	-9.496
Ccnl1	10.287	0	0.652	0	0.586	2.579	0	0	10.965	1.001	0.45	1.83	0.022	0	-2.059	-10.963	0.366	0	1.939	-8.379	0	-8.379	0	0	0	-0.069	0	0	0	0	1.29	-10.967	0	0	0.266	-3.766	2.17	1.414	0	6.109	0	0	10.964	0.416	0	-0.027	-1.002	-3.038	0.553
Ccnl2	-11.339	0	1.178	0	0	-8.966	0	0	-3.434	0.115	-0.806	-8.966	0	0	0.587	0.277	0	0	-0.623	0	0	0	0	-9.16	0	0	0	0	0	0	0	0	0	0	-9.187	0	-2.223	-1.229	0.481	0	0	0	-0.416	-8.644	0	0	4.493	0	6.15
Ccnq	-8.966	0	-2.775	0	0	2.287	0	0	-8.966	0	-0.606	0	-11.136	1.643	1.106	0	0	0	9.966	0	0	0	0	0	0	0	-0.416	0	0	0	8.379	0	0	0	-0.011	0	-9.966	0	0	0	0	-7.994	-10.966	0	-11.966	0	-10.966	0	0
Ccnt1	1.466	-0.975	-0.165	-0.913	1.145	-4.17	0.844	0.376	-0.731	1.043	-0.513	1.221	-0.708	-0.51	-0.424	-0.819	1.287	0.169	0.914	-1.019	1.103	1.111	0	0.573	0	0.146	2.103	2.078	1.461	0.822	-0.801	-0.213	1.807	-0.758	0.072	-2.027	4.14	4.643	4.591	-0.812	-0.166	-0.123	0.214	0.719	-0.011	2.533	-1.057	0.117	7.055
Ccnt2	-1.091	2.499	2.054	0	-3.921	-10.551	3.223	1.578	-1.965	-1.408	-1.109	0	0.391	8.966	-0.053	-0.684	0.589	9.549	1.045	-2.588	0	0.244	0	1.809	-3.758	-11.96	2.245	0	11.554	-9.966	-0.356	0.683	0.949	-10.965	0.067	0.099	-8.798	0	4.805	-0.5	1.693	-0.089	-1.633	-0.561	-1.652	-9.966	0.331	-0.836	-7.16
Ccny	-2.35	1.166	-0.059	1.13	1.138	-0.789	0	-5.555	-0.83	8.379	0.739	11.964	-0.995	0.881	1.118	0.406	0	2.043	0.497	-8.644	-1.33	-9.306	0	7.966	-9.97	0	0	1.847	0	1.492	0.578	0	2.026	-2.121	-0.059	0.316	11.551	-2.998	-6.794	-11.386	1.29	0	0.099	-3.367	-8.741	0	-1.663	7.304	0.878
Ccnyl1	-0.489	0	0.586	1.657	-7.459	-9.551	12.771	-1.481	-0.183	-10.2	-0.679	-8.966	0	0	0.729	-1.973	0	-1.997	0	0	-9.969	-7.16	0	0	-0.678	0	-0.73	0	0	-10.496	1.222	0	-7.966	2.398	0.591	-1.001	-2.619	0	-1.377	8.48	-0.92	-0.92	-0.826	0	7.644	0	1.907	0.635	0
Ccp110	-1.11	-8.551	-1.097	8.285	1.18	0	0.149	2.512	0.574	2.478	-0.602	2.905	1.581	8.379	-0.813	-9.382	-0.077	9.966	-0.843	0	6.267	-6.15	0	-1.737	0	-10.961	0	0	2.458	1.168	-0.94	-9.96	-1.23	-9.19	0.729	0.369	-11.627	-8.379	1.04	0	-1.694	-4.081	-2.238	-0.996	0	0.459	-2.536	5.222	0
Ccpg1	0	-10.551	0.678	0	-1.415	0	0	0	0.106	-0.696	-1.055	-9.967	-1	0.116	-0.554	8.644	0	-0.209	0	11.551	0	0	0	0	0	0	11.551	0	0	2.322	-3.169	1.736	-2.631	0	3.429	0.736	2.325	0	0	-7.16	0.654	-0.095	-0.322	9.966	0	10.551	-0.127	7.966	7.644
Ccpg1os	0	0	0	0	8.508	0	0	0	0	0	0	0	0	0	-0.382	0	0	0	0	0	0	0	0	0	0	0	0	0	0	0	0	0	0	0	-9.306	0	0	0	0	0	0	0	0	0	0	0	0	0	0
Ccr9	0	0	0	0	0	0	0	0	7.966	0	8.676	-9.966	0	12.287	3.171	0	0	0	0	0	0	0	0	0	0	0	0	0	0	0	0	0	0	0	0	0	0	0	0	7.966	6.459	9.966	9.966	-9.966	0	0	0	-8.966	0
Ccs	0	9.685	0	0	-9.966	0	0	0	-0.761	1.808	0.987	0	0	0	1.293	0	0	0	1.186	0	0	0	0	0	0	0	0	0	0	0	0	0	0	0	-0.987	0	10.582	-11.288	0	-1.143	0	0	0.711	0	0	0	-1.325	-1	0
Ccsap	0	0	-7.16	0	0	0	-7.508	0	1.116	2.434	1.047	0	0	0	-0.444	0	0	0	0	0	-7.966	-9.966	-10.966	7.966	0	0	-6.267	0	0	0	0	0	0	0	-0.772	0	0.404	0.085	0	2.586	0.236	-2.223	-1	-1.808	0	0	9.966	0	0
Ccser2	-0.351	-3.32	-0.67	-8.839	-0.352	-0.635	1.721	0.084	-2.217	-0.36	-0.231	0.679	-2.045	2.335	-0.765	-0.762	0	0.491	-0.839	5.883	-0.7	-9.964	0	-1.13	0	1.861	-1.255	-1.812	-0.747	-1.424	0.185	-1.507	0.153	0.147	0.438	-1.442	0.396	-2.132	4.329	0.689	-0.862	-0.551	0.768	-2.228	3.931	-1.004	2.475	0.789	0.247
Cct2	-0.416	0.891	0.078	-12.124	0.121	-0.274	0	-0.038	0.294	0.014	-1.772	0	1.787	-0.058	-0.121	0.556	0.964	0	0.783	0.311	-0.768	-8.972	-0.156	6.672	-1.221	0	-1.81	0	-0.833	-1.299	-0.13	-0.731	0.245	0.98	-0.06	-0.924	0.123	1.485	-1.9	-0.301	-0.057	0.334	0.819	2.299	-2.858	-2.157	0.473	-0.727	0
Cct3	0.642	-0.326	-0.552	-0.438	-0.477	-0.151	0.475	2.332	0.319	-5.954	-0.384	-0.099	0	-0.448	-0.53	-1.548	-1.035	-1.996	0.278	-0.11	0.433	0.183	0	-0.104	0	0.69	-3.015	0.7	-0.195	0.123	-0.163	1.072	-0.161	0.408	0.511	-1.289	0.484	0.774	1.064	-1.485	0.793	-0.504	0.536	-0.428	0.759	1.663	0.275	0.506	0
Cct4	-0.336	-8.539	0.143	-1.281	-0.5	-2.011	0	0.298	-0.907	1.486	1.708	-0.345	0	-1.621	0.371	0.217	-1.017	0	0.092	-1.581	0.59	5.392	2.85	0.616	-5.524	0	-4.225	11.599	0.516	-0.128	0.305	-0.063	0.37	-0.071	0.318	-0.28	-1.157	0.681	0.842	-1.401	0.469	0	0	-1.153	-2.327	-0.823	0.157	-2.184	0.836
Cct5	0.727	0.122	0.117	-1.1	0.709	1.003	0.348	0.11	0.66	-0.13	-0.151	0.342	0.516	-0.931	-0.295	0.347	1.923	0.696	-0.023	0	0.279	-1.436	9.187	-4.248	0.649	0	-0.273	3.187	4.858	-2.786	0.838	-0.9	0.379	0.661	0.094	-0.141	0.036	-0.202	0.459	-7.889	1.433	0.211	-0.196	10.966	-0.661	-0.346	0.032	-1.376	-7.96
Cct6a	-0.133	-0.267	-0.255	4.154	0.415	-0.253	12.136	-2.894	-0.111	-0.925	0.13	-8.672	1.45	0.53	0.16	0	-1.286	-0.198	0.024	0.402	-0.378	-0.865	-1.096	0.065	0.306	-0.074	1.005	0	-1.271	0.3	1.245	2.828	-0.037	-0.173	-0.386	-0.362	-0.659	-0.608	-10.38	-0.339	0.101	-0.054	-0.541	-0.056	0.432	0.317	-0.688	1.323	-0.316
Cct7	0.975	-3.269	-0.086	0	-0.787	0.096	-0.721	0.053	-0.095	-0.224	0.026	-0.35	-8.69	-0.444	-0.071	-4.322	1.606	-0.459	0.192	1.344	0.948	0.619	-0.483	2.073	0.001	-1.02	0	0.37	0.486	-2.148	-0.247	0.329	1.101	0.721	0.011	-0.338	-0.088	0	-4.7	0.296	-0.813	-0.824	0.036	0.166	0.013	-1.277	0.214	-0.379	-1.801
Cct8	-0.364	-0.383	0.495	-0.77	0.073	-0.363	-2.884	-0.732	-0.259	1.352	-0.01	-0.346	1.02	0.531	-0.204	0.993	0.597	0	-0.724	0.507	-3.012	2.882	-9.966	-1.949	-1.353	0.293	0.826	1.734	0.535	-0.333	-0.031	7.96	-0.469	-2.449	0.154	0.099	2.896	1.62	-1.04	-0.501	0.412	0.6	0.506	-1.449	0.384	2.209	0.355	3.84	-2.072
Ccz1	1.481	-0.204	-0.431	1.262	2.001	0	0	-11.872	-3.792	-0.279	-1.023	2.023	-0.556	-1.585	-1.366	1.061	-7.644	0	0.768	0	1.253	0	0	10.552	-13.614	0	0	-0.859	-2.639	0	-0.304	-11.967	-0.457	1.855	-0.241	2.131	6.966	-0.242	0	0	1.118	0	-7.16	8.969	0.829	0	1.162	7.384	9.963
Cd109	-11.237	0.22	-1.357	-0.281	-2.849	1.69	-10.187	0.093	-0.733	-0.786	0.912	-0.555	1.214	3.616	0.552	0.288	1.606	0	-0.389	-9.963	-2.132	-9.961	2.699	1.777	-5.322	-1.447	0.274	0	-8.839	-10.287	2.542	-1.262	-0.315	-8.966	-1.42	-1.83	0.151	-0.434	0	0	0.144	1.936	-1.9	-2.591	-11.547	0	-0.901	1.458	1.437
Cd151	0	-0.295	-0.019	-0.469	-2.034	7.577	13.775	1.234	1.692	-2.076	0.778	6.15	0	-0.726	-0.769	0.098	0.661	0	0	0	0.007	-0.651	0	0	0	0	0	0	0	-3.702	1.305	9.966	0.3	-1.351	0.017	0	8.57	0	0	-2.929	1.442	0.174	0.876	-0.315	-0.274	0.349	0.148	0.093	0
Cd164	-10.288	0	-1.044	9.967	12.551	10.966	0	0	-1.101	-0.766	-0.84	-0.177	10.966	0	0.368	7.966	-4	8.16	-9.966	7.384	0	-13.289	0	0	0	0	0	0	0	0	-2.724	1.563	-2.861	0	0.337	0	1.835	0	0	9.966	-0.737	-3.057	9.966	-0.482	0	0	-7.508	0	0
Cd209c	-0.585	0	0	0	9.966	0	0	0	-11.551	0	0	0	0	0	8.098	0	-8.966	0	0.415	0	0	0	0	0	0	0	0	0	0	0	-10.966	0	0	0	-2.129	0	0	0	0	0.264	0.737	0.778	1.678	0	0	0	8.379	0	0
Cd248	0	0	-1.322	0	0	0	0	0	0	0	0.115	0	0	0	-3.279	0	0	0	0	0	0	0	0	0	0	0	0	0	0	0	0	0	0	7.384	0	0	0	0	0	0	0	9.966	9.382	0	0	0	-10.966	0	0
Cd274	-0.415	-7.966	9.243	0.194	0	0	0	1.738	0.148	0	0	4.644	0	0	-0.328	0	10.703	0	0	-10.964	0	0	0	0	0	0	0	-7.644	0	0	-8.966	0	-0.123	0	-1.484	0	8.966	0	0	8.966	-1.747	0	11.721	0	0	7.966	0.57	0	9.966
Cd276	-6.966	0	5.118	0	-11.967	1.393	0	0	-0.028	0.894	0.067	0	0	-9.967	2.666	0	0	0	2.25	0	-7.644	0	9.551	0	0	0	0	0	0	9.966	1.585	0	-0.262	-5.644	-5.087	-7.966	0	0.76	-10.429	0.567	-2.784	-11.965	0	-9.157	0	0	1.585	0	0
Cd2ap	-1.005	-1.576	-0.581	1.498	0.45	-5.954	-1.961	0.394	0.847	-0.442	0.454	-1.998	-10.977	-0.258	0.644	-10.484	1.06	1.638	-0.583	-5.858	1.824	1.025	0	-6.919	-7.585	-9.966	0	-6.492	-3.738	-5.248	-0.672	2.84	0.681	0.691	-0.935	1.948	1.356	-1.35	0	-0.666	1.093	0.379	0.52	0.044	-0.751	-1.177	-0.592	-2.765	0.246
Cd2bp2	-10.401	-3.761	-0.215	-9.382	-2.403	-11.543	0	-8.83	1.067	10.961	-0.373	-1.76	-10.38	0	0.328	0	-9.969	-2.013	0.842	0	9.401	9.966	0	-7.16	0	0	-0.581	0	0	-9.382	1.357	11.667	-0.518	2.587	-0.402	0.929	3.317	-0.01	0	-0.582	-0.066	-0.997	-0.072	-3.199	-0.596	-10.55	0.579	-2.188	-1.291
Cd302	0.375	0	-0.242	1.334	2.467	0	7.644	-11.551	0	2.218	0.628	2.162	0	-1.047	-0.858	0	0	-0.321	-0.379	-11.967	0	-7.966	0	0	0	0	0	0	0	0	0	0	0	1.938	0	-0.01	1.048	0	4.169	0	1.154	0	2.046	9.967	-10.964	6.794	0.881	0	-0.675
Cd320	10.965	0	0	0	0	9.966	-11.55	8.16	0.212	-2.414	-0.416	0	0	0	-0.017	0	9.033	0	-8.966	0	-6.794	0	0	8.966	0	0	2.414	0	0	0	1.291	0	0	0	1	0.045	0	0	0	2.629	-0.125	0	-2.637	0	0	0	-0.125	0	0
Cd3eap	3.015	8.379	-1.309	-8.379	0	0	9.964	0	-0.265	-2.545	2.082	0	0	0	0.383	0	0	0	2.76	0	0	0	0	0	0	0	0	0	0	0	6.966	0	9.967	0	-0.781	0	-4.807	0	0	0	-2.391	3.989	2.089	0	0	0	5.042	0	0
Cd44	-0.268	-0.444	0.271	-0.348	0.954	0.575	0.877	-0.815	0.93	-0.64	0.514	-0.638	1.917	-0.699	0.244	-1.083	0.693	-11.784	0.518	-0.288	0.607	-7.508	0	0.62	1.794	0	-0.575	0	-0.73	-0.124	-0.029	1.943	0.185	-0.94	-0.076	-0.714	0.651	0.382	9.889	0.718	1.342	-1.601	-0.127	0.478	-3.907	2.837	0.626	-0.297	2.229
Cd47	-1.301	9.702	-2.89	0	-6.375	9.506	0	-9.644	7.966	-2.7	0	-0.308	-0.767	-0.416	0.687	-11.965	-2.541	0	1.002	0	-9.229	0	0	-12.55	-11.549	-1.824	0	9.967	0	0	-1	-1.001	0.955	-8.379	-1.161	2.04	9.382	0	-2.083	7.16	0.926	-0.798	-0.999	0	9.967	-8.379	-1.474	10.55	0
Cd59a	0	0	0	0	-0.151	9.967	0	0	-0.031	0.136	4.322	0	0	7.16	0.175	-3.493	-9.382	0	-2.121	9.966	0	0	11.803	0	0	0	0	0	0	0	0	0	0	0	-0.806	0	0	3.502	0	-13.965	0.664	-3.796	0	0.124	-0.415	0	-11.552	9.967	0
Cd63	0	2.585	-1.102	-0.066	-0.15	6.919	0	-8.951	-1.313	0.316	-0.575	0.583	0	-0.24	-0.147	-0.614	0	0	0.142	-4.7	0.794	-0.718	0	0	1.132	0	0	-0.968	0	-8.459	0.409	0.022	-0.05	0.287	-1.429	0	-0.531	-0.518	-0.779	0.901	-0.018	0.336	1.796	-6.17	-1.158	-1.232	0.122	0	0.309
Cd72	0	0	8.966	0	0	0	0	0	0	0	-0.263	0	0	0	-0.792	0	0	0	0	0	0	0	0	0	0	0	0	0	0	0	10.966	0	0	0	8.966	0	0	0	0	-9.382	0	0	0	0	0	0	0	0	0
Cd74	9.157	10.807	10.288	0	0	9.966	0	5.954	11.006	5.555	14.293	0	0	6.459	2.598	0	7.622	0	10.745	0	1.651	0	0	9.313	0	0	10.548	0	9.796	0	9.157	0	7.384	0	-0.231	0	0	-2.482	0	12.774	0	0	0	0	0	0	0.509	9.382	0
Cd81	-0.543	0	0.471	0.994	0.857	0.76	0	0	0.284	-0.006	-0.133	3.278	10.967	-0.326	-0.021	0.546	-0.04	5.459	-0.186	-1.622	0.161	-0.214	12.318	0	0	0.616	0	0	0	-0.695	-0.369	0.454	0	-0.193	0.166	0	0	0.634	0	0.531	-0.681	-0.538	-0.222	-1.516	0.651	1.193	-0.049	0	0
Cd82	0	0.268	1.535	0	-8.966	0	0	-2.586	-1.318	0	0	0	0	0	-1.78	0	0	0	0	0	1.322	8.379	0	0	0	0	0	0	0	0	2.33	0	0	0	-3.268	0	-6.508	0	0	0	0	0.246	0	0	-8.966	0	1.822	0	0
Cd9	-0.262	0	0	0	-0.628	0.718	0	0	0	0.294	-0.146	2.01	0.064	0.473	0.041	-0.583	0	0	0	-8.963	0	-0.739	0	0	4.585	-4.123	0	0	0	1.453	0.53	0	0	0	9.97	0	0.339	-0.779	0	12.968	0.298	-2.17	0.51	0.059	0	-4.17	-0.325	0	0
Cd99l2	2.964	-0.434	-0.682	0	1.133	-8.229	0	7.524	-0.374	1.569	2.106	0.764	0	-10.207	0.093	0	-2.416	0	0.178	-0.325	0	4.781	0	-2.282	0	0	0	0	0	-10.964	-1.714	7.966	1.735	10.38	-1.067	-1.657	-0.704	0.74	0	-8.119	1.54	0	-0.615	-1.002	0	0	-0.59	0	0
Cdadc1	-1.149	0	-2.979	9.966	-8.16	8.966	9.306	10.228	-1.072	-0.818	-0.115	-1.635	-9.229	0	-0.44	0	-8.966	0	-1.083	0.416	-2.674	0	0	-1.684	0	8.966	0	0	0	-9.966	-9.18	-6.794	-0.049	0	1.43	-1.414	9.964	4.678	-2.699	8.966	-4.284	8.966	-0.785	12.289	1.651	-1.806	-1.291	6.794	0
Cdan1	9.551	1.058	-0.57	-9.966	0	0	0	-9.967	-4.799	1.105	-1.697	2.805	0	-6.508	-1.55	0	2.884	0	-2.903	0	-9.966	0	0	0	0	0	-0.402	0	0	-1.582	3.717	9.964	3.12	7.524	-2.551	0.114	0	-9.379	0	2.804	4.192	-0.996	2.152	0	2.582	0	0	11.29	11.968
Cdc123	0.719	0	1.791	-7.615	0	0	0	0	0.204	-1.163	-0.058	-0.136	10.775	10.967	-0.281	0	1.763	0	0	0	1.587	-9.229	-1.159	0	12.546	0.022	0	9.382	0	-2.454	1.175	0	-2.775	0	0	-8.379	1.683	-10.55	-0.387	-1.844	-1.176	1.932	0.394	12.187	13.137	0	-0.017	8.966	0
Cdc14a	0.585	-1.516	0.64	1.582	0	0	0	11.188	3.805	-5.883	1.611	0	0	-6.375	1.156	0.586	0	-9.967	0	0	-9.644	0	0	0	-8.966	0	0	0	0	0	-8.379	3.321	-1.848	-9.966	-0.44	-6.066	-8.966	0	0	0	2.154	-8.966	-11.01	-10.967	0	-9.966	-7.16	0	0
Cdc14b	11.49	0	12.287	0	0	0	0	0	-0.749	-3.732	-1.918	9.229	9.966	0	-1.812	10.38	0	0	4.555	-1	0	10.966	0	0	0	0	7.966	0	0	0	-10.819	0	-8.379	0	-1.689	-8.966	0.862	-7.644	0	1	0.678	0	2.449	-9.966	-11.551	0	0	-9.966	0
Cdc16	0.97	-2.946	-1.014	-2.821	0.857	0	-7.966	-2.999	0.293	-2.807	-0.108	2.983	-8.966	-0.325	0.727	1.536	0.986	7.267	0.806	0.749	0	0	0	7.508	0	0	0	0	0	-5.759	-2.824	-6.644	0.475	-8.966	-0.118	-6.644	11.187	-10.964	0	-0.416	1.598	-2.586	-0.366	-1.004	0	9.482	0	-8.644	0
Cdc20	0	0	1.874	0	-9.967	-0.324	2	0	0	-1.577	-1.078	-0.999	-8.966	-2.458	-0.56	-2.929	-5.905	0	-0.634	0	0.068	-1.584	-9.963	9.966	0	-7.644	0.239	0	0	0	0.371	-9.382	0	2.021	-2.336	0	-9.966	-0.684	0	-1.63	0.114	-6.375	0.836	2.652	0	9.967	0.088	0	0
Cdc23	8.94	-1.1	1.461	-6.508	0.046	0.19	0	1.603	0.851	2.589	0.47	-0.705	-9.384	-10.974	-0.123	1.63	-8.966	10.989	4.393	-0.383	-0.323	-8.379	0	-0.001	0	-3.807	0	0	0	2.676	0.628	0.23	2.461	-0.252	-0.341	-2.009	0.243	0.062	0	-1.668	-0.674	-1.078	-1.113	2.64	0	4.394	-1.533	1.987	8.966
Cdc25a	-0.246	0	0.171	1.859	-0.486	-1.323	2.906	0.447	0.52	-1.779	-0.417	-2.773	-8.234	0	0.282	-7.644	0	7.814	6.644	-0.311	0	0.326	0	-8.972	-0.807	-8.972	0	0	-9.964	-11.556	0.54	-12.903	-0.997	2.013	0.506	1.099	-1	-0.052	-0.718	0.674	0.189	-0.591	-0.819	1.495	0	-2.119	-0.366	0.952	8.326
Cdc25b	0	-8.966	-1.241	0	1.009	-0.314	-8.267	1.961	0.333	2.99	-1.678	1.33	-10.706	-11.554	0.114	0	0	0	-0.19	0	1	3.477	0.905	-2.318	0	-2.409	0	0	1.832	1.642	1.189	1.325	-4.87	13.358	0.383	-0.641	-2.476	-7.966	-5.209	0	-6.285	-0.293	-1.447	0	-6.06	0.439	-0.108	-0.667	12.492
Cdc25c	7.966	0.585	0	0	0	0	0	0	0	0	9.966	1.17	0	0	-0.929	1.401	0	0	1.485	0	0	0	0	0	0	0	0	0	-10.702	0	10.966	9.966	-8.83	8.966	-7.814	0	0	0.421	0	0	6.022	0.467	0	0	0	6.966	0	0	0
Cdc26	-3.223	0	-0.434	0.007	-7.966	7.966	0	-9.966	-0.002	0.209	-0.361	9.382	0	0	0.065	0	-9.966	0	3.391	0	7.16	13.423	0	0	0	-10.968	0	0	0	0	-0.084	0	2.294	9.966	0	11.133	2.684	-9.966	1.322	0	-0.708	12.968	0	0	8.644	0.497	-0.859	0	0
Cdc27	0.386	-2.318	0.089	-0.108	0.58	1.802	-1.34	0.132	0.383	-1.093	-0.494	-0.068	0	-0.392	0.212	0.107	-1.236	-1.617	-0.104	-2.766	-2.361	-1.076	0	-0.043	-0.58	2.815	8.379	0.907	11.296	-10.548	0.204	2.115	0.173	0.23	-0.253	-0.516	1.883	1.602	0	-9.382	0.007	5.392	0.769	1.06	0.588	0.75	0.874	-0.415	-1.753
Cdc34	-3.409	0	0.303	0	2.644	11.964	0.576	1.586	0.888	-2.327	0.094	0	0	0	-0.855	0	3.641	-11.972	1.087	0	0.107	0	0.428	0	0	0	3.208	0	0	2.579	0	0	0	9.969	0	9.966	0	0.224	-1.268	1.306	-0.006	7.966	-6.229	10.704	8.966	0	-5.807	0	0
Cdc34b	11.551	0	0	0	-11.966	0	0	0	0	0	9.966	0	0	0	1.832	0	0	0	2.019	0	0	0	0	0	0	0	0	0	0	0	0	0	0	-9.966	0	0	0	0.589	0	0	9.422	0	0	7.966	0.584	0	1.587	0	0
Cdc37	-1.404	-6.644	0.151	-1.392	-0.638	-0.118	-0.696	-0.735	0.397	-0.146	-0.178	0.919	-1.216	0.752	-0.197	-0.546	9.974	-1.177	0.38	-9.62	0.75	0.06	-9.966	0.015	-9.977	-0.022	0.08	0	-10.978	0	1.259	0	0.071	-0.081	-0.137	-0.239	-0.493	0.923	1.348	-0.316	0.174	-0.617	0.854	-0.248	0.567	-3.866	-0.33	-6.644	0
Cdc37l1	-1.36	0.604	-1.314	1.507	-3.284	0	0	-1.523	0.609	0.699	-0.009	0.366	-1.351	-1.391	-0.113	0.958	0.456	3.789	-1.15	-1.557	4.303	11.968	0	-3.393	0	0	9.382	6.267	-9.16	2.346	1.911	0	-0.069	-0.739	0.219	0.252	-0.711	-1.417	0	-0.265	1.36	8.969	-0.49	-0.651	-1.868	2.468	-0.986	-8.644	0.929
Cdc40	1.877	-0.415	0.04	-1.268	-8.322	-2.203	1.996	-9.382	-4.907	-3.611	1.046	-0.789	-3	6.794	-0.103	0.91	0	-1.224	-0.236	-1.9	1.098	0	0	0	0	0	-9.969	12.289	0	-0.322	0	-12.082	0.062	-0.493	1.567	0.744	-8.379	0	0	-0.711	-1.042	1.171	0.24	-0.585	0	-9.382	0.956	-3.257	-1.554
Cdc42	-1.588	-0.305	-2.14	0	0.659	-2.116	0	0	1.613	1.097	-0.501	-0.582	3.15	0.418	-0.361	-0.103	-0.669	2.168	0.528	0	7.651	0	3.907	-1.842	0	0	0	0	0	9.964	0.442	-0.901	0.351	0.68	-0.559	0	-0.876	0.061	0	0.261	-0.621	-1.015	-0.886	-4.681	-1.171	0.633	0.374	0.573	-1.38
Cdc42bpa	-0.444	-1.862	0.328	1.738	0.148	2.456	-1.321	4.263	-0.362	-4.248	0.21	1.042	1.498	-0.881	0.086	-0.361	-6.977	0.266	-0.035	0	2.356	1.31	11.781	-0.56	3.105	-10.542	2.714	-2.831	-4.393	-3.014	0.025	0.052	-0.189	-0.436	-0.323	0.107	-0.199	0	1.562	-1.673	0.983	-0.476	-0.003	0.704	-9.966	-0.022	1.515	-2.248	0.353
Cdc42bpb	0.613	-0.415	-0.323	0.528	0.02	0.869	-0.843	-0.04	-0.478	-0.126	-0.031	0.268	0	0.826	-0.156	-6.7	0.6	-0.588	0.53	9.966	0.702	1.027	0.797	-0.028	0.671	0.122	-0.169	0.913	-0.061	1.026	-0.055	-0.037	0.052	-0.237	0.042	-0.645	-0.414	-0.708	-1.609	-1.171	0.406	0.876	0.496	0.22	-12.99	0.57	0.289	-0.211	-8.966
Cdc42bpg	0.1	-0.334	0.362	0	-0.498	-6.883	0.546	-1.999	0.05	-2.469	1.217	0	0	8.229	0.164	0	6.267	0	0.314	0.586	-1.459	1.006	0	9.187	-1.233	2.548	-1.745	1.002	1.032	-1.15	-0.412	10.654	-0.256	1.871	0	1.007	-1.996	-0.587	0	0.814	0.014	2.085	-0.053	1.01	0	0.874	12.558	11.452	0
Cdc42ep1	0	-10.557	2.522	0	0.461	-10.953	-0.606	10.703	0.828	4	-1.571	-0.387	0	0	-0.421	0	1.149	0	-1.47	-9.972	2.886	-0.775	0	0.266	0	-6.966	-2.385	0	-5.129	0	0.003	0.74	0	-0.106	1.013	1.392	-10.38	1.304	0	1.679	1.644	-5.672	1.424	1.973	0	-0.063	-1.019	0	9.966
Cdc42ep2	0	0	0	0	0	0	0	0	0	0	0	0	0	0	11.966	0	0	0	0	0	0	0	0	0	0	0	0	0	0	0	0	0	0	0	0	0	0	0	0	0	0	0	0	0	0	0	0	0	0
Cdc42ep3	0	0	0	0	0	0	0	0	0.515	0	10.966	0	0	0	-0.152	0	0	0	0	0	0	0	0	0	0	0	0	0	0	0	0	0	0	0	0	0	0	0	0	0	1	0	0	0	0	0	0	0	0
Cdc42ep4	0	0	0.751	0	0	9.967	-1.929	0	-2.083	-7.966	0.25	0	0	0	-0.776	0	0	0	-1.497	0	0	0.886	0	0	0	0	0	0	11.136	1.001	-0.414	0	-1.81	-0.999	8.331	-1.902	-8.379	0	0	0.223	0	-9.382	-1.956	0	0	0	8.966	0	0
Cdc42ep5	0	0	0	0	0	0	0	0	0	0	0	0	0	0	4.459	0	0	0	0	0	0	0	0	0	0	0	0	0	0	0	0	0	0	0	0	0	0	0	0	0	0	-10.966	0	0	0	0	-8.966	-9.966	0
Cdc42se1	0.455	0.026	0.826	0	-0.444	0	-12.131	-2.665	1.1	0	-7.644	2.079	0	0	0.166	-0.686	0	-0.262	0.124	7.644	0.37	0	0	0	0	1.263	0.304	0	6.966	12.293	-1.054	-0.48	-0.325	-1.291	-0.805	-6.883	-0.248	2.925	0	0.341	-1.832	1.507	1.784	-0.431	-0.942	3.172	0.88	-1.207	-2.652
Cdc42se2	0	1.809	-0.299	7.966	0	-0.72	0	-1.737	-0.831	-1.204	1.894	-0.79	0	0	0.103	-0.869	-1.649	-1.689	-0.238	4.326	8.414	0	0	0.728	-0.321	0	0.352	0	1.38	0.409	-0.626	-1.975	1.532	-0.722	0.123	0.588	8.379	7.966	0	1.332	-0.656	-1.021	-0.411	1.735	-10.966	1.666	-0.274	0	0.49
Cdc45	-12.137	1.281	0.231	-1.983	0.613	-8.655	-1.133	-9.966	-0.697	2.223	-1.764	8.379	0	0	1.35	-1.171	11.424	0	-1.435	-10.966	-6.966	-1.485	0	3.005	-3.808	0	-10.382	-1.926	0	0	-4.699	0	-1.098	-1.187	0.227	0	-0.586	-1.584	0.4	-1.806	-7.16	-10.552	2.089	-1.975	0	0	-0.696	0	0
Cdc5l	1.281	-0.212	-0.223	0	-1.506	0.003	0	0	-1.966	0.421	-1.378	0.896	-0.454	0.442	0.426	2.379	0.441	0	3.176	-7.644	-3.171	-1.229	0.996	0	1.585	0	-5.808	-9.382	0	0	0.973	-10.727	0.232	1.328	0.038	0.768	5.954	-0.141	5.525	-0.169	-1.998	-1.109	0.364	-1.807	1.414	-0.179	-5.495	-11.973	-0.756
Cdc6	-0.207	0	-0.819	-7.644	0.66	8.379	-5.119	0	-0.714	-1.648	-0.978	2.662	0	1.006	0.463	0	-8.969	8.966	1.009	0	9.963	-8.842	0	0	0.586	-9.382	-3.347	0	9.963	0	-4.501	8.516	0.613	0.131	-0.235	-3.771	-5.883	3.521	-9.96	-0.418	1.224	-1.617	-2.638	0.574	0	8.574	0.805	2.286	0
Cdc7	0.9	7.16	1.578	-1.737	1.052	0	0	-2.548	0	2.545	2.474	3.069	0	-8.963	0.668	0	0	-8.963	0.769	-11.554	-0.1	0	0	0	0	0	0	0	1.729	0	-1.911	0	-2	-8.644	-7.055	0	0.615	-9.964	0	1.565	1.855	0	-0.79	2.152	0	-1.66	0.47	-2.636	-1.154
Cdc73	0.265	-0.351	1.384	-0.486	1.953	0	-11.968	-1.828	0.546	-2.12	0.014	-0.745	-8.379	-9.147	0.435	1.591	0.691	-1.045	-1.957	-3.051	-0.064	0	0	8.16	-9.551	0	0	0	-10.55	0	-1.74	10.553	-0.836	-1.248	-0.302	-8.418	0.58	1.545	-2.251	-1.787	-0.68	1.717	4.342	-0.263	0.383	-9.644	-1.005	0.612	9.969
Cdca2	-1.125	0	0.227	0	0	-9.382	0	-1	-1.841	-1.469	-1.974	5.954	0	0	-0.561	0	10.967	0	-0.489	0	0	-2.027	0	0	-8.379	-1.082	-7.966	0	0	0	0	-10.963	-1.41	0	0.754	0	-2.562	11.288	-8.379	-1.597	1.71	0	-3.001	0	0	0	10.629	0	9.551
Cdca3	0	0	0	0	0	0	0	-11.195	0	0	8.814	0	0	0	-4.734	-9.966	0	0	8.966	0	1.772	2.169	0	0	0	0	10.966	0	0	0	8.794	0	0	0	-11.135	0	0	-12.425	0	0	0	0	0	0	0	0	-0.322	0	0
Cdca4	1.53	-7.966	1.806	3.04	0.128	-2.079	0	0	-0.157	1.326	-1.509	-0.415	0	-12.138	0.037	0	0	9.255	0.484	-10.066	7.16	0.969	8.966	0	0	0	0	0	1.305	-1.81	-0.501	0	0	-0.8	0.05	0.932	0	1.583	7.966	3.43	0.125	-0.37	0.087	-1.128	0	8.379	-0.272	0	0
Cdca7	0	-10.114	0.532	0.001	0	3.573	-7.384	1.516	3.124	-2.415	-6.492	7.384	0	0	0.757	-8.966	-6.966	0	-2.254	0	0	0	-10.966	0	0	0	0	0	0	7.966	0.477	0	-0.632	-0.413	1.033	1.647	1.913	-8.966	0	-2.391	0.461	5.248	-13.551	0	-0.966	0	-0.625	-1.585	9.967
Cdca7l	-1.893	0.162	0.59	1.383	-1.004	-1.775	-0.128	-3.058	1.792	5.55	0.769	0.446	0.701	-0.053	-0.157	0	0	-0.318	-1.793	-9.974	3.221	0	0	0	0	0	0.387	0	0	0.641	-0.822	2.588	0.132	1.718	-0.786	2.513	-1.548	-1.54	-7.16	-0.449	-0.812	-1.675	-0.809	0	-9.966	0	-0.072	0.896	-10.38
Cdca8	0	0	1.409	0	0	0	-2.022	0	0	0	0	0	0	0	-0.042	0	-6.57	0	2.078	-3.101	-8.966	0.862	-5.954	0	0	0	0	0	0	0	-3.184	-10.965	2.47	-1.995	-1.323	0	0	0	0	-0.483	0	8.966	-8.662	0	0	0	0.001	0	0
Cdh11	2.177	-0.139	1.098	2.839	0.017	-1.34	0	0	-0.265	0	0.322	0	0	0	0.303	0	0	-3.097	-2.418	2.247	-0.69	1.588	0	11.865	0	0	0	0	0	0	-0.371	0	4.087	0.8	1.16	0	3.315	4.292	0	0.086	0.448	4.644	2.127	2.253	0	0	2.406	0	0
Cdh19	0.756	-1.364	0.104	-0.862	0.237	9.964	0	-2.642	-0.256	1.866	2.515	0.184	1.119	-9.16	-0.457	1.299	2	0	0.849	-3.778	-2.557	0	0	-0.322	0	0	0	7.375	1.148	10.704	-0.041	-1.568	2.989	2.219	0.467	-0.101	-2.321	-1.162	0	-0.33	-0.674	0	0.838	9.285	-0.718	0	0.837	-0.747	0
Cdh2	0.47	0	-0.569	0.019	1.996	-0.405	0.473	-0.711	-0.467	-1.202	0.942	-0.693	1.493	-8.16	0.31	-0.222	9.116	-0.545	-1.863	4.643	1.544	1.002	0	1.096	0.414	-9.966	0.483	0	0	4.727	-0.674	0	-9.304	0.997	-2.206	-0.725	-1.1	9.966	1.791	-10.969	-0.529	-2.082	0.102	-4.218	2.406	0	-0.129	2.559	4.221
Cdh24	0	0	0	0	-8.966	0	0	0	0	0	0	0	0	0	-9.925	0	0	0	0	0	0	0	0	0	0	0	0	0	0	0	0	0	0	0	0	0	0	0	0	0	0	0	0	0	0	0	0	0	0
Cdhr2	0	0	-6.883	0	0	0	0	0	0	0	0	0	0	0	-8.29	0	0	0	-9.966	0	0	0	0	0	0	0	0	0	0	0	9.966	0	0	0	2.427	0	0	0	0	0	0	0	0	0	0	0	-9.966	0	0
Cdhr4	2.454	11.772	3.251	0	9.229	0	0	1	-1.796	1.213	0.537	0	-6.066	0	-1.59	-0.735	-4.12	0	-0.565	-4.096	0.089	4.732	0	-9.966	0	0	0	0	0	0	1.812	0	8.969	-8.644	-1.179	-1.7	-2.017	-0.516	0	0	0.524	-13.722	-1.432	0.68	0	3.564	0	0	-7.644
Cdin1	0	0	0.549	0	0	0	0	-9.966	13.288	-0.737	4.522	0	0	-11.55	1.457	0	0	0	0	-8.644	0	0	-9.966	0	0	0	0	0	0	0	0	0	0	0	6.794	0	0	0	0	0	0	0	0	-8.574	0	0	11.551	0	0
Cdip1	0	0	0.933	0	0	0	0	9.966	-0.102	0	-0.714	0	-9.379	0	-0.262	0	-0.151	0	3.1	9.966	-4.7	0	0	1.611	0	0	0	0	0	0	-3.492	0	9.964	-10.451	1.522	0	-0.736	0	0	0.321	4.879	-0.934	-1.739	0.359	0	10.964	0.672	0	-10.379
Cdipt	0	0	-1.275	0	1.7	10.229	-3.62	0	-1.587	-9.967	0.154	-0.729	0	0	-0.584	0	1.17	-0.738	0.046	-7.966	0	-0.619	0.079	0	0	0	-0.374	0	8.966	-1.379	-0.772	2.637	-0.283	0.515	1.076	0	0	0.453	0	0.051	1.186	1.133	0.075	-1.048	0	0	1.585	-2.655	0
Cdk1	-3.82	0	-1.336	0.273	0	10.967	0	-0.055	-6.966	-3.221	4.004	0	2.414	0.178	0.573	-2.297	-11.605	0	-0.371	0	-8.966	-0.414	0	1.999	0	0	0	0	0	-9.443	-7.966	0	1.509	-0.809	2.416	0.622	-0.264	0.722	0	-1.001	2.585	-3.17	-13.021	8.379	0.217	7.644	0.862	-7.644	0
Cdk10	0	0	-0.19	0	3.321	8.966	0	0.222	2	-11.965	-9.944	0	0	8.966	0.249	0	0	7.384	9.966	0	0	0	7.267	8.379	0	0	0	0	0	0	8	10.966	-7.644	1.153	1.613	0	-0.322	0	-8.379	-1.152	-11.167	2.169	0.659	0	0	-0.415	9.451	0	0
Cdk11b	-0.43	1.474	-0.139	9.966	-0.984	1.254	7.267	0.249	-0.69	0.106	0.735	0.229	0	0	-0.373	-0.302	0.778	0	-1.576	-10.546	-1.109	0	-0.754	0.082	10.967	0.36	11.005	0	4.22	-3.844	0.327	0	0.503	-0.922	-0.907	1.41	-0.584	2.207	0.908	-0.907	-0.9	2.781	2.943	0	2.806	2.31	0.226	-1.217	-1.167
Cdk12	2.075	1.028	-2.057	0	1.025	1.411	1.558	2.329	-0.743	-3.115	-0.403	0.584	0.455	0	0.22	2.242	10.961	-1.736	-0.364	0	-0.733	-1.32	2.274	-0.032	0	0	-10.965	0	-2.232	9.382	1.118	3.403	0.474	-7.864	0.307	2.381	0.808	1.494	0	-2.761	0.06	-0.242	-3.043	-0.739	-1.179	-2.861	-0.614	0.543	0
Cdk13	-1.035	-2.582	0.785	-10.96	0	11.773	-3.255	0.213	1.288	0.487	1.498	-3.171	0.039	-9.379	0.403	-0.945	0	0	-2.508	0	-1.546	1.318	-9.382	9.966	0	0	0	0	-8.966	-4.323	3.05	-8.379	-1.415	0.279	-0.792	1.235	2.261	1.833	-7.16	1.781	1.323	-0.479	2.933	0	-2.277	0.609	0.477	0	-2.756
Cdk14	-0.268	-0.612	-0.231	7.966	-2.528	0	0	-8.704	2.17	0	1.314	0.073	-9.743	0.171	-0.092	0	3.223	10.964	-11.501	0	0	0	0	0	0	0	-0.873	0	0	0	0	-9.382	1.338	-0.912	1.252	0	-3.088	0	0	-2.187	0.409	1.586	-7.644	0	0	0	0	0.414	-8.966
Cdk15	8.061	0	0.876	0	1.926	0	0	0	0.167	9.966	-3.19	1.354	0	10.965	-2.07	0	-1.971	0	0	-8.379	1	10.966	0	0.415	0	0	1	0	0	10.966	0.017	0	10.085	0	1.436	0	-1.159	7.966	0	-10.551	0.04	0	-0.586	-1	0	0	2.051	7.966	-4.718
Cdk16	-8.966	0.432	0.224	10.971	0.881	-0.005	0	2.176	0.412	-4.45	-0.054	-8.16	-0.458	-3.373	-0.255	9.969	0	-0.356	1.22	-2	-11.766	0.168	9.967	0	0	0.006	-0.259	0	9.959	-6.022	-0.242	0	0	-0.192	0.855	-1.932	3.506	0.809	7.966	7.644	-2.032	-1.254	0.02	3.655	0	1.099	-0.227	0	0
Cdk17	-0.15	0	-0.611	0.125	-0.785	0	11.957	-0.291	-0.29	-0.398	0.512	0.329	-1.913	1.029	0.433	-1.878	-2.43	0	0.597	1.378	0	0	2.082	0	-1	0	0.293	0	10.387	0	0.425	0.515	0.477	-0.216	-0.184	1.095	3.307	1.237	0	0.667	-1.588	0.773	0.344	0.614	-5.728	8.966	-1.46	-7.901	-4.459
Cdk18	0	8.966	-1.355	9.967	8.966	0	0	0	0.866	7.16	-1.47	-8.963	8.966	0	0.395	0	-0.995	-6.794	-6.755	-7.644	0.666	0.554	0	-11.382	0	0	0	0	0	3.324	-1.002	0	4.815	8.966	-0.029	0	-7.966	-8.16	-8.966	0	11.968	0.345	1.006	0	0	-8.963	-1.648	-8.963	0
Cdk19	-2.188	-0.522	0.207	-1.166	-2.03	9.157	0	9.967	1.422	-0.736	-0.438	-1.59	-1.324	-8.379	-0.44	0	-0.199	1.171	-0.592	0	-11.286	4.183	0	-6.375	2.528	0	0.709	0	2.393	0.445	-1	-4.486	-3.662	0.918	-0.534	-0.175	1.234	-10.966	-10.285	-2.462	1.593	0.996	0.366	-0.907	-0.638	7.055	-0.394	0.169	-1.326
Cdk2	9.961	0.762	-0.909	-8.379	1.829	-0.164	-11.96	-3.016	-2.028	-8.209	-0.453	-11.607	0	0.439	-0.443	0	-1	0	-0.198	0	-3.322	0.077	6.066	0	0	-8.966	-10.383	0	3.033	1.167	3.045	-7.966	0.433	4.459	1.226	-1.353	-1.766	-2.272	0	-0.954	-0.517	-1.637	-0.539	0	0	0	1.11	-0.04	0
Cdk2ap1	-5.954	0	-0.088	-8.16	0	0	4.187	6.375	0.364	-0.177	-0.156	-1.145	0	0.008	-0.796	0	0	-0.702	1.922	-7.644	1.002	-2.272	-2.399	0	1.145	0	-10.966	-0.253	0	-1.125	-8.551	0	0	-1.043	0.982	-1.734	0.101	1.091	3.87	-2.767	3.123	0	-1.191	0	-3.489	0	-0.307	2.262	0
Cdk2ap2	-9.966	0	-9.058	0	0	0	0	0	-8.379	0	9.382	-0.848	10.551	0	-0.328	0	0	0	1.002	0	-0.415	0	0.222	9.966	0	0	12.287	0	0	0	2.389	8.379	0	0	-0.038	0	0	9.966	0	0	0	-8.966	-9.966	7.966	0	8.966	0	0	9.966
Cdk4	1.19	0	0.407	0	-0.695	0	0	0	-0.341	0.149	-10.945	0	0	1.975	-0.271	-9.551	-1.08	-3.585	-1.314	0	-0.312	14.965	-3.028	0.492	-10.965	0	0.343	0	-0.029	1.585	1.103	11.962	0	0.862	-0.045	-1.956	-6.014	0	-5.7	2.566	-0.876	-0.327	-7.637	-8.379	-1.206	0	1.234	-0.242	0
Cdk5	0	0	-1.222	7.966	2.453	-7.267	0.583	0	-0.163	-0.261	2.586	-1.064	0	0	-0.3	-9.966	0	0	-0.343	0	-8.966	0	0	8.326	0	0	0	0	7.644	0.828	0.503	0	0	0	-1.744	0	1.85	0	0	-1.463	4.914	0.007	1.311	0	0	-0.039	1.293	0	-11.399
Cdk5rap1	0	0	-0.584	0	0	0	0	0	-0.499	8.644	4.698	1.115	0	2	2.284	8.966	0	0	-3.905	0	0	0	0	0	0	0	-1.586	-8.966	0	10.966	1.586	0	0	0	-1.266	11.84	-10.551	9.551	0	9.966	11.551	12.287	2.043	0	-8.966	0	1.415	0	0
Cdk5rap2	-0.077	2.946	-0.308	0.178	-1.446	1.103	0	-0.313	0.105	-0.554	0.016	-1.202	-2.941	-0.67	0.249	1.519	8.344	0.29	-1.369	2.145	-0.403	0.958	-8.96	-0.814	0	2.902	-0.481	0.046	0.457	1.765	0.816	1.632	-1.307	1.322	0.641	-0.958	0.012	3.197	10.175	2.175	-1.115	-1.084	1.437	-1.786	0	-1.874	-1.766	-2.585	2.964
Cdk5rap3	-2.528	0	-0.293	0	7.644	0	0	-0.93	1.288	1.264	-1.802	-1.094	0	0	0.424	-3.166	11.774	0	-0.805	0	0	0	0	10.38	8.966	0	-2.071	0	0	-7.966	1.899	-0.999	-0.131	0.727	-0.875	6.966	2.415	1.051	0	2.459	0.161	3.997	0.186	11.551	2.585	0	-6.966	0	0
Cdk6	1.479	0.001	-0.352	1.528	0.427	2.997	0.297	1.83	0.417	-0.719	-2.322	0.655	0	7.966	0.693	0.185	0.709	-9.97	-2.113	2.609	-3.616	-7.794	8.966	-1.969	10.966	0	-0.491	-0.82	-8.644	8.741	0.203	8.379	8.317	-1.903	1.897	1.346	1.543	0.902	1.268	7.901	-0.616	-1.523	-1.658	-1.993	-1.279	0.369	-0.665	-0.065	0.613
Cdk7	0	0.516	0	0	0.399	0	0	1.558	-9.966	9.966	0.752	0.637	0	0	-0.968	0	0	0	0.209	0	0	0	0	-9.966	0	0	0	0	7.16	0	0	0	0.446	-0.356	0.837	0	0	0	0	-2.794	0.772	0	0	1.297	2.565	0	3.231	0	-9.966
Cdk8	-0.458	0	-0.146	-0.851	-0.182	0.001	0.662	-8.379	1.794	-0.143	-1.07	-1.789	10.081	-11.059	0.635	0.998	0	0	0.947	0	9.966	0	0	-0.38	5.965	0	-7.966	-0.36	0	-8.592	-1.941	0	1.151	0.996	-3.483	2.837	-5.524	-7.16	0	8.966	-0.763	-0.144	1.224	-3.322	-8.966	-7.459	0	-12.838	0.38
Cdk9	-0.415	-0.224	-0.141	0	0.306	0	0.102	-0.85	0.145	-0.537	-0.485	0	0	-1.442	-0.189	0	9.967	2.582	-1.317	-1.507	0	-9.969	0	-0.999	0	0	0	1.322	-8.966	1.447	8.061	-1.365	0	-0.607	0.243	0	-0.847	-0.823	-3.284	1.854	-0.024	-0.253	-1.158	1.339	0	0	-0.348	0	10.552
Cdkal1	0	0	9.966	0.655	0	0	0	0	-0.929	9.966	-2.32	0	0	0	-3.208	-9.966	-10.965	0	-7.966	0	0	0	-9.966	7.966	0	0	0	0	0	0	-1.222	-0.736	2.029	0	8.966	0	0	0	0	0	8.16	0	11.288	0	0	0	-1.304	0	0
Cdkl2	0.794	0	1.875	-9.382	-10.382	0	0	0	11.288	9.966	-9.48	5.222	0	8.379	1.065	0	9.966	0	0	0	0	0	0	0	0	0	0	0	0	0	0	0	9.966	0	1.018	0	0	0	0	0	-8.966	0	-7.209	-0.568	0	0	9.658	-0.999	1.586
Cdkl3	0	2	-7.966	0	0	0	0	0	0	0	10.966	0	0	0	-0.278	0	0	10.966	0	0	0	0	0	0	0	0	0	0	0	0	0	0	0	0	-8.644	0	0	0	0	0	0	0	0	0	0	0	0	0	0
Cdkl5	0	0	-1.678	0	0	-9.966	0	0	-9.551	9.966	0	0	11.188	0	2.616	0	0	0	0	0	0	0	0	0	0	0	0	0	0	0	0	0	10.551	0	9.119	0	0	9.966	0	11.773	10.451	0	-9.966	0	0	0	10.773	0	0
Cdkn1a	-1.26	0	-0.434	6.794	-1.1	3.575	0	3.171	-1.288	-1.218	0.192	-1.027	0	-0.682	1.161	1.046	0	-1.736	-0.083	-9.966	-2.199	-10.966	0	-0.277	0	0	0	0	0.979	-6.966	-3.341	0	1.845	-0.278	2	-1.728	0.171	-0.021	1.779	-6.508	0.336	0.657	0.95	6.781	0	9.966	0.147	5.585	0
Cdkn1b	0.553	-0.549	-0.45	-2.152	-0.584	-1.417	-0.639	-5.977	1.116	0.69	0.354	-4.807	-1.23	-0.584	0.129	0.424	7.644	-0.037	-0.195	-9.967	0.814	0	0.259	1.3	-1.174	1.393	1.35	0	0	-9.967	1.89	7.16	0.54	2.759	0.658	-1.57	-2.056	0.716	-2.141	0.976	-0.573	7.966	0.25	0	-1	1.357	2.061	-0.414	3.722
Cdkn2aip	0	0	-0.016	10.38	0	0	0	0	6.794	-10.966	9.966	0	0	-9.966	0.415	9.966	-9.702	0	1	0	0	0	0	0	0	0	0	0	0	0	0	0	0	0	0.194	0	9.451	0	0	0	0	0	0	0	8.704	0	0	0	0
Cdkn2aipnl	0.768	0	0.18	0	-11.167	-10.967	0	0	13.869	-0.841	1.585	0	0	0	-0.993	0	1.725	0	-0.004	-4.644	0	0	0	0	-0.786	0	0	0	-1.324	-0.022	-0.205	-0.261	-0.011	0.503	-0.004	-6.966	0.092	-2.856	-0.798	2.209	1.426	7.966	-1.672	0	7.966	0	2.934	0	0
Cdkn2c	-4.875	0	-0.416	8.379	-7.16	0	0	-8.229	1.373	1.807	-1.755	6.57	0	-1.001	-0.707	-9.382	-2.6	0	8.379	0	-9.551	-11.289	6.15	2.374	0	0	2.673	0	0	0.206	3.511	0	-6.687	0	-0.308	0	1.851	0.192	8.966	0.517	1.095	0	-3.988	-2.322	0	0	0	7.966	-9.382
Cdkn2d	0	0	0	0	0	0	0	10.551	0	-6.322	-1.447	0	0	0	0.248	0	0	0	1.433	0	-9.966	0	0	0	0	0	-2.907	0	0	8.644	0	0	0	0	11.967	0	0	-0.192	0	-9.964	9.966	-0.489	2.921	0	0	7.644	-3.589	0	0
Cdnf	0	0	-9.966	0	0	0	0	0	0	0	10.966	0	0	0	0.582	0	0	8.16	0	0	0	0	0	0	0	0	0	0	0	0	0	0	0	0	11.288	0	0	8.966	0	0	0	0	0	0	0	0	0	0	0
Cdon	-0.439	-2.097	-1.042	-0.637	-0.662	-0.298	-0.097	2.196	-1.537	0.566	-1.958	0.553	-0.172	1.363	0.728	-1.755	-7.644	-1.516	0.769	0.152	1.872	0	0	0.694	0	0	0.521	9.382	7.508	0.86	9.662	-0.514	-0.555	3.906	0.261	0.937	-1.218	2.393	2.391	-2.149	-1.097	1.672	1.049	-0.567	0.737	-2.453	-1.372	1.206	-6.883
Cdpf1	12.288	0	0	0	0	0	0	0	0	0	-0.896	0	0	0	-1.858	0	0	0	-1.191	0	-9.966	10.966	0	0	0	0	0	0	0	10.966	0	0	0	0	0	0	0	0	0	-8.966	7.644	-0.002	0	0	0	0	0	0	0
Cdr2	-0.568	0.185	-0.729	0	-10.013	-2.584	0	0	0.14	0.112	0.449	2.615	0	8.379	-0.148	0	1.651	0	-0.754	0	9.969	0	0	0	0	0	-2.685	0	-0.123	0	-0.543	1.291	3.001	0	-0.261	-3.392	1.267	-0.051	0	0	0	-7.055	2.5	0	0	0	2.711	0.515	0
Cdr2l	0	-1.982	0.369	0	0	-0.503	1.586	-3.525	0.777	-0.758	-0.284	0.558	0	-3.843	0.335	0	-10.066	7.644	0.102	-1.803	0.461	-1.127	12.427	-4.585	2.558	-2.121	0.603	0	2.151	-8.972	-0.358	0.269	8.644	6.375	0.549	0	8.353	0.08	7.366	-1.277	0.08	-0.143	-0.171	0.267	8.422	-11.382	1.541	-2.434	0
Cds2	9.377	10.774	0.415	2.164	0.616	-1.41	-8.055	-7.644	0.086	0.878	-0.873	0.676	0.678	0	0.137	0.239	-0.134	-3.624	-0.424	-1.76	1.393	-8.16	1.001	-1.634	-2.167	0	-0.995	-2.679	0	-0.654	-0.926	0.953	1.57	1.702	-0.064	0.156	1.755	3.92	9.039	0.849	0.263	1.458	-0.637	-0.217	1.953	-2.725	0.342	0.348	-2.511
Cdt1	-0.684	0	-0.96	0	-9.537	0	0	-1.641	-1.982	0.518	0.705	1.691	0	0	0.683	0	-0.481	0	1.321	0	-2.072	-0.913	-8.504	0	0	-8.644	-0.734	2.484	-8.966	0.108	-0.285	0	0.627	-0.789	0.235	0	1.183	8.922	0	-2.974	0	-0.484	1.137	-0.204	-2.308	-0.237	-4.298	4.235	0
Cdv3	0.168	4.524	-0.014	-0.823	0.365	0.669	0	2.898	0.139	0.429	0.512	0.236	-0.22	-1.116	0.02	2.489	-0.66	-0.663	0.362	-1.87	-0.184	2.897	1.238	-4.322	0.5	-11.491	0.867	0	-0.488	0	-0.192	-0.01	-0.767	0.189	-0.54	0.368	0.8	-0.791	-0.034	-9.382	0.632	1.122	-0.312	-0.74	-0.146	-2.588	1.191	-0.375	1.523
Cdyl	-7.644	0	0.093	-1.586	-1.001	0	0	0	0.038	-11.048	-1.396	0	0	10.965	-1.914	0	0	0	-12.004	0	0	0	0	10.551	-7.966	0	0	0	0	0	-1.322	0	8.379	0	0.868	9.964	0	-6.966	0	-9.566	-0.067	4.042	0	0.999	0	0	-3.323	9.964	0
Cdyl2	0	0	0	0	0	0	0	0	9.966	0	0	0	0	0	11.721	0	0	0	0	0	0	10.966	0	0	0	0	0	0	0	0	11.966	0	-9.382	0	9.629	0	0	0	0	0	0	0	0	0	0	-9.966	0	0	0
Ceacam1	0	0	10.966	0	0	0	0	0	0	-10.966	0	0	0	0	-1.416	0	0	0	-8.966	0	0	0	0	0	0	0	0	0	0	0	0	0	0	0	0	0	0	0	0	0	0	0	-8.966	0	0	0	0	0	0
Cebpb	0	0	2.129	0	0	-9.966	0	0	0	9.964	0	0	0	0	0.16	0	0	0	0	0	0	0	0	4.227	0	5.7	8.966	0	0	0	0	0	0	12.772	7.57	0	0	-0.737	1.762	0	9.967	0	0.26	0	0	0	0	12.55	0
Cebpg	-1.027	-0.608	-0.511	0	0.107	11.551	0	0	1.46	-0.419	-0.674	-5.392	7.966	0	-0.149	8.379	-1.604	0	10.38	0	8.966	0.415	0	-10.967	0	2.7	0.227	-10.552	-12.287	0	10.967	7.16	2.953	0	2.19	-7.384	0	9.966	0	0	0.646	-11.157	0.323	2.54	0.731	-9.702	-9.079	-0.811	0.965
Cebpz	-0.359	-0.805	0.303	-1.693	-1.508	0	-0.205	1.574	-0.345	0.22	-0.492	1.473	1.776	1.287	-0.16	-1.283	0.574	-8.969	-0.689	-8.969	5.706	2.34	0	11.281	0	0	1.059	4.807	3.874	9.382	2.425	0.102	-1.44	0.996	-1.741	-0.654	-0.683	-0.606	-1.394	1.582	-0.482	2.077	-2.325	7.16	2.137	8.966	-0.269	-5.585	-1.837
Cebpzos	-7.877	0	0.529	0	0	0	0	0	-0.762	0	-5	0	0	0.414	0.268	0	0	0	10.965	0	0	0	0	0	0	0	-1.253	0	0	0	0.394	0	-0.202	-11.19	-0.766	0	0	0	0	-4.506	0.577	-8.745	0	-8.966	0	0	0	0	0
Cela1	7.384	0	9.743	0	10.743	-1.658	0	0	-6.966	-3.757	-0.597	1.582	0	-8.379	-0.447	0	0	0	0	0	2.815	0.552	9.551	0	0	0	0	0	0	0	4.858	0	6.508	0	1.927	0	2.589	0	-2.322	0	1.551	0.22	-4.556	-1.205	-8.966	0	-2.067	0	0
Celf1	-0.057	-1.864	0.745	-2.02	0.249	0.928	0	-0.416	0.669	0.035	-0.234	0.263	-0.4	10.057	0.057	0.861	-0.092	-1.734	-0.564	-0.995	0.608	-1.907	0	2.119	0	-7.384	0	0	-2.2	-1.355	0.152	-2.477	0.951	1.8	-0.088	-1.223	2.892	0.38	-2.514	-0.716	0.238	-1.366	-0.409	-0.66	-5.931	1.624	0.938	-0.375	-0.872
Celf2	0.253	0.726	-1.578	-2.013	-0.956	1.737	0	0.819	1.489	0.538	0.341	0.932	0	-9.961	0.215	0.272	-8.644	-10.969	0.383	-3.31	-0.84	-3.724	0	-1.183	0	-0.843	7.966	0	-0.003	-0.676	-5	-0.726	-2.398	7.7	0.884	-0.149	-2.513	0.686	0.318	0.755	-0.496	-2.377	-0.211	-1.254	-0.513	1.586	0.884	-1.436	0.623
Celsr1	0	0	-8.966	0	9.966	0	0	0	0	0	8.16	0	0	0	-0.414	0	0	0	0	0	0	0	0	0	0	0	0	0	0	0	0	0	0	9.966	-5.807	0	0	0	0	0	-9.382	0	0	0	0	0	0	0	0
Celsr2	0	4.801	-0.879	0.419	-1.236	0	-1.133	-9.226	0.156	-0.637	0.296	-8.966	0	-1.263	0.107	-10.964	0	0	-1.939	0	-2.224	9.966	-1.662	0.998	0	0	-2.264	0	0	-0.26	1.106	0	-10.965	-9.963	-0.331	0	-1.771	-1.709	2.715	-1.026	-0.923	2.585	-0.81	3.17	2.103	6.966	0.428	-0.664	0
Cemip2	0	-2.098	0.23	0	3.522	1.532	1.339	0.287	0.813	9.187	1.099	-1.483	-1.338	-0.807	-0.88	2.855	3.373	7.966	0.512	-8.379	-0.996	0	0	-0.78	-9.966	-8.16	-0.149	0	0	0	0.886	0	1.361	0.087	0.411	-2.138	8.379	0.415	2.768	-0.737	0.598	-0.151	-0.402	1.176	-2	-1.974	-0.494	10.551	0
Cenpa	0	0	-2.959	-1.366	0	0	0	0	-1.006	0.002	-0.118	0	0	0	-0.413	0	0	0	-1.865	-9.229	0	-3.392	0	-0.738	0	9.964	0	0	6.644	0.083	0	0	-1.311	0	5.644	0	10.965	-11.82	0	0	0	0	0	-10.527	0	0	0	-4.17	0
Cenpb	-2.035	-2.573	0.216	9.545	-11.983	-1.712	0.023	-0.941	-1.252	0.867	-0.029	-10.964	-0.162	0	-0.235	0	0	2.445	0.636	0	-3.17	-11.597	8.693	1.033	-1.379	0	-0.224	0	-2.19	-11.279	0.483	0	-0.613	0.14	-0.956	0	1.105	-0.897	-0.668	-2.609	-0.18	0.17	0.115	2.807	0	-3.041	-0.48	0	9.229
Cenpc1	-0.892	0	0.597	2.292	-8.229	0	0	-8.16	2.652	-8.752	0.427	-0.969	8.966	-3.583	-0.625	0.183	0	0	-0.971	10.967	3.045	0	0	-0.414	0	0	0	-2.701	-7.508	0	0.914	2.475	0.86	-3.155	1.554	0	0	0	0	0	-10.469	0	-1.1	9.48	11.704	-7.966	-1.07	0	8.849
Cenpe	-0.205	-0.339	0.069	0.496	0.242	-1.673	1.546	-0.636	0.315	-1.596	0.271	0.517	0.92	-3.122	0.736	1.568	-1.15	-2.322	-0.674	-2.135	1.384	0.996	0	9.972	1.459	0.342	-8.379	0	-0.806	-0.471	0.059	-0.087	0.785	-0.543	-0.369	0.165	0.969	-1.453	-10.552	-0.528	-0.699	-4.013	3.698	-0.461	-0.72	0.693	-3.196	-3.209	-0.961
Cenpf	-0.997	0.87	-0.12	-0.613	-0.067	0	0.365	-0.332	-0.074	-0.272	1.092	0.91	-0.113	-1.492	-1.195	-1.308	0.487	1.508	0.253	2.433	-0.349	2.172	-0.999	0.623	-7.16	0	-0.808	11.977	-1.543	0	-0.036	-10.917	-1.083	-0.011	-1.074	-0.581	-0.107	-5.883	-2.006	-0.265	-1.73	-1.136	1.469	-3.037	-0.913	-1.233	0.455	-1.622	1.741
Cenph	0.123	2.101	-1.22	0	-9.157	0	0	0	1.809	1.192	-1	0	0	0	0.947	-8.966	0	0	1.459	0	0	0	0	0	0	0	-2.806	0	0	0	0	-0.416	-1.757	0	-5.019	-2.166	1.001	9.964	0	0	0	0	0	0	0	0	0	-10.399	0
Cenpi	0	0	-2.806	-11.288	-12.135	0	0	9.966	2.565	0	0	9.966	0	0	-0.235	-4.171	0	0	0	0	0	0	0	0	0	7.384	0	-9.964	0	0	9.187	0	0.465	0.001	2.301	0	0	0	0	0	0	0	2.585	0	0	0	1.756	0	0
Cenpj	0	-3.323	0.279	-10.55	-2.114	0	2.002	0	0.052	0.848	1.476	-9.966	0	0	-0.119	0	0	-9.382	0.893	0	1.229	-8.29	0	-8.379	0	0	-1.193	0	0	11.158	-0.582	8.379	2.133	12.426	-0.418	4.121	-11.552	-9.966	0	-6.57	1.951	0	-0.93	0.234	7.384	-3.173	-0.568	0	0
Cenpk	-0.932	-0.64	0.415	-3.391	0	0	0	-0.585	2.673	-0.759	-10.967	-3.514	0.737	0	-0.317	0	0	0	-8.966	0	0	0	0	0	0	0	0	0	0	0	0	0	-0.264	0	7.794	-7.966	0	0	0	0	10.966	0	-3.115	-0.089	0	0	9.966	0	-3.585
Cenpl	-3	0	9.439	9.966	0	0	0	0	0	0	-11.966	9.702	-7.966	0	-0.182	-9.966	0	0	0	-7.966	-8.966	0	0	0	0	0	0	0	0	0	9.382	0	0	0	9.773	0	0	-9.966	0	0	8.566	0	-7.966	-2.586	0	0	8.966	-9.966	0
Cenpm	11.551	0	0.17	0	0	0	0	0	9.518	0	0.291	0	0	0	-2.569	0	0	0	-2	0	9.382	0	0	0	0	0	0	-8.966	0	0	-0.042	0	-0.49	0	2.585	0	-5.728	-11.38	0	-0.263	0	0	0.54	0	0	0	6.794	0	0
Cenpn	8.966	0	0.086	0.585	0	0	-1.996	0	-0.52	-1.658	-2.411	-1.433	0	-1.401	-0.424	0	0	-8.644	0.708	9.382	-0.127	0	0	0.323	0	0	12.137	0	0	0	0.808	-11.965	1.381	-1.089	-1.891	-0.107	-8.379	-11.55	1.17	0.687	0.188	1.093	0	-6.267	-1.251	0	-2.136	-9.964	8.745
Cenpo	-2.909	1.679	0	9.966	0	0	0	-9.966	-0.668	-5.977	-9.382	-9.382	0	0	-0.527	0	0	0	0	0	-10.967	0	0	0	0	0	0	0	0	0	-9.382	8.061	1.495	0	1.629	0	0	0	0	3.208	8.379	10.189	-0.404	0	0	11.666	0	1.583	0
Cenpp	10.966	-8.379	-1.586	0	0	0	0	9.382	10.38	0	0	0	0	-8.966	-0.541	0	10.966	0	0	0	0	0	0	0	0	0	0	0	0	0	8.966	0	-10.194	0	-7.57	0	0	0	0	0	8.794	0	-9.966	0	0	0	0	-0.415	0
Cenpq	-0.961	0	3.331	0	0.322	0	0	-5.209	-9.401	0	1.297	-2.322	0	0	2.42	-7.966	6.375	-1.363	-2.227	0	0	0	0	0	0	0	-3.054	-9.394	0	0	9.967	0	-0.226	0	-0.474	-2.229	0	0	-13.49	0	0	0	0	0	0	0	-12.081	0	0
Cenps	-7.2	0	-5.585	0	-2.114	0	0	0	-2.162	-13.399	10.966	0	0	0	-1.231	0	0	0	1.369	0	0	0	0	0	-10.965	0	-1.112	0	0	0	0	0	-12.136	-11.426	-7.966	0	3.121	0	0	0	0	0	1.495	0	0	0	7.644	0	0
Cenpt	0	0	1.223	0	0	0	0	-8.966	0	-1.737	11.551	0	0	0	-2.949	0	9.382	-9.966	9.966	0	0	-8.379	0	0	0	0	0	0	-8.966	-8.379	-0.582	0	8.966	0	0	0	-9.966	8.966	0	-9.966	2.582	0	0	0	-8.633	0	-10.966	0	0
Cenpu	1.907	0	-0.448	0	0	0	0	0	10.966	0	-1.774	-10.966	0	0	-1.456	0	0	0	0	0	0	0	0	0	0	0	0	0	0	0	8.966	0	-8.379	0	0	0	0	0	0	0	7.16	0	8.966	0	0	0	0	0	0
Cenpv	0	0	2.99	0	0	0	0	0	0	0	0	0	0	0	-11.966	0	0	0	0	0	0	0	0	0	-0.396	0	0	0	0	0	2	0	-10.703	0	-1.55	0	0	-9.344	0	0	0	0	0	0	0	0	0	0	0
Cenpw	-1.352	0	1.395	-2.931	0	0	0	0	10.967	-0.057	-1.744	-2.272	10.55	-2.861	-4.711	-9.963	-7.794	0	0.884	0	0	0	0	0	0	0	0	0	0	0	0	0	1.094	-3.108	0.196	12.136	-9.963	0	-9.966	0	1.18	0	8.966	-4.322	0	-5.392	0	3.736	-10.963
Cenpx	0	0	0.916	0	0	9.382	0	0	-0.646	-3.17	0.904	0	0	9.966	3.008	0	0	-9.964	-0.699	0	0	0	0	0	0	0	0	0	0	0	-1.736	0	0	0	8.966	9.382	-11.287	11.773	-0.77	0	0	0	-1.446	0	0	0	9.966	0	0
Cep104	-0.974	3.785	-0.575	0	5.172	7.644	0	0	-1.104	3.196	1.345	-3.021	0	2.074	-0.323	0	11.551	0	0.529	-8.379	0	11.965	0	0	8.966	0	0	0	8.379	-0.261	-0.895	-10.38	0.483	-11.546	-2.27	0	2.825	-1.564	-9.966	-2.229	2.088	-1.308	-1.827	-1.416	0	0	0.487	-7.895	0
Cep112	-2.322	0	-0.511	-9.966	0	0	0	0	-2.722	0	5.322	0	0	-11.966	1.807	0	0	0	0	0	0	0	0	0	0	0	0	0	0	0	0	0	0	-9.966	0	0	0	0	0	-9.966	-8.039	0	-9.382	0	0	0	-7.966	0	0
Cep120	1.416	0	1.497	0	3.457	0	0.416	0	-1.212	1.15	0.436	2.935	-6.966	9.966	-0.144	0.582	1.265	0	1.145	0	-8.966	8.379	0	0	0	0	10.552	0	-2.415	-11.965	2.092	0	-3.199	-1.495	-0.26	10.157	-1.778	-2.298	0	1.586	-7.384	-1.002	0.999	-0.263	0	0	0.587	-4.284	-11.965
Cep128	1.474	-0.496	-0.542	0	0	1.999	0	0	0.769	2.381	-1.004	-0.585	-2.323	0	0.986	0	8.379	-1.886	2.284	0	-9.967	0	9.963	0	0	-8.966	0.073	0	0.737	-8.969	9.405	0	0.94	1.545	-0.05	0.059	-2.107	-0.581	0	0	-4.589	8.093	1.424	-7.384	0	-4.459	0.646	0	-10.966
Cep131	8.379	0	-1.245	0	1.678	0	-1.756	0	-2.899	-1.817	2.955	-4.804	9.382	0	-0.588	0	-0.582	0	9.331	0	0	-7.966	-11.964	0	9.964	8.966	-0.753	0	0	0	2.103	0	0	7.966	-1.235	0.001	0	5.175	9.967	0	-1.864	11.551	8.966	0	0	0	-1.256	0	0
Cep135	1.3	0	2.749	-9.966	8.379	-8.379	0	0.678	0.168	-1.913	1.135	2.162	0	0	-1.119	0	9.382	0.322	-7.966	-9.382	0	0	0	0	9.964	0	-1.209	0	0.434	0	-0.403	0	0.442	11.979	-1.877	0	1.585	-9.966	0	0	0.943	0.193	-0.847	0	0	-7.508	4.044	1.736	11.813
Cep152	-2.557	-3.294	0.886	-2.492	-4.005	3.32	0.752	1.332	1.636	-0.662	0.874	2.595	10.971	0	-1.909	6.966	9.963	-0.215	-1.853	0	9.841	0	0	0	-7.966	10.971	7.384	0	0	4.535	4.554	0	2.436	0.148	-1.228	3.589	2.334	1.417	-9.966	2.187	0.999	1.945	1.431	-7.16	8.966	-1.017	1.336	0	8.966
Cep162	-0.547	0.671	-0.127	1.415	0.304	0	8.966	0.673	-0.349	0.94	2.445	-1.836	2.724	-1.272	-0.362	-3.807	-8.379	0	1.161	1.585	-0.005	0	0	-9.967	-6.883	0	0	8.966	10.968	6.409	-0.747	0	0.178	10.859	-0.114	-4.39	-1.682	2	0	-8.966	-0.768	-1.114	2.17	0	-8.969	0	-0.293	0.62	1.584
Cep164	1.585	0	-1.153	2.322	9.966	-3.199	-1.272	-8.745	0.971	1.137	-0.905	-2	0	0.287	0.152	0	8.14	-0.457	0	0	0.185	0	8.966	2	0	0	-0.884	0	9.382	-11.551	-2.231	0	0.969	-7.672	2.185	1.796	1.226	-12.919	8.551	-8.16	-1.053	0.295	-0.151	0	0	-8.119	-0.052	4.908	0
Cep170	0.095	1.086	-0.623	1.754	-1.31	1.569	1.212	1.088	0.999	-1.674	-0.354	0.876	0.103	-1.052	0.239	2.04	0.134	-1.063	-0.849	3.136	-2.766	0	0	-3.513	1.774	10.966	0	1.477	1.381	-9.704	1.328	-0.112	0.535	-3.684	-0.426	-0.08	-1.698	-6.17	0	0.356	1.281	-0.793	-1.242	-0.02	-0.881	1.512	-0.868	0.804	-2.125
Cep170b	1.766	-1.953	0.809	-1.275	-1.581	-0.488	-1.497	-0.918	0.977	0.419	-0.242	-0.384	0	-0.888	-0.208	9.966	-0.164	0.25	0.098	0.369	0.402	1.584	-0.581	-1.451	-1.036	-2.785	0.196	-0.53	0.004	-0.935	1.11	-1.25	-0.068	-0.696	0.155	0.504	-0.022	-0.475	0.134	1.061	1.99	-0.16	0.355	-0.865	-2.218	-0.303	-0.156	0.055	-9.969
Cep19	2.582	-8.966	0.955	-0.585	0	0	0	0	-0.993	1.001	0	0	0	4	0.059	0	9.207	0	-8.966	0	0	0	0	0	0	0	0	0	0	-8.966	0	0	-2.431	0	-1.624	0	-9.966	0	0	-9.964	-7.16	0	-1.129	0	10.966	0	0	0	0
Cep192	-1.233	-7.384	0.54	-3.7	-0.024	0.782	0	-0.901	-0.902	2.645	0.736	-0.038	-10.45	-1.322	0.465	3.036	-0.219	1.665	1.337	0.463	0.285	-10.257	0	4.699	9.379	0.732	9.592	-9.966	-3.588	-0.442	1.149	1.619	-0.225	-0.591	0.779	-3.058	-5.909	-0.127	0	-3.081	0.331	-5.043	3.659	-11.677	4.689	2.228	-3.548	0.079	10.38
Cep20	10.966	0	1.473	0	0	0	-1.001	9.545	0	3.322	0.736	0	0	0	0.258	0	-0.019	0	-9.966	0	0	1.806	0	0	0	0	0	10.966	0	0	-2.883	0	0	0	0	0	0	-1.059	0	0	-0.585	0	0	0	0	0	-4.412	0	-9.966
Cep250	1.155	0.239	-0.832	10.953	-1.219	0.776	1.738	1.121	-0.514	-0.245	0.343	0.17	0	-2.922	-0.048	-0.139	-1.392	-0.32	-0.368	0.872	0	-1.004	-0.997	0	1.673	0	0.861	0.674	2.2	0	0.625	8.969	0.87	9.518	-0.386	8.29	0.112	-2.583	0	0	2.052	0.514	0.546	0.265	0	-4.856	1.242	0	0
Cep290	0.62	-1.601	0.221	-0.206	6.966	1.054	-7.375	-0.696	-0.545	2.265	0.243	-0.737	8.379	-1.586	-0.187	-0.322	0.395	0.771	-0.882	-10.972	0	-1.003	0	0	-12.293	0	0.651	0	0	-9.966	0.943	1.173	0.129	-1.98	-1.012	1.263	-0.473	-0.421	0	-0.398	0.008	-8.963	-0.909	0	2.996	0	-2.111	0	1.807
Cep295	-1.206	-11.776	-1.168	3.823	0.588	11.546	8.963	-9.288	0.361	-2.396	-0.413	2.435	-1.011	-7.966	-0.319	-0.06	-1.373	4.374	-0.043	-0.907	-1.759	7.16	0	-2.415	-1.003	0	8.644	0	9.963	0	-1.11	0	-1.712	-0.882	-0.442	1.452	2.247	0	1.753	-0.263	0.511	-0.424	-0.657	-0.458	9.973	-2.584	0.273	0	2.001
Cep350	1.517	-1.028	-0.51	-2.489	-2.076	1.931	-11.625	-0.085	-0.252	0.024	-0.337	-2.326	-2.776	0.336	0.383	3.162	0.77	3.388	0.884	-0.553	-0.447	0.541	9.157	-1.939	-1.132	0	5.954	0	1.702	0.758	1.989	-0.312	1.192	0.565	-0.411	-0.774	-1.444	0.438	0.679	0.333	0.316	-1.037	0.027	0.906	2.409	4.081	0.23	-0.628	1.363
Cep41	0	0	0	0	0	0	0	0	0	-9.966	0	0	0	0	-0.911	0	0	0	0	0	0	0	0	0	0	0	0	0	0	0	0	0	-8.966	0	0	0	0	-9.966	-9.966	0.737	9.382	0	-2	0	0	0	-2.806	0	0
Cep43	8.379	0	-0.389	0	0	0	0	0	7.644	10.968	2.474	0	0	-8.16	-0.879	0	0	0	1	0	0	0	0	10.968	0	0	0	0	-9.966	0	0.962	0	-10.229	-2.684	-1.193	0	-9.803	0	0	0	0	-0.999	1.458	0	0	0.068	0	0	0
Cep44	11.55	0	10.966	0	-9.157	0	0	0	0	-1.001	10.451	0	0	0.585	0.591	10.159	11.136	0	9.966	0	0	0	0	0	0	10.966	0	0	0	0	7.508	0	-8.966	0	0	10.965	0	0	0	0	8.379	-8.966	0	0	0	-11.288	-8.966	0	0
Cep55	3.871	-2.459	1.008	-1.485	2.459	10.965	0	0	-1.714	1.731	0.843	11.55	4.459	10.779	0.449	-9.796	-8.966	0	-2.176	-10.229	0	0	0	0	0	0	0	0	1.588	0	-9.353	0	-0.964	0	-2.094	0	-1.816	0	0	-11.549	-1.923	1.208	-3.117	0	1.908	0	0	1.951	-1.153
Cep57	0.673	1.003	-0.598	0	0	0	0	0	-1.246	2.321	-1.388	0	-1.286	0	0.807	-10.969	-0.079	0	-1.346	1.553	0	0	0	0	0	0	-1.928	10.289	0	0	-9.642	2.586	-1.496	0	-0.883	-0.586	-1.607	0	0	0	7.459	0	4.69	-1.039	9.304	-9.966	-0.269	0	2.827
Cep57l1	-10.551	0	0.807	-10.552	-0.415	0	0	0	-1	0	0	7.644	0	0	2.536	0	-10.118	0	-7.484	0	0	0	0	0	0	0	0	0	0	-9.966	0	0	1.119	0	1.433	1.444	0	0	0	0	-8.16	0	0	0	0	0	0	0	0
Cep63	-1.076	-7.794	0.114	0	8.379	0.586	0	0	0.32	2.459	1.254	0	0	0	-0.068	0	-0.415	0	1.779	0	-9.966	0	0	0	0	0	0	0	0	0	0.886	0	0.058	-11.287	0.155	9.382	0.119	-10.966	0	0	-1	0	-9.966	0	0	0	-8.966	0	0
Cep68	-10.189	0	1.278	10.964	0	-1.003	-8.379	0	-0.88	0.334	1.861	0	0	7.18	-1.236	-9.966	7.644	-9.967	-0.741	-9.963	-0.361	9.329	0	0	0	0	0	0	0	0	0.667	-9.963	0	13.052	2.9	2.002	7.794	-1.361	0	8.814	-3.039	1.731	-2.458	1.895	0	-5.585	1.685	0	0
Cep70	2.821	-4.002	-1.61	-0.415	0.743	-3.526	-8.966	0	0.008	1.626	0.001	0	-9.967	0	-0.205	0	0	0	-1.736	0	9.964	0	0	0	0	0	0	9.966	0	-8.966	-9.967	11.187	1.01	9.964	1.154	-1.922	9.966	0	0	-7.966	-1.25	7.644	-8.966	10.38	1.262	0.999	-1.064	-9.967	0
Cep72	0	0	0	0	0	0	0	0	-8.379	11.966	-10.703	-8.966	0	0	2.777	0	0	0	-0.678	0	0	0	0	0	9.551	0	0	0	0	0	9.644	-9.966	0	0	0	0	0	0	0	0	0	0	0	0	-1.322	0	0	0	0
Cep76	-7.16	0	-0.263	0	8.966	3.586	0	4.11	0.284	1.523	1.389	1	-2.323	-0.492	-1.211	-11.968	0	0	9.966	0	0	0	0	1	0	0	0	0	8.379	1.582	0.306	0	-1.437	0	-0.977	3.913	0	-1.586	0	0	-1.391	1.848	0.616	-0.347	0	0	0.411	0.737	0
Cep78	8.966	0.831	0	0	0	0	0	0	8.16	3.169	0.777	0	0	-10.966	-3.298	0	2.171	0	0	-8.966	0	10.966	0	0	0	0	0	0	0	0	-8.644	0	-0.18	0	0	1	0	0	0	-7.966	-10.703	2.718	0	0	0	1.999	0	0	-8.644
Cep83	2.739	-9.382	2.982	0	-1.053	0	0	0	-0.559	0.711	-2.804	-8.966	0.264	0	-0.432	10.963	0	0	0.314	0	-8.379	0	0	0	0	0	1.264	0	0	0	10.38	0	3.51	2.903	0.662	6.267	-7.644	0	0	0	-3.556	0	0	1.263	0	0	0.227	-8.966	-9.964
Cep85	-10.932	-0.001	1.158	0	0.652	0	0	1.414	-8.379	2.699	-2.736	11.496	0	-8.379	-1.475	0	1.223	8.966	3.224	0	0	0	9.966	0	0	0	0	0	9.966	8.379	1.256	0	-0.325	1.139	0.819	0	-7.055	1.414	0	0	2.075	-5.138	0.011	-9.966	0	0	1.161	-0.151	0
Cep85l	1.458	-9.966	-1.582	0	-6.794	10.967	0	-9.964	-1.039	-4.333	-0.371	3.232	2.246	2.637	0.724	10.551	-4.194	10.552	0.908	0	10.967	0	0	0	0	9.967	0	0	0	0	-3.321	8.966	0.74	-8.966	1.391	-0.301	0	9.964	0	0	-2.469	0	2.323	9.966	0	0	-9.966	7.966	0
Cep89	1.626	-7.384	1.255	0	0	0.071	0	0	0.064	0.988	-0.75	0.47	0	0	-1.382	0	0	0	-8.644	8.966	0	0	0	1.999	0	0	-11.967	0	0	11.552	-3.362	0	1.029	0.415	1.256	0	0	-0.546	7.966	-1.009	-1.673	1.998	4.487	9.384	0	0	-2.737	-4.002	0
Cep95	0.833	9.966	1.621	0	11.553	0	-1.323	6.794	-3.868	0	0.28	0	0	0	0.726	-8.644	0	0	-1.806	0	-9.966	0	3.323	0	0	0	4.244	0	0	2.171	0	0	3.045	0	1.59	0	0	0	-7.055	0	-0.02	9.966	10.098	0	0	8.966	0	0	0
Cep97	0.507	9.551	-0.152	-0.585	0.584	1.322	1.22	8.966	2.485	9.966	0.464	-2.788	0	0	-0.191	11.966	11.966	0	6.794	0	0	8.966	0	0	0	9.966	-1	8.966	0	0	-0.53	-10.966	0.441	0	-0.218	8.966	0.83	3.001	3.825	-0.736	-1.907	0	10.552	8.966	0	0	1.926	-9.382	-1.907
Cept1	0	0	-9.382	0	0	9.966	-2.322	0	0	-9.382	0.215	-0.477	0	0	-0.035	0	0	0	0	0	10.966	11.288	0	0	0	0	0	0	0	11.551	2.17	0	7.966	0	11.773	0	0	0	0	-0.736	-0.148	7.966	0	0	0	0	-6.109	0	0
Cercam	-8.966	0	-7.794	0	0	0	0	0	0	0	0	0	0	0	-1.366	0	0	0	0	0	0	0	0	0	0	0	0	0	0	0	9.229	0	9.382	0	-8.644	0	0	0	0	8.966	-8.966	0	0	0	0	8.16	-10.551	0	0
Cerk	-3.765	0.216	0.127	-0.421	1.198	-4.807	-0.519	-7.644	0.679	-0.378	-0.015	0.619	0	-14.426	0.286	-4.468	-7.966	0	-0.322	10.96	-0.474	-2.47	-6.508	-0.28	-1.362	-11.703	-2.291	0	0	-6.267	2.326	0	-0.079	-0.45	0.105	-0.972	-1.135	0.434	0.245	-0.121	-0.138	0.932	0.43	-0.026	0.556	1.907	2.74	1.002	0
Cers1	0	0	2.354	0	0	0	0	0	0	0	0	0	0	0	-0.684	0	0	0	0	0	0	0	0	0	0	0	0	0	0	0	0	0	-10.309	0	7.966	0	0	0	0	0	0.585	0	0	-10.773	0	0	6.508	0	0
Cers2	13.132	0	0.291	1.768	-2.453	-7.966	-7.508	-2.638	0.361	0.771	-3.104	0	1.192	0.714	1.138	-6.966	1.975	-0.935	0	0	0	3.004	0	-12.054	0	0.028	9.382	0	-4.494	-9.966	-0.855	-9.966	0.196	-0.778	0.188	-1.337	0	-0.885	0	1.933	0	0	-0.031	1.128	9.382	-4.525	-2.433	2.17	-1.347
Cers4	-1.123	-3.98	1.524	0.491	-0.006	2.655	0	-1.692	-0.226	0.127	1.054	1.393	-1.227	0.716	0.369	0.878	1.674	0.162	0.772	-2.232	-0.402	10.378	0	0	0	-10.961	12.768	0	0	-0.562	-0.929	0.268	-0.946	-0.061	-0.82	0.124	-0.497	0.499	-1.321	-0.52	-1.271	-5.67	-1.298	0.788	-0.903	-2.538	1.681	7.644	-12.545
Cers5	8.344	0.339	0.19	-11.045	0	-0.39	0	2.319	1.355	-3.518	-1.134	0	0	9.551	0.215	0.814	0	0	-1.432	-0.083	0	0	0	0.322	0	0	0	0	0.427	0.68	-0.97	0	1.4	0	0.39	0	0.236	-2.375	-10.307	0.808	-0.487	0.1	-2.146	-10.917	0	0	0.356	0	1.422
Cers6	1.333	11.289	-1.218	0	1.879	-3.265	0	0	0.427	0.944	-1.091	-0.112	10.964	0.219	-0.714	8.644	-0.863	0	0.375	-0.167	-8.966	9.964	-10.966	-7.741	0	0	0.107	-0.414	5.593	-7.644	-1.594	-1.396	1.378	-7.384	0.472	-0.84	0.338	-1	0	-0.452	-0.846	0.29	-0.754	-4.814	7.966	1.402	-1.33	-7.16	0
Cert1	-0.25	-1.166	1.482	-0.132	1.302	8.379	8.966	-9.382	-1.442	-2.238	-0.029	0.224	1.058	-2.572	0.138	-0.1	1.434	0	1.34	0	10.118	-1.586	0	-0.585	0	0	0	0.619	-1.171	0.001	2.025	5.823	-0.967	-0.322	-2.515	-1.816	-0.471	9.157	-0.728	-8.017	-0.707	-0.453	6.644	-2.163	6.989	0.245	0.558	0.945	-1.136
Cetn2	-1	-8.966	1.29	-8.344	-10.551	11.341	0	0	2.136	2.587	-1.936	2.555	0	-2.815	0.289	-1.053	0	0	0.478	0	0	0	0	0	0	0	0	11.308	0	0	3.063	0	1.942	0	-1.103	-0.834	1.531	0	0	0	-0.586	-8.966	1.414	0	0	1.807	0.79	0	0
Cetn3	8.895	-8.963	-0.259	-10.97	0.311	0	0.683	0	-0.258	-0.007	1.555	1.952	-10.964	0.535	-0.269	2.691	-9.964	0	0	0	0	0	0	0	0	0	-4.322	0	0	0	1.108	0	0.808	0	0.456	1.391	-9.518	-0.18	0.673	-2.317	1.004	0	0	3.783	0	0	-6.841	0	0
Cetn4	0	0	0	0	0	0	0	0	0	0	0	0	0	0	-12.054	0	0	0	0	0	0	0	0	0	0	0	0	0	0	0	0	0	2.326	0	-13.774	0	0	0	0	0	0	0	0	0	0	0	0	0	0
Cfap100	2.321	6.267	2.277	0	0	0	2.17	0	0	7.508	9.441	12.289	0	11.55	1.208	0	0	0	0.929	0	0	0	0	0	0	0	0	9.966	0	0	-0.424	0	1.486	-0.322	-0.806	0	0	9.967	0	0	0	-2.501	11.38	0	0	0	-2.064	0	0
Cfap20	-4.171	0	0	0	0	0	0	0	0.585	-10.288	-0.416	0	0	0	-2.097	0	0	0	0	0	0	10.966	0	0	-8.966	0	0	0	0	0	7.384	0	0	0	0	0	0	0	-8.966	8.966	1.774	-2.082	2.586	0	0	0	0	0	10.965
Cfap298	0	0.237	3.599	0	0	0	0	8.379	-0.619	1.938	0	0	0	0	-0.01	0	0	0	0	0	-12.289	0	0	0	0	0	0	0	0	12.774	-9.274	0	-1.322	0	1.398	0	9.966	0	0	0	0.586	-0.865	0	0	0	0	0	0	0
Cfap300	0	0	0	0	-12.288	0	0	0	0.585	8.379	9.966	0	0	0	2.17	0	0	0	0	0	0	0	0	0	0	0	0	0	0	0	0	0	0	0	9.966	0	0	0	0	0	0	0	0	9.966	0	0.322	0	0	0
Cfap36	-4.166	0	1.017	-2.061	-1.783	-2.367	0	0	2.918	-0.168	-1.846	2.056	0	0	0.813	9.966	2.172	0	10.897	-1.773	2.107	-0.584	0	0	-8.966	0	0	0	0	0	-1.818	-0.586	0.256	0	-0.297	-0.999	0.206	0	-0.861	-0.998	-0.214	0.912	-0.849	3.32	-8.379	9.964	1.144	0	0
Cfap410	0	0	-8.966	0	0	2.911	0	0	0	9.966	-0.924	0	0	0	4.093	0	0	0	-7.644	8.966	0	0	0	0	0	2.597	0	0	0	0	8.379	0	-2.953	-9.966	-0.014	0	0	-9.966	2.195	0	0	0	0	0	0	0	0	0	0
Cfap54	-0.75	-0.039	-0.234	-0.199	0.809	1.579	-0.057	-0.263	-0.574	-1.774	0.918	-1.168	-0.404	0.245	-0.538	-1.65	1.002	0.177	1.096	1.286	2	-1.695	-4.206	-3.891	-1.403	-0.62	-5.005	-1.206	-0.981	0.844	-0.514	0.057	-0.268	-1.663	-0.306	0.937	0.811	2.585	-0.558	0.644	-0.117	-0.885	-1.006	-2.183	-3.104	1.178	-0.876	0.375	-0.924
Cfap69	0	0	0	0	0	0	0	0	0	0	-10.966	0	0	0	7.384	0	0	0	0	0	0	0	0	0	0	0	0	0	8.966	0	0	0	-9.966	0	8.379	0	10.966	0	0	-1	0	0	0	0	0	0	10.189	0	0
Cfap74	11.289	0	1.314	-1.608	0	-11.964	0	0	2.587	2.456	-1.025	0	0	9.966	0.012	0	6.794	-10.548	0.097	0	10.965	0	0	-8.966	9.967	0	0	-9.229	-12.285	-2.998	-0.416	0	9.743	0	-1.728	0	8.966	2.307	0	11.84	1.441	9.281	0	-6.375	0	0	0	0	0
Cfap91	0	9.966	-10.189	0	0	0	0	0	7.384	0	-1.584	0	0	0	1.107	0	0	0	0	0	0	0	0	0	0	0	0	0	0	0	2.004	0	3.322	0	0.789	0	0	0	0	0	0	0	0	0	0	0	0	0	0
Cfap97	-3.132	0	1.684	-9.966	0.585	0	1.906	-0.106	1.028	2.502	0.418	-5.087	0	-8.644	0.411	2.806	4.152	10.969	0.9	0	0	0	0	0	-1.377	0	-2.417	-7.966	0	9.967	1.833	0	0.456	0.728	-1.391	1.704	-10.086	-6.794	-10.814	-1.806	0.684	3.587	0.884	-4.697	0	-8.966	2.938	0	0
Cfdp1	-0.468	0	-0.154	-1.218	1.883	7.16	8.379	-0.942	-0.309	2.134	-0.398	-2.239	-1.121	0	0.138	-8.972	-1.786	0	-0.483	12.137	8.96	0	0	11.967	-9.972	0	10.702	-0.488	1.827	0	1.696	7.384	-9.972	0	0.366	2.07	0.45	0.777	0	0	1.297	0	0.875	2.793	2.399	0	1.067	0	-2.251
Cfl1	-0.378	-1.089	-0.116	0.137	-0.467	1.007	0	0.956	-0.658	-0.71	-0.197	-0.997	0	0.832	0.285	0	0.525	0.135	0.662	-8.943	-0.271	-1.859	-2.6	0.451	0	0	0	0	-0.518	-0.87	0.102	0	-1.822	-0.741	0.336	-1.143	-0.343	-1.082	0	-0.379	1.235	-4.907	-0.987	0.166	3.927	-0.664	0.112	0.376	0
Cfl2	-6.508	2.434	0.206	-0.041	3.645	0	7.954	0.002	0.361	-2.108	0	-1.474	0	0	-0.023	0.208	-9.022	0	0.005	2.51	0	0	8.966	0	0	0	0	8.966	-0.331	0	-0.426	-3.39	-0.584	0	1.22	-7.644	-0.468	1.823	0	-8.066	0	2.018	0	3.28	1.647	-0.341	0.616	-0.571	1.243
Cflar	-0.962	-0.886	-0.227	-6.209	0.073	0.895	-3.526	2.212	0.156	0.909	-0.216	0.829	-0.529	-8.061	0.449	0.452	0.605	-1.413	-1.335	7.96	0.298	0.896	-9.551	-2.908	0.14	-10.966	1.303	0.009	1.837	-2.222	-0.713	0.366	-0.559	-0.872	0.35	-0.688	1.252	1.252	3.085	-0.281	0.525	0.603	-0.425	1.7	0.176	0.78	0.494	-1.79	1.057
Cgas	1.586	0	-0.192	0	0	0	-2.323	0	-0.395	10.189	0	-8.379	0	0	-0.256	0	9.966	0	10.965	0	0	0	-9.382	0	-9.964	-10.55	-9.702	0	0	0	0	0	-1.585	0	9.681	-0.415	-7.555	0.322	0	0	-0.321	0	0	0	0	8.966	-2.01	-6.508	0
Cggbp1	-0.395	-1.688	0.066	-1.215	-2.616	-8.966	0	-7.972	2.15	0.189	2.169	-0.644	-8.966	0	-1.235	-6.687	1.738	0	-1.219	8.966	0	-3.128	-10.387	0	-12.284	3.313	-8.966	-1.545	0	0	-2.153	7.384	-0.715	-10.222	0.485	-1.56	0	2.25	-2.194	-1.921	1.633	-0.405	-0.017	1.149	-0.647	-2.187	0.689	-4.213	-1.67
Cgn	0	0	1	0	0	0.414	0	0	-2.363	-7.966	-1.949	0	0	0	-1.442	6.15	0	0	-1.602	0	0	0	0	0	0	-8.966	0	0	0	0	0	0	-1.391	0	-4.083	-9.966	0	0	0	-10.967	-8.966	8.379	0	0	0	-8.379	-9.966	0	0
Cgnl1	0	0	0	0	0	0	0	0	0	0	-0.436	0	1	0	-0.83	0	0	0	9.157	0	0	0	0	0	0	0	0	0	0	0	-9.966	0	-7.794	0	1.585	8.551	0	0	0	0	-6.714	0	1.152	0	0	0	0	0	0
Cgrrf1	11.619	0	8.966	0	-9.917	0	0	-3.322	1.452	8.966	0.096	0	0	0	-1.263	7.966	-9.382	0	7.966	0	0	0	9.966	0	0	0	10.965	0	11.551	0	10.229	0	0	9.382	0	10.38	0	7.966	2.089	0	-2.175	0	-2.864	10.335	0	0	9.966	0.125	0
Chac1	0	0	-0.704	0	0	-0.7	0	0	-1.021	1.585	2.651	-8.644	12.289	0	0.473	0	0	0	0	0	0	0	-2.277	0	0	0	0	0	0	0	0	0	5.392	6.984	-0.073	0	8.16	0	0	0	0	9.127	1.622	0	8.966	0	-3.322	0	0
Chac2	0	0	11.288	0	0	0	0	0	0	0	0	0	0	0	0	0	0	0	10.159	0	0	0	0	0	0	0	0	0	0	0	0	0	0	0	0	0	0	0	0	0	0	0	-0.852	0	0	0	0	0	0
Chaf1a	6.508	-8.087	-0.815	0.776	0.547	1.716	-1.951	-0.966	0.089	-0.2	0.002	0.11	7.966	1.167	0.167	2.586	0	1.752	2.056	0	-0.747	-4.252	0	-1.445	0	-1.335	-2.419	-9.945	0.336	-0.18	0.074	1.314	0.742	0.272	-0.735	-0.513	0.052	-1.626	0.584	-0.874	-0.635	-0.273	0.47	-0.321	-0.67	-7.96	1.173	2.265	0
Chaf1b	-0.246	-1.984	1.614	-3.371	0	0	-11.081	-9.966	1.385	-1.71	1.422	1.586	-10.289	0	0.544	0	0	0	0	-3.98	0.001	-7.644	0	-2.114	-9.48	0	0.74	-10.548	0	0.001	-3.033	0	0	3.167	6.943	11.287	0	-1.737	0	1.214	-3.168	0.707	0.349	0	-10.963	0	0.973	-10.481	0
Champ1	-0.532	-2.656	1.384	1.478	-9.551	-0.912	0.001	3.499	-0.233	1.236	-0.745	7.16	-1.096	-3.322	-0.538	7.966	0.582	1.215	0.517	2.594	9.963	0	0	-9.961	0	9.961	-1.466	0	0.46	0	-2.435	4.169	0.044	0	0.57	-1.247	1.225	-8.711	3	0	-0.546	-1.927	0	2.132	0	-1.999	0.112	0	0
Chchd1	0	0	-1.079	0	0	-7.384	2.328	0	1	0	0.327	0	0	-1.022	-0.362	0	0	0	3.604	0	0	0	0	0	0	0	0	0	0	0	0	-7.384	-2.908	0	-0.026	0	-9.329	-2.643	0	-7.644	-10.382	0	0	0	0	0	0	0	0
Chchd10	0	0	0	0	0	0	0	0	9.451	-8.966	0.785	0	0	0	-2.032	0	0	0	-8.966	0	0	0	0	0	0	0	0	0	0	0	0	0	0.071	12.287	0	0	-8.966	0	0	9.551	0	1.585	0	-2.515	0	-9.966	0	0	0
Chchd2	0.658	0	0	2.121	0	0	0	-0.505	-0.166	7.966	-0.768	0.412	0	-0.319	-0.106	1.079	-0.429	0	13.959	3.146	0	0	4.322	0	1.586	0	11.136	0	0	5.555	0.746	-1.138	1.274	0	-0.102	0	0.392	-0.003	8.379	-0.335	2.528	0.011	0	0	0	0	-0.155	-0.244	-1.235
Chchd3	0.673	1.851	-0.334	-0.078	-0.29	-0.773	0	0	0.266	0.778	1.885	0.314	-13.136	1.222	0.225	0	-0.341	1.95	0.415	0.615	0	0	0	-10.845	-2.388	6.833	-0.251	0	7.794	0	2.809	0	0.654	-1.555	-0.26	0	-1.786	-1.56	2.064	0	0.045	0	2.128	11.549	0	0	-1.476	0	0
Chchd4	0	-9.382	2.7	11.549	0	0.153	0	0	0.337	-1.059	-0.377	0	0	-1.066	0.083	8.966	-8.966	0	7.16	0	1.171	0	0.125	0.939	0	0	-8.16	0	0	0	-0.965	-0.337	0.392	-11.551	-2.798	0	8.966	0	0	0	3.444	7.966	0.441	0	0	-0.001	8.966	0	-2.445
Chchd5	-9.966	0	0	0	0	0	0	0	-1.263	0	9.966	-7.794	0	0	2.292	0	0	0	10.091	0	9.966	0	0	0	0	-10.966	0	0	0	0	-12.551	0	0	0	-10.966	0	0	10.551	0	0	0	0	2.789	0	-8.966	8.379	8.966	0	0
Chchd6	0	8.379	0	0	0	0	0	0	-1.132	0	0.542	8.966	0	0	-0.6	0	0	0	0.726	0	0	0	0	6.508	0	0	0	0	0	0	0	0	0	0	1.012	9.76	-0.87	8.379	0	0	0	0	-10.966	0	0	-2.667	8.16	0	0
Chchd7	0	0	0	0	0	0	0	0	0	0	0	0	0	0	-9.644	0	0	0	0	0	0	0	0	0	0	0	0	0	0	0	9.382	0	3.305	11.551	0	0	0	0	0	0	-8.966	0	-10.644	8.966	0	0	0	0	0
Chd1	-0.582	-0.874	0.024	0.871	-1.656	8.64	-1.384	1.508	0.53	2.418	1.11	0.693	-0.549	-0.202	-0.112	1.381	-0.28	-4.906	0.079	-0.347	-0.29	0.626	1.784	0	-2.009	-8.379	-6.524	-3.443	-3.589	0.439	-0.098	-1.665	0.468	-0.114	0.229	0.627	-2.062	2.296	-1.729	-0.825	-1.135	0.164	-1.582	-3.63	-0.549	2.911	0.071	1.819	3.081
Chd1l	1.433	11.551	1.218	0	2.585	-0.136	0	2.325	-3.559	0.415	2.067	0	0.002	0	-0.372	0	0	-1.963	9.964	0	9.967	0	0	0	0	0	0	0	7.384	0	0.765	-11.965	4.674	0	1.335	-9.229	10.703	-9.966	0.45	-8.379	-2.189	-9.187	-8.276	11.774	0	0	-7.966	0	0
Chd2	-2.578	-1.303	-0.107	-0.921	-0.862	0.6	0.42	-0.162	-0.607	-0.368	-0.129	-2.448	0.663	1.633	0.575	2.375	-2.368	-0.039	0.544	-2.392	2.864	-0.279	8.966	2.366	-0.257	0	0.849	0.905	-6.794	1.081	0.158	-0.029	1.414	3.79	-0.427	-0.11	-0.474	1.058	0	0.18	-4.005	1.854	2.012	-0.196	0	0.475	0.146	2.978	0
Chd3	2.464	-0.918	0.036	2.905	-1.013	0.802	2.445	-0.014	0.458	-1.25	-0.152	-1.437	-1.337	-0.113	0.173	8.644	0	-1.638	-0.594	-1.182	-0.434	-11.241	1.148	-7.644	1.671	2.599	2.666	-0.072	0	9.172	-0.066	-1.905	0.886	0.69	-0.646	3.425	0.616	-5.839	0.066	-1.553	-1.724	-0.278	1.331	-0.808	0	0	0.722	0.1	0
Chd4	0.248	0.591	0.077	-0.48	-0.77	-0.103	0.342	0.283	-0.173	-0.207	-0.016	0.221	-0.206	0.14	-0.147	-0.488	-0.548	0.549	0.17	0.139	-0.134	0.26	-1.283	-0.175	-1.311	0.26	0.85	0.345	-0.616	1.128	-0.251	-0.22	-0.256	-0.118	0.046	0.349	0.535	0.646	-1.46	-0.332	-0.085	-0.562	0.099	0.123	0.25	-0.616	0.067	-0.021	1.399
Chd5	11.644	-2.112	2.797	0	0.807	9.551	0	0	0.857	7.966	1.886	1.707	0	-9.382	0.897	0	0	0	-0.701	0	-7.966	0	0	9.966	0	0	0	0	0	0.999	0.021	-10.967	0	0	3.201	0	0	0	0	0.152	-9.229	-0.335	1.619	0	8.966	-11.966	3.129	8.966	0
Chd6	-0.627	0.952	-0.141	0.484	-0.525	-0.922	0.189	0.019	0.439	0.18	-0.24	-0.167	2.908	-0.347	-0.218	2.378	1.114	4.911	-0.682	0.917	1.664	-1.294	0.702	-1.109	12.869	9.966	1.729	0	0.17	1.193	-0.494	-2.717	0.207	0.393	-0.071	0.758	-0.785	-0.961	-1.35	0.938	-0.007	0.053	0.247	0.014	2.925	1.832	-0.854	1.503	-2.126
Chd7	0.489	0.453	-0.305	-0.831	-0.922	-0.984	-0.436	1.907	0.631	-0.455	-1.059	-0.492	0	9.881	0.763	8.155	1.483	0.647	-0.044	-7.055	-0.651	-1.26	-10.063	9.329	0.476	1.733	2.185	-12.268	3.826	-8.966	-0.763	-1.365	-0.809	-3.005	2.506	-1.368	-0.76	1.155	0.515	-0.046	-1.002	0.191	1.272	2.115	-8.972	-1.222	1.256	0.428	1.577
Chd8	0.649	-0.713	-0.057	0.531	-1.881	2.162	-0.484	-1.615	0.479	-1.213	-0.578	-1.071	-0.63	-1.237	-0.051	-0.774	-2.328	0.778	0.729	1.231	2.68	-2.134	0	0.429	1.91	10.354	1.059	3.57	-0.502	3.236	0.49	-2.102	-1.165	-0.722	-1.813	-2.07	-2.062	1.021	0.684	-1.396	1.267	0.139	1.172	0.853	-2.225	4.985	0.636	-0.458	-0.473
Chd9	-0.243	-10.55	-1.388	1.709	0.43	1.199	1.313	-1.805	0.33	1.175	0.759	-2.614	1.551	2.145	-0.14	8.253	0.543	1.17	0.949	-0.044	-2.064	0	-1.687	10.136	1.237	0	-2.847	10.553	1.726	5.226	-0.009	-1.226	0.1	0.736	-0.178	-2.526	-0.686	-2.007	-0.573	-1.95	0.115	-0.17	-0.075	1.368	1.562	-2.935	-0.238	7.966	-0.976
Chek1	1.06	0.997	-0.265	10.773	-8.379	0	0	0	-1.061	-1.322	-0.762	5.209	-0.566	0	-0.64	-2.7	0	0	-2.518	0	7.384	0	0	-6.476	0	0	0	0	-2.811	0	11.287	-2.08	-4.391	-2.039	-0.231	-2.883	0.733	0	0	-8.379	-0.901	12.664	-2.1	-14.614	-0.734	-12.771	1.364	0	1.125
Chek2	0	0	1.391	0	8.966	0	0	0	-1	0	7.384	0	0	9.551	0.904	-8.512	0	0	-10.967	0	0	0	11.966	0	0	0	-0.585	0	0	-10.38	0.147	0	0.032	0	0.856	3.1	0	0	0	-9.966	-7.966	10.967	-8.379	7.794	0	0	0.73	0	0
Cherp	4.127	-0.239	0.257	0	-1.416	1.553	1.53	0	-1.237	0.131	-0.515	0	0	0.415	0.271	0	-1.227	-3.858	-0.147	-0.681	0.197	11.103	-1.155	-11.288	0.733	-2.631	-9.167	7.7	0	-4.215	-0.383	7.644	-1.151	-9.966	0.026	-0.737	-0.371	1.484	-9.966	-0.85	0.208	-1.409	-0.4	8.379	0	0	-1.261	0	1.073
Chfr	-1.859	0.391	-0.708	-0.415	0	-12.666	0	-7.384	0.444	2.462	-1.751	2.752	8.379	-7.966	-2.303	-10.966	0.847	-7.16	1.26	0	4.023	-7.741	0	-12.966	0	-11.703	-8.379	0	0	0	-0.168	-0.418	-1.994	-8.823	-1.303	0.391	-1.31	0	11.289	2.762	1.921	-7.794	2.286	0.316	9.551	0.779	-2.045	-8.16	0
Chic1	-3.918	0	-1.414	-0.515	8.966	0	-5.087	-7.966	-2.068	0	2.44	0	-9.297	-8.966	1.287	-7.966	1.138	0	8.966	0	0	0	0	-9.966	0	0	0	-9.966	0	0	0.677	-8.966	0.367	0	-3.087	0	0	0	0	8.966	-1	-3.808	0.26	8.379	0	0	1.51	9.966	-9.551
Chic2	0	8.966	-1.945	-7.966	2.581	0	3.738	3.503	8.966	8.966	7.16	4.719	-7.547	-1.001	-0.748	0	0	0	7.644	0	0	10.551	0	0	0	0	0.415	0	0	7.644	2.807	0	6.476	0	3	0	0	0	0	2	-12.549	0	1.153	-10.059	9.966	0	1.733	-1	0
Chid1	-9.967	0	-0.453	0	-0.974	-7.966	-1.001	0	-0.967	0	4.628	-2.76	0	7.966	1.15	0	1.087	0	1.115	0	0	-7.384	0	11.55	0	0	-8.966	7.644	0	-10.967	-0.479	0	10.551	0.35	0.928	0.558	-0.736	1.585	0	0	0.078	-0.319	0.632	-0.326	0	0	1.676	10.16	0
Chka	8.966	0	-0.807	8.966	-1.806	9.964	0	0	-6.966	-7.966	0.448	0	0	0	0.256	0	1.807	0	7.547	0	0	0	0	9.964	0	0	0	0	0	0	0	9.964	-2.493	-0.248	-0.635	0.9	7.966	0	-5.129	1.468	-1.205	-9.229	-0.647	2.461	0	0	6.267	-7.57	0
Chkb	0	-9.966	0	0	0	0	0	0	0	7.644	4.129	8.966	0	0	1.188	-10.831	0	0	0	0	0	0	0	0	0	0	0	0	6.883	10.814	0	0	0	0	9.702	0	7.966	9.382	0	0	9.551	0	0	0	0	-10.773	7.384	-7.966	0
Chm	8.644	0	1.411	-0.223	-10.551	0	10.967	0	0.169	0	-3.7	-1.935	1	0	-0.037	6.966	10.38	0	7.644	9.966	0	0	0	0	0	0	0	0	0	0	-0.485	0	-0.7	0	2.075	0	0	0	0	0	-0.415	0	0.585	8.966	0	-9.966	9.966	-0.737	-1.289
Chmp1a	0.587	0	-1.52	0.585	-2.192	2.183	0	0	4.676	0.067	1.864	3.41	0	0	0.184	0	-11.548	-0.26	0.894	-2.287	0	-7.644	0	0	0	0	0	0	0	0	9.379	0	0	1.595	0	-0.678	0.085	-8.379	0	2.308	0	-2.389	-2.719	-8.459	0.754	0	-0.002	11.967	0
Chmp1b	0.072	0.509	0.762	0	0	0	0.36	11.773	-2.74	3.37	1.237	0	0	0	-0.49	10.082	-3.298	0	1.604	0	0	0	0	0	10.967	0	6.375	-9.644	0	1	-1.241	0	-0.891	-2.28	-0.906	-1.377	7.989	2.587	0.394	0	-1.057	-2.785	0	0	-5.977	0	1.174	1.837	0
Chmp2a	-0.682	0	0.281	0.381	0	0	9.581	8.551	-0.558	-4.343	0.562	-7.644	0	0.342	-0.177	0.253	1.755	0	-1.274	0	1.616	-3.129	0	0	2.905	0	0.398	0	0	0	1.104	0	-0.064	1.5	0.604	-0.076	-0.713	0.076	0	0	0	-6.066	0	0	8.379	0	0.849	0	0
Chmp2b	-0.915	4.046	-0.515	-7.16	-11.968	9.964	8.422	10.964	1.056	10.967	7.384	0	0	0	-0.208	1.962	10.105	0	-0.933	0	8.379	0	0	0	0	0	0	0	0	0	0.979	-11.963	0.795	0	-0.32	-1.416	8.892	-1.22	0	0	0	0	0	0	0	5.883	0	-12.29	0
Chmp3	0.433	1.206	0.022	0	-0.201	-0.232	0	3.083	0.328	-0.978	-0.307	-1.135	0.857	-0.235	-0.346	-0.189	0.731	0	0.163	0.567	-4.807	0.573	0.38	11.544	0	0	0.785	0	-1.209	1.366	-0.252	2.309	-0.321	0.37	-0.406	0.367	0.273	-0.3	8.379	0.297	-0.794	0	1.187	-0.353	3.913	1.101	0.047	1.078	1.644
Chmp4b	7.972	1.607	-0.773	0	-0.94	-2.421	-0.157	0	0.448	-0.616	-0.171	0.109	-0.292	0	-0.217	0.979	0	1.995	0.479	-9.97	-11.289	0	0	-9.966	0	0	-0.039	0	0	2.063	-2.598	2.922	0.337	-0.817	0.177	-0.624	-0.301	-7.714	0	11.693	-1.408	-1.586	-0.325	0.912	0	0	-1.073	0	0
Chmp5	-0.583	-7.644	-0.926	0	9.702	-0.076	-0.127	-7.267	0.662	0.376	-0.471	1.198	0.08	1.582	0.49	3	-0.109	0	-0.289	0	1.703	0	0	5.492	0	3.004	11.692	0	0	0	1.474	0	0.61	-1.017	0.51	0.994	-4.858	2.549	6.794	1.07	-0.813	-9.966	0	0	-0.78	0	0	2.002	-10.189
Chmp6	-2.584	-3.329	0.443	0	0	0	-0.484	8.966	0	-0.579	1.166	0	0	-2.338	-0.76	0	-9.382	2.069	0.753	0	-1.563	-0.586	-8.379	0	-1.808	0	0	0	0	9.967	-0.252	-1.152	-0.063	-11.192	-0.195	0	-2.136	0.001	0	1.021	0.266	11.549	-2.802	1.579	0	0	1.171	-7.966	0
Chmp7	0	0	1.473	7.16	6.15	-0.298	0	10.111	-0.997	2.942	-1.236	4.13	0	11.841	0.545	0	0	0	-1.16	-10.964	1.548	-0.003	10.826	0	0	0	3.871	0	9.966	-1.732	0.192	7.16	-1.242	-0.908	1.008	-1.053	-0.237	2.256	0	-1.449	-1.026	-1.672	1.411	6.883	0	-0.356	-2.77	5.796	2.324
Chn1	-7.16	0	10.702	0.637	0	0	0	-10.481	3.358	-9.382	-0.395	0.151	0	0	1.207	0	1	0	0	-7.644	-1.587	0	0	0	0	0	0	0	0	0	3.756	-8.379	0.585	1.988	-0.581	-0.263	0	1.263	0	0	-11.549	0	0.323	0	0	0	-0.799	-10.966	0
Chn2	-8.379	0	1.53	0	-8.966	0	0	0	-0.585	0	-12.551	0	0	0	-2.08	-9.966	-9.966	0	0	-0.295	-11.551	8.966	0	0	0	0	-12.551	11.288	0	-7.384	3.224	0	-7.794	-10.229	-9.229	9.966	0	0	0	1	-1.974	-7.852	8.966	1.684	0	0	0	0	-10.38
Chordc1	-4.776	0	0.733	-2.317	-0.001	0	0	-1.1	-0.598	3.02	-0.757	0.105	0	-0.103	-0.431	-2.226	0.686	11.548	0.515	0	9.966	9.16	0	9.964	4.122	1.321	-10.38	0	-1.322	0	1.736	-10.967	2.467	-1.836	-0.724	0	-10.481	0	0	1.221	-0.128	0	0.706	-0.907	1.217	-0.585	0.414	0.001	1.909
Chp1	0.041	1.026	-0.271	1.449	-0.069	7.304	-0.501	0.807	-0.793	-0.31	1.345	0	-1.068	0	-0.172	2.322	0	0	1.449	-3.588	10.966	-0.871	0	0	0.482	0	-0.74	-11.137	0	0	-1.478	-10.313	-0.172	0	0.529	0.125	1.142	0	0	1.459	0.345	0.914	0.678	0.399	0.087	0.853	-0.98	0	-1.382
Chpf	0	-0.66	11.872	0	-7.966	9.963	0	0.371	-1.181	-0.313	1.017	-1.502	0	0	1.025	0	0	-8.966	-1.577	8.379	3.367	-2.023	0	-0.989	-9.967	-3.32	0.223	0	0	-2.17	0.237	-3.852	0	1.078	-1.575	-0.204	0	-0.596	8.061	0	-1.388	1.132	0.548	0.678	0	0	0.505	0	0
Chpf2	-10.552	0	-1.921	0	-9.966	-2.09	3.793	0.892	0	9.382	-0.062	-7.644	0	9.229	-0.076	0	-2.172	0	1.227	8.29	0	-3.083	0	0	0	0	1.804	0	11.964	-7.966	9.716	0.849	3.278	-2.663	3.159	0	-0.439	2.884	0	0	-0.818	1.478	-0.407	0.532	0	1.419	-1.914	12.385	0
Chpt1	-0.811	-0.214	0.011	3.165	-0.319	9.966	0	0	2.459	2.219	-0.321	0	0	2.645	-0.036	0	0	8.966	-9.551	0	0	0	0	-10.964	0	0	0	0	-9.967	-8.966	6.375	0	-0.58	-9.551	-1.218	1.151	1.287	0	0	0	-0.246	0	-0.552	0	-9.644	0	-1.721	-1.439	-0.721
Chrac1	2.379	0	-0.509	0	1.264	0	-1.32	0	-13.905	0	0.314	0	0	-2	-0.63	0	0	0	10.38	0	0	0	0	0	1.585	0	0	0	0	0	0	0	0	0	4.687	0	0	0	0	0	0	0	-9.506	0	0	-3.103	0	0	0
Chrnb2	0	0	3.167	0	0	7.966	0	0	0	0	1.415	0	0	0	-0.014	0	11.024	0	0	0	0	0	0	0	0	0	0	0	0	0	2.515	0	0	0	-1.679	-8.379	0	0	0	0	0	-10.966	0	0	0	0	8.966	0	0
Chrnb4	0	0	7.794	0	0	0	0	0	0	0	0	0	0	0	2.778	0	0	0	0	0	0	0	0	0	0	0	0	0	0	0	0	0	0	0	0	0	0	0	0	0	0	0	-9.551	0	0	0	0	0	0
Chst11	0	0	0	0	0	0	0	0	9.966	0	-10.966	0	0	0	1.582	0	0	9.966	0	0	0	0	0	0	0	0	0	0	0	0	0	0	0	0	0	0	0	0	0	0	0	0	8.379	0	0	0	0	0	0
Chst12	0	8.88	0.001	0	0	0	0	1.807	-7.055	2.421	0	0	0	0	-0.642	0	0	0	0	-9.451	0	0	0	0	-1.414	0	0	0	0	0	0	0	0	0	0	0	0	0	0	0	2.513	-10.55	0	0	0	0	-0.066	0	0
Chst14	11.38	-9.966	0	10.967	0	0	0	10.128	0	0.262	9.966	7.966	8.966	1.756	0.011	0	0	0	0	10.867	0	0	0	2.746	0	0	0	0	7.644	0	4.807	0	-8.379	-7.966	-0.271	1.322	0	0	0	0	-0.121	0	2.586	0.264	0	0	-9.966	0	0
Chsy1	0	-10.314	-1.51	0	1.893	0	-2.483	1.099	0.758	0.179	0.229	-0.974	-11.551	0	-0.425	0	0	0.262	0.248	0	-9.966	-0.582	0	-0.532	9.966	-9.551	-0.197	0	0	1.849	-0.606	1.211	0.115	1.038	0.747	-9.644	-11.966	8.379	-0.205	-0.116	-0.358	-1.702	-1.175	-2.364	0	0.9	0.047	9.966	0
Chsy3	-0.979	0.562	0.777	7.794	1.233	0	-1.512	0.344	-1.206	1.26	-0.139	0.963	0	-4.884	-0.19	-2.752	-3.317	-0.172	-0.281	-7.794	7.066	-2.311	-0.256	1.15	0.01	1.791	-0.075	2.108	-9.549	0.226	0.018	7.644	2.057	0.821	0.348	0.86	0.213	6.794	4.27	0.449	0.107	1.122	0.091	0.824	-8.379	0.82	-1.953	4.858	6.508
Chtf18	8.379	0	-0.222	0	-7.384	7.966	1.27	-2	-2.374	0.176	-0.074	0.322	0	-10.736	-0.508	1.849	0.522	-10.773	0.63	-0.584	-1.876	0	0	0	0	-8.508	0.152	0	0	-8.379	0.739	0	-1.799	-0.138	0.327	0	-9.335	1.169	0.597	-1.809	-11.382	0.064	-0.808	-6.508	-9.966	0	-9.382	0	0
Chtf8	0.571	0	0	0	0	0	0	7.267	-1.21	-2.858	0.051	0	9.966	0	-0.203	2.565	-0.329	0	-0.226	8.644	1.542	0.849	0	-8.524	0	0	0	0	-8.516	-0.547	0.273	4.906	1.084	0	-2.093	-0.475	0.583	1.72	0	0.099	0.025	0.73	-0.228	0.606	-8.388	0	1.278	0	2.809
Chtop	-1.505	11.551	-2.583	-8.379	0.571	2.539	0	1.924	0.858	0.265	-1.715	2.1	2.001	-3.611	0.815	0	9.229	0	0.611	-5.17	1	9.814	0	0	-1.51	0	0.502	0.712	-0.641	1.576	-1.747	0	-1.005	-8.379	-1.363	-0.194	8.551	7.384	0	-0.512	-1.043	2.128	0.345	0.467	8.662	0	2.708	0	-3.173
Chuk	-0.668	0	-0.906	-0.119	-1.53	2.656	0	0.623	-1.088	0.558	2.193	-3.937	2.637	0.463	0.405	4.036	0.549	-1.484	-1.629	1.949	0.43	3.004	-8.966	11.774	0	0	-7.508	3.045	-11.965	0	-0.955	1.182	1.432	-0.813	0.108	1.251	0.232	-4.459	0.403	10.427	-0.179	1.047	0.634	1.238	-1.17	-0.439	-1.283	1.849	0
Churc1	1.043	0	-0.446	0	1.224	0	-8.966	0	9.964	0	2.682	6.508	0	-8.966	0.76	0	0	0	-9.966	0	0	11.55	0	0.93	0	0	0	0	0	0	-1	0	-12.135	0	5.644	-1.825	0	0	0	0	0	0	0.851	0	0	0	-0.391	0	0
Ciao1	0	0	-1.166	0	-6.644	1.524	0	0	0.563	-13.136	0.706	0.959	0	-8.969	0.008	0	-10.552	0	-1.415	0	0	0	0	6.966	0	0	-12.284	0	-8.379	0	-10.967	-2.12	0	0	-10.84	-10.967	-11.289	0	0	-8.969	-0.456	-1.087	1.985	0	-12.285	0	0.294	0	0
Ciao2a	0.097	-0.164	1.058	0	3.045	0	0	0	-0.445	-3.3	-0.998	0	0	3.468	-0.216	-8.379	0	0	2.877	0	3.21	2.822	0	0	-1.396	1.086	0.067	0	0	0	0	-9.966	0	0	-0.519	0	-0.413	0	0	-1.038	-0.285	0	3.277	0	0	0	0.187	0.1	1.594
Ciao2b	0	0	-5.833	0	0	0	0	0	0	0.979	3.209	0	0	10.966	0.214	0	0	-10.551	0.416	0	0	-1.184	0	0	0	0	-0.09	0	0	0	0	0	0	0	0	0	0	0	-0.405	0	0	-0.377	11.368	9.966	0	0	7.966	0	0
Ciao3	0	0	0.586	0	0	-9.966	0	0	-9.966	-2	0.596	0	0	0	0.394	0	0	0	12.425	0	0	0	0	0	0	0	10.965	0	0	0	-0.105	0	0	0	0	0	0	0	0	0	-0.144	0	-9.966	0	0	-10.966	0	0	0
Ciapin1	0	0	0	2	-1.516	0	0	0	1.892	-1.785	0.026	-0.1	0	0	-1.685	0	0	0	-0.758	0	0	0	0	0	0	0	0	0	9.267	0	0	-11.551	-9.966	-0.13	7.418	-0.201	1.992	-11.965	-2.836	-1.243	-0.96	1.222	0.93	-8.745	11.965	0	0	11.55	0
Cib1	0	0	0.222	0	0.71	1.264	0	0	0	0	0	0	0	0	-0.915	0	0	0	-6.644	0	0	0	0	-8.966	0	-2.044	0	0	0	0	0	0	0	0	7.644	-9.966	0	0	0.002	0	0	0	0	0	0	0	0	0	0
Cibar1	0.914	1.692	3.439	-8.551	0	0.347	0	0	-1.778	7.966	-2.433	0	0	-7.384	1.138	2.069	0.236	0	0	0	0	0	0	0	0	0	0	0	0	0	-2.322	8.966	0.586	0	-2.139	0	1.553	0	0	0	-1.276	-0.675	0	0	0	0	0	0	10.969
Cic	0.672	0	-0.038	0	0.078	-2.304	-1.068	0.458	0.204	0.529	-0.842	0.051	-8.966	0.6	-0.57	0	3.95	3.458	-1.412	-7.392	1.604	-1.724	1.077	-2.898	-0.251	0.311	2.459	-4.757	7.16	-9.964	0.276	-1.589	2.9	2.641	-0.306	-0.566	-2.341	-0.85	-2.211	7.267	0.783	1.144	1.34	0	0.285	1.402	-1.015	0	0
Cilk1	-1.776	0.721	1.318	-2.815	0.114	0	0	1.806	-1.372	-0.157	2.622	-8.704	-1.38	3.984	-1.15	0	-1.03	0	-1.537	-6.794	-6.966	-8.966	8.966	-9.382	-3.006	0	-10.965	8.011	-8.963	9.966	0.414	0	-0.655	11.668	-4.131	3.069	6.644	1.9	3.483	-8.969	-1.391	-2.357	-1.354	-5.459	0	-1.367	2.417	9.379	0.588
Cinp	-0.293	0	0	0	0	0	0	0	-2.172	-1.136	0.548	0	0	-13.135	-0.288	0	10.966	0	-3.969	0	-3.632	0	0	0	-0.678	10.552	0	0	0	0	0.832	-11.774	0	0	-3.089	0	1.278	0	0	8.88	-9.229	9.644	0.274	0	0	0	-0.606	0	-9.093
[truncated: 8,880 more rows]
[truncated: 335 more columns]
