# Supplementary material for: Disruption of tRNA threonylation triggers RIG-I mediated anti-tumour immune response
Source: Nat Commun. 2026 Feb 25;17:3145. doi: 10.1038/s41467-026-69964-2 (PMC13043769; doi:10.1038/s41467-026-69964-2)
Supplement: Supplementary file 9 — Supplementary Dataset 7 [file 41467_2026_69964_MOESM9_ESM.xlsx]

## Sheet: Feuil1
ANTIBODIES
	Name in the paper	Antibody	Spices	Company	Catalogue number	application	dilution
	actin	Anti-β-Actin−Peroxidase	rabbit	sigma	A3854	WB	1/10000
	a-TUBULIN	Alpha-Tubulin mono clone B-5-1-2	Mouse	Sigma	T6074	WB	1/1000
	cGAS	cGAS (D1D3G)	rabbit	cell signaling	15102S	WB	1/1000
	eIF2 alpha	eIF2 alpha	rabbit	cell signaling	9722	WB	1/1000
	eIF2 alpha (P)	Phospho-eIF2 alpha (Ser 51)	rabbit	cell signaling	99721s	WB	1/800
	GAPDH	GAPDH Antibody (FL-335)	Rabbit	Santa Cruz	sc-25778	WB	1/1000
	HRI	HRI (D-12)	mouse	santa cruz	sc-365239	WB	1/1000
	HSP90	Hsp90 alpha/beta (H-114)	Rabbit	Santa-Cruz	sc-7947	WB	1/1000
	IRF-3	IRF-3 (FL-425)	rabbit	santa cruz	sc-9082	WB	1/800
	MDA-5	MDA-5 (D74E4)	rabbit	cell signaling	5321S	WB	1/1000
	OSGEP	OSGEP	mouse	novusbio	NBP2-00823	WB	1/800
	p-STING	Phospho-STING (Ser365) (D8F4W)	rabbit	cell signaling	72971S	WB	1/1000
	p-TBK1	P-TBK1/NAK (S172) (D52C2) XP (R )	Rabbit	cell signaling	5483S	WB	1/800
	RIG-1	Rig-I (D14G6)	rabbit	cell signaling	3743T	WB	1/1000
	STING	STING (D2P2F)	rabbit	cell signaling	13647S	WB	1/1000
	TBK1	TBK1/NAK	rabbit	cell signaling	3013S	WB	1/800
	mouse secondary	ECL™ anti-mouse IgG, HRP-linked whole Ab	Sheep	CiteAb	NA931V	WB	1/3000
	rabbit secondary	ECL™ anti-rabbit IgG, HRP-linked whole Ab	Sheep	CiteAb	NA934V	WB	1/3000
	IRF3	IRF-3 (FL-425)	rabbit	santa cruz	sc-9082	IF	1/200
	DAPI	DAPI	N/A	sigma	D9542	IF	1/10000
	CD3	CD3-epsilon sp7	rabbit	abcam	ab16669	IF	1/200
	RIG	Rig-I (D14G6)	rabbit	Invitrogen	700366	IF	1/100
	G3BP1	G3BP1 Monoclonal	mouse	Proteintech	66486-1-Ig	IF	1/250
	Aggregats	Proteostat® Aggresome	N/A	ENZO	PADR-A10C	IF	1/1000
	KI-67	KI-67	mouse	BD Biosciences	550609	IHC	1/200
	Cleaved Caspase-3	Cleaved Caspase-3 (Asp147, 5A1E)	rabbit	Cell Signaling	9661	IHC	1/400
	RIG-1	RIG-1	rabbit	Invitrogen	700366	IHC	1/100
	CD45	CD45	mouse	Milteny	130-110-665	Flow	1/50
	CD8	CD8	mouse	Milteny	130-119-123	Flow	1/50
	CD3	CD3	mouse	Milteny	130-119-793	Flow	1/50
	CD4	CD4	mouse	Milteny	130-110-802	Flow	1/50
	B cells	CD19	mouse	Milteny	130-111-888	Flow	1/50
	Macrophages	F4/80	mouse	Milteny	130-116-499	Flow	1/50
	Neutrophiles	Ly-6G	mouse	Milteny	130-121-438	Flow	1/50
	NK	NK1.1	mouse	Milteny	130-120-507	Flow	1/50
	TNFa	TNFa	mouse	Milteny	130-119-561	Flow	1/50
	INFg	INFg	mouse	Milteny	130-123-283	Flow	1/50
	7AAD	7AAD	mouse	Milteny	130-111-568	Flow	1/50
esiRNA
	esiOPEN	Product	Format	Species	Quantity
	METTL2A	EHU115011	tube	Human	20µg
	METTL2B	EHU114311	tube	Human	20µg
	METTL6	EHU126431	tube	Human	20µg
	FTSJ1	EHU077041	tube	Human	20µg
	THADA	EHU076271	tube	Human	20µg
	ALKBH1	EHU135521	tube	Human	20µg
	WDR6	EHU003941	tube	Human	20µg
	QTRT1	EHU219041	tube	Human	20µg
	QTRT2	EHU028271	tube	Human	20µg
	C9orf64	EHU043861	tube	Human	20µg
	ELP3	EHU013421	tube	Human	20µg
	DPH3	EHU014351	tube	Human	20µg
	SAP185	EHU094611	tube	Human	20µg
	SAP190	EHU124911	tube	Human	20µg
	ALKBH8	EHU086761	tube	Human	20µg
	KTI12	EHU102021	tube	Human	20µg
	SIT4	EHU004841	tube	Human	20µg
	URM1	EHU009021	tube	Human	20µg
	MOCS3	EHU122221	tube	Human	20µg
	NFS1	EHU092991	tube	Human	20µg
	SERGEF	EHU054311	tube	Human	20µg
	CIAO	EHU045241	tube	Human	20µg
	NUBP1	EHU131281	tube	Human	20µg
	ISCU	EMU178551	tube	Human	20µg
	ADAT2	EHU090891	tube	Human	20µg
	ADAT3	EMU091181	tube	Human	20µg
	PUS7	EHU054841	tube	Human	20µg
	PUS7L	EHU047731	tube	Human	20µg
	TRMT5	EHU129761	tube	Human	20µg
	TRMO	EHU079791	tube	Human	20µg
	CDKAL1	EHU020201	tube	Human	20µg
	TRIT1	EHU072521	tube	Human	20µg
	YRDC	EHU001711	tube	Human	20µg
	OSGEP	EHU007871	tube	Human	20µg
	TP53RK	EHU005331	tube	Human	20µg
	TPRKB	EHU074301	tube	Human	20µg
	LAGE3	EHU116631	tube	Human	20µg
	GON7	EHU144671	tube	Human	20µg
	TYW1	EHU114241	tube	Human	20µg
	TYW3	EHU021191	tube	Human	20µg
	TYW5	EHU068571	tube	Human	20µg
	TRMT12	EHU132011	tube	Human	20µg
	TRMT5	EHU129761	tube	Human	20µg
	LCMT2	EHU042861	tube	Human	20µg
	ADAT1	EHU135771	tube	Human	20µg
	TRDMT1	EHU099371	tube	Human	20µg
	PUS3	EHU021141	tube	Human	20µg
	LUC	EHURLUC	tube	Human	50µg
Lentivirus sequences
	Name	Product type	TRC Number	clone	Sequence
	OSGEP#1	glycerol stock	TRCN0000313595	NM_133676.2	CTATGGAAACCCAACATGACGCCACAATAAAAATTTGGTTT
	OSGEP#2	glycerol stock	TRCN0000032857	NM_133676.2	TCGTTTTGCTCGGGTGCTGAAGATTTCCAATGACCCCAGTC
	LAGE3#1	glycerol stock	TRCN0000113376	NM_025410.2	TCCTGGTAATGCAGGCACAAAGGCAGTTATTCCCAGTGGAG
	LAGE3#2	glycerol stock	TRCN0000113379	NM_025410.3	CTCGCCTCCTCCGACTTTCCATCATCAACTTTCTTGACCAG
	hOSGEP#1	glycerol stock	TRCN0000047008	NM_017807	GCTGCAGGAGGCACTAACAGAGTCTGGATTAACCTCCCAGG
	hOSGEP#2	glycerol stock	TRCN0000290596	NM_017807	TTTGGGGAAACCATCGATATTGCAGTGGGTAATTGTCTGGA
	RIG-I	glycerol stock	TRCN0000362858	NM_172689	AGTGGCATCCCGGACTTCGAACACGTTTAAATGCATCATCT
	HRI	glycerol stock			CTGATTAAGAGCGCAACTAAA
qPCR Primers
	targeted gene	sequence
	METTL2A- Foward	GATGCTTCTGCGAGATTACGGC
	METTL2A - reverse	CTGGTTCCATCACCTCTCACGT
	METTL2B - Foward	GGTACTTCTGCGAGATTACGGC
	METTL2B - reverse	CTCTGGTTCCATCACCTCTCAC
	METTL6 - Forward	TCATGTACCGCCAGAGTCTGTG
	METTL6 - Reverse	CGAAACAAGACACTTTTGCCTGG
	FTSJ1 - foward	CAGCCGGAACTCTAGCATCG
	FTSJ1 - reverse	TGGGTCGTAAGAATGGTCCAG
	THADA - Foward	GCAGCATTTCCAATGTATGGGCG
	THADA - reverse	GAGACACCACAGTGGAAAGCCT
	ALKBH1 - Foward	TTACTACCGCCTGGACTCCACA
	ALKBH1 - reverse	CCTCATCCCTTTGAAGACCACC
	WDR6 - foward	CTCCTTGCTGAAACCTTCCACC
	WDR6 - reverse	AGAAAGCCAGGCTGCCATCAGT
	QTRT1 - foward	GTAGTCTGCGTGGCTCTTGGAT
	QTRT1 - reverse	GCCGAAGTCCTTCTCAAACACC
	QTRT2 - foward	TGGAGGCTAGACTACGCTTGCT
	QTRT2 - reverse	TACACTCGAGCACCTCATCTGG
	C9orf64 - foward	GGAGGCTCTTTTCTCAACTGCG
	C9orf64- reverse	CTGCTACAAGGATTTGGGCTCG
	DPH3 - foward	TTGGAGAATGGGGAAGACGTG
	DPH3 - reverse	TTCTCCACACACAAACTGATCTTTG
	SAP185 - foward	GCAGATGACAGCCAACTTCGTG
	SAP185 - reverse	TGTCCTCGTCAGCGTCGATGTT
	SAPS3 - foward	AGCAGTGCCAACACGGAGGATA
	SAPS3 - reverse	CCACAGAATCCAATGGAGCACC
	ALKBH8- foward	CCAAGCATACTTTGCTGAGACATG
	ALKBH8 - reverse	GAGAGCATCCACCAGTCCACAT
	KTI12 - foward	GTGGTGCAACCTGGCAAATC
	KTI12 - reverse	GGGAAGCCAATGGTCAATGC
	SIT4- forward	CGTTTGTGACCTCCTCTTAGAAG
	SIT4 - reverse	TGTCAGGAACCTGACCTCCAGT
	URM1- foward	CATCGAGTCACTTTGCCTGGAC
	URM1 - reverse	ACGCTGTCTCCCTGGATGAACA
	MOCS3- foward	GCATTTCCGCTCTATTCGGCTG
	MOCS3 - reverse	GAGCGGCATTTATCAGTGGCTG
	MPST - foward	CCAGGTACCGTGAACATCCC
	MPST - reverse	CAGATGGCGGATCTCCTCAG
	NFS1 - foward	GGAAAGTCTGCTGATGGCACTG
	NFS1 - reverse	GCGCTAAATCCTCATCAGTGCC
	SERGEF - foward	CTGGTTTGGCATCATGTGGACG
	SERGEF - reverse	GAGTGGTCTGAGCCAGCAAGAA
	CIAO - foward	CAGCCGAGATAAGAGCGTTTGG
	CIAO - reverse	TGACTTGGGTGCCAAACCACATG
	NUBP1 - foward	AAGGCGGTGTTGGGAAAAGCAC
	NUBP1 - reverse	GAACCTGCTCTCCTTCCAATCC
	ISCU - foward	TCTGCCTTCCTCCCGTGAAACT
	ISCU - reverse	GAGGGCTCATTTCTTCTCTGCC
	ADAT2 - foward	TGTCACTGTGGAGCCGTGCATT
	ADAT2 - reverse	CCAGTGTTTGGTAGGTCAGCAG
	ADAT3 - foward	ATGGTGTGCGTGGACCTCGTG
	ADAT3 - reverse	TCCTCGTCTGCGTCCAGTTTAC
	PUS7 - foward	GAAGCATGGACTCACTGAGGCT
	PUS7 - reverse	GGCTGATCCGTCCATCTTTTCC
	PUS7L - foward	CACTGAACCGAGGTAGACGG
	PUS7L - reverse	CCTCAATGCCAACCTCGTCA
	TRMT5 - foward	CCAAATGGAAGTGCTATCTGGAG
	TRMT5 - reverse	TGATACGGCTGTGTTCTGTAGAC
	TRMO- foward	GCCAAGCTGGAAAAGGTAGAAGG
	TRMO - reverse	GGCTCCATCACATTTTGCGGTG
	CDKAL1 - foward	GGAGCACGATTGGATTTGCC
	CDKAL1 - reverse	AAGCATTGAGACACCCGGTA
	TRIT1- foward	TCACAAACGCCTAAGCCAGGTG
	TRIT1 - reverse	CCACCTTCTTCCGTATGTTGACG
	YRDC - foward	GTTTGGCATCATTCGTCCAGGC
	YRDC - reverse	GAGTTTCACAGGTAGGACGCATG
	OSGEP - foward	AATGTGCCAGGAACGTGGAG
	OSGEP - reverse	TGTCCAGCCCGAAACATCTC
	TP53RK - foward	ACCCATCCCAACACTGAAACT
	TP53RK - reverse	CTCTCAGGCGCACTTCATCT
	TPRKB - foward	GCGGGAGACTTGAGAAGAAAGG
	TPRKB - reverse	GGTGAACTGCTTTGTTTGCTGCC
	LAGE3 - foward	CACCAAAGGGTGGTTGGGAA
	LAGE3 - reverse	AAATTCGGAGCAGGCGACA
	GON7 - foward	GAGGACTTGGACGGTGATGAT
	GON7 - reverse	TTAAGACGGTGTTTTTGGCCG
	TYW1- foward	TTGGTGGTGAATGGTGGACAT
	TYW1 - reverse	CCTTTGCGCTGAACGTTTTTG
	TYW3 - foward	CTGAAGAAAGCAAATGGTGATGCC
	TYW3 - reverse	CACCGTTATGCCAGAGTTCCTG
	TYW5 - foward	GCCAACAGACATCAAAGGAGTTG
	TYW5 - reverse	CTGGGGAAAGGAGTCACAGC
	TRMT12 - foward	GGAGGGCCAAGATGGAAACA
	TRMT12 - reverse	CCTCCCATTACCACCATCCG
	TRMT5 - foward	CCAAATGGAAGTGCTATCTGGAG
	TRMT5 - reverse	TGATACGGCTGTGTTCTGTAGAC
	LCMT2 - foward	CGCGTAAATCCTGCTTCGCCTT
	LCMT2 - reverse	CTGCACTGAGAATAACGTCTGGG
	ADAT1 - foward	TGCTGAGGTCATAGCCAGAAGG
	ADAT1 - reverse	TCTCGTCTAAGTTTCCACACTCC
	PUS3 - foward	CTATCACCGATGTGGGAGAACAG
	PUS3 - reverse	TAAAGTCCTCGGAATCCCTGCC
	TRDMT1 - foward	CACAAGTGGTGGCTGCCATTGA
	TRDMT1 - reverse	GTCAAACTCTTCGAGTGTAATGCC
	mRANTES - foward	CCTGCTGCTTTGCCTACCTCTC
	mRANTES - reverse	ACACACTTGGCGGTTCCTTCGA
	mISG15 - foward	GGTGTCCGTGACTAACTCCAT
	mISG15 - reverse	TGGAAAGGGTAAGACCGTCCT
	mOASL - foward	CAGGAGCTGTACGGCTTCC
	mOASL - reverse	CCTACCTTGAGTACCTTGAGCAC
	mIFNA1 - foward	GGATGTGACCTTCCTCAGACTC
	mIFNA1 - reverse	ACCTTCTCCTGCGGGAATCCAA
	mTFN - foward	GGTGCCTATGTCTCAGCCTCTT
	mTNF - reverse	GCCATAGAACTGATGAGAGGGAG
	mIL6 - foward	TACCACTTCACAAGTCGGAGGC
	mIL6 - reverse	CTGCAAGTGCATCATCGTTGTTC
	mOAS1a - foward	GAGGTGGAGTTTGATGTGCTGC
	mOAS1a- reverse	GTGAAGCAGGTAGAGAACTCGC
	mOAS1b - foward	CTGTGCTGACCTCAGAGAAGTC
	mOAS1b - reverse	TGCCCTTGAGTGTGGTGCCTTT
	mOAS2 - foward	CACCAAAGTCCTGAAGACCGTC
	mOAS2 - reverse	AGAGTCGTAACTCTCCAGCGAG
	mGAPDH - foward	TGGAGAAACCTGCCAAGTATG
	mGAPDH - reverse	TTGTCATACCAGGAAATGAGCTT
	mLAGE3 - foward	AGCACTGGAAGCCTCCCGAAAT
	mLAGE3 - reverse	GGCGATTTCTGCCTCCAAAGAG
	mMDA5 - foward	TGCGGAAGTTGGAGTCAAAGCG
	mMDA5 - reverse	CACCGTCGTAGCGATAAGCAGA
	mRIG-1 - foward	AGCCAAGGATGTCTCCGAGGAA
	mRIG-1 - reverse	ACACTGAGCACGCTTTGTGGAC
