# Supplementary material for: Disruption of tRNA threonylation triggers RIG-I mediated anti-tumour immune response
Source: Nat Commun. 2026 Feb 25;17:3145. doi: 10.1038/s41467-026-69964-2 (PMC13043769; doi:10.1038/s41467-026-69964-2)
Supplement: Supplementary file 12 — Source data [file 41467_2026_69964_MOESM12_ESM.zip]

Archive with 5 entries (4 files):
- Source data /
- Source data /Source data.xlsx
- __MACOSX/Source data /._Source data.xlsx
- Source data /Source data file_uncropped western blots.pdf
- __MACOSX/Source data /._Source data file_uncropped western blots.pdf
