# Supplementary material for: Disruption of tRNA threonylation triggers RIG-I mediated anti-tumour immune response
Source: Nat Commun. 2026 Feb 25;17:3145. doi: 10.1038/s41467-026-69964-2 (PMC13043769; doi:10.1038/s41467-026-69964-2)
Supplement: Supplementary file 12 — Source data [file 41467_2026_69964_MOESM12_ESM.zip › Source data /Source data.xlsx]

## Sheet: Fig1b
APF
Enzymes	MM117	MM011
CTRL	1	1
ADAT1	37.9796	39.357
ADAT2	33.8509	30.1746
ADAT3	40.5851	45.7341
ALKBH1	28.7625	32.0388
ALKBH8	28.8815	32.6923
C9orf64	34.7626	31.2039
CDKAL1	36.64	31.625
CIAO	36.4366	29.0532
DPH3	29.2857	25.171
ELP3	16.33	40.21
FTSJ1	30.9562	32.2034
GON7	31.3692	33.0477
ISCU	25.4939	23.1742
KTI12	-6.76692	4.7619
LAGE3	6.27219	17.1212
LCMT2	9.38215	16.1043
METTL2A	-6.5	-4.08922
METTL2B	31.3692	23.7099
METTL6	12.8834	14.1104
MOCS3	38.7944	26.7738
MPST	32.4808	31.7955
NFS1	3.2967	15.0621
NUBP1	10.6918	17.8886
OSGEP	51.47	44.2614
PUS3	12.1649	6.97674
PUS7	15.1125	14.93
PUS7L	-3.125	-4.9904
QTRT1	16.8067	13.0366
QTRT2	8.77944	5.08475
SAP185 (sap2)	4.57831	9.43709
SAP190 (sap3)	6.38298	12.199
SERGEF	29.4118	25.8808
THADA	31.1903	26.2803
TP53RK	5.48926	15.5864
TPRKB	8.64198	8.37521
TRDMT1	-1.53846	1.97133
TRIT1	29.7872	38.8143
TRMO	-21.67	23.3187
TRMT12	2.22222	11.7742
TRMT5	41.2414	40.9283
TYW1	-8.64198	-4.58891
TYW3	45.31	4.98188
URM1	8.77944	16.6667
WDR6	31.9003	40.9287
YRDC	28.9686	33.3739

## Sheet: Fig1d
MM117					MM011					M1014				B16
Ctr	Osgep#1	Osgep#2			Ctr	Osgep#1	Osgep#2			Ctr	Osgep#1	Osgep#2		Ctr	Osgep#1	Osgep#2
1	78.78	30.53			1	69.1	61.49			1	26.1	44.95		1	75.65	45.16
1	60.42	41.45			1	19.1	53.18			1	35	48.3		1	32.4643	93.58
1	57.41	44.67			1	30.19	53.71			1	75.76	66.04		1	92.56	75.11
	shOSGEP#1	shOSGEP#2			shOSGEP#1	shOSGEP#2			shOSGEP#1	shOSGEP#2			shOSGEP#1	shOSGEP#2
Test for normal distribution				Test for normal distribution				Test for normal distribution				Test for normal distribution
Shapiro-Wilk test				Shapiro-Wilk test				Shapiro-Wilk test				Shapiro-Wilk test
W	0.8533	0.91		W	0.9065	0.7976		W	0.8794	0.8657		W	0.9401	0.9816
P value	0.2492	0.4182		P value	0.4064	0.1088		P value	0.3225	0.2833		P value	0.5277	0.7402
Passed normality test (alpha=0.05)?	Yes	Yes		Passed normality test (alpha=0.05)?	Yes	Yes		Passed normality test (alpha=0.05)?	Yes	Yes		Passed normality test (alpha=0.05)?	Yes	Yes
P value summary	ns	ns		P value summary	ns	ns		P value summary	ns	ns		P value summary	ns	ns
Number of values	3	3		Number of values	3	3		Number of values	3	3		Number of values	3	3
										Column B	shOSGEP#1			Column B	shOSGEP#1
Column B	shOSGEP#1				Column B	shOSGEP#1				vs.	vs,			vs.	vs,
vs.	vs,				vs.	vs,				Column A	shCtr			Column A	shCtr
Column A	shCtr				Column A	shCtr
										Unpaired t test				Unpaired t test
Unpaired t test					Unpaired t test					P value	0.0433			P value	0.0212
P value	0.0006				P value	0.0642				P value summary	*			P value summary	*
P value summary	***				P value summary	ns				Significantly different (P < 0.05)?	Yes			Significantly different (P < 0.05)?	Yes
Significantly different (P < 0.05)?	Yes				Significantly different (P < 0.05)?	No				One- or two-tailed P value?	Two-tailed			One- or two-tailed P value?	Two-tailed
One- or two-tailed P value?	Two-tailed				One- or two-tailed P value?	Two-tailed				t, df	t=2,919, df=4			t, df	t=3,683, df=4
t, df	t=9,663, df=4				t, df	t=2,537, df=4
Column C	shOSGEP#2				Column C	shOSGEP#2				Column C	shOSGEP#2			Column C	shOSGEP#2
vs.	vs,				vs.	vs,				vs.	vs,			vs.	vs,
Column A	shCtr				Column A	shCtr				Column A	shCtr			Column A	shCtr
Unpaired t test					Unpaired t test					Unpaired t test				Unpaired t test
P value	0.0009				P value	<0,0001				P value	0.0013			P value	0.0076
P value summary	***				P value summary	****				P value summary	**			P value summary	**
Significantly different (P < 0.05)?	Yes				Significantly different (P < 0.05)?	Yes				Significantly different (P < 0.05)?	Yes			Significantly different (P < 0.05)?	Yes
One- or two-tailed P value?	Two-tailed				One- or two-tailed P value?	Two-tailed				One- or two-tailed P value?	Two-tailed			One- or two-tailed P value?	Two-tailed
t, df	t=8,854, df=4				t, df	t=20,52, df=4				t, df	t=7,962, df=4			t, df	t=4,982, df=4

## Sheet: Fig1e
			GO category	Normalized enrichment score	Pvalue
			GOBP_POSITIVE_REGULATION_OF_RESPONSE_TO_CYTOKINE_STIMULUS	2.15	0
			GOBP_POSITIVE_REGULATION_OF_LEUKOCYTE_MIGRATION	2.06	0
			WP_INFLAMMATORY_RESPONSE_PATHWAY	2.03	0
			GOBP_COLLAGEN_METABOLIC_PROCESS	1.99	0
			GOBP_REGULATION_OF_T_HELPER_1_TYPE_IMMUNE_RESPONSE	1.86	0.002
			GOBP_POSITIVE_REGULATION_OF_CD4_POSITIVE_ALPHA_BETA_T_CELL_PROLIFERATION	1.75	0.002
			GOMF_CHEMOKINE_ACTIVITY	1.73	0.015
			GOMF_CYTOKINE_ACTIVITY	1.61	0.011
			GOBP_RESPONSE_TO_CYTOKINE	1.51	0

## Sheet: Fig1g
NOD SCID		C57B/6
CTRL	ΔOSGEP	CTRL	ΔOSGEP
1.04	1.2	1	0
0.58	0.75	0.08	0.05
0.68	0.77	1.1	0.05
0.56	0.09	0.12	0.08
0.64	0.22	1.01	0.37
0.39	0.6	0.59	0.08
0.57	0.36	0.55	0.2
						CTRL	ΔOSGEP			CTRL	ΔOSGEP
					Test for normal distribution				Test for normal distribution
					Shapiro-Wilk test				Shapiro-Wilk test
					W	0.8522	0.962		W	0.875	0.8156
					P value	0.1288	0.8353		P value	0.2052	0.0583
					Passed normality test (alpha=0.05)?	Yes	Yes		Passed normality test (alpha=0.05)?	Yes	Yes
					P value summary	ns	ns		P value summary	ns	ns
					Number of values	7	7		Number of values	7	7
					Table Analyzed	OSGEP NODBL6			Table Analyzed	OSGEP NODBL6
					Column B	ΔOSGEP			Column D	ΔOSGEP
					vs.	vs,			vs.	vs,
					Column A	CTRL			Column C	CTRL
					Paired t test				Paired t test
					P value	0.5671			P value	0.0162
					P value summary	ns			P value summary	*
					Significantly different (P < 0.05)?	No			Significantly different (P < 0.05)?	Yes
					One- or two-tailed P value?	Two-tailed			One- or two-tailed P value?	Two-tailed
					t, df	t=0,6054, df=6			t, df	t=3,310, df=6
					Number of pairs	7			Number of pairs	7

## Sheet: Fig1h
KI67					Cleaved caspase 3
CTRL	OSGEP				CTRL	OSGEP
31.67	11.3				0.8184	0.2854
29.09	3.403				0.23	1.84
45.32	2.454				0.35	0.4646
26.45	16.27				0.3508	1.0249
7.193	0.8494				0.0935	0.0567
2.042	10.72				0.328	1.631
	2.244				0.2393	1.71
	Ctrl	Osgep				shCtr	shOSGEP
Test for normal distribution					Test for normal distribution
Shapiro-Wilk test					Shapiro-Wilk test
W	0.9321	0.8627			W	0.8136	0.8847
P value	0.5961	0.1599			P value	0.0557	0.248
Passed normality test (alpha=0.05)?	Yes	Yes			Passed normality test (alpha=0.05)?	Yes	Yes
P value summary	ns	ns			P value summary	ns	ns
Number of values	6	7			Number of values	7	7
Column B	OSGEP				Table Analyzed	CC3 threshold 0,4
vs.	vs,
Column A	CTRL				Column B	shOSGEP
					vs.	vs,
Unpaired t test					Column A	shCtr
P value	0.0256
P value summary	*				Unpaired t test
Significantly different (P < 0.05)?	Yes				P value	0.0445198
One- or two-tailed P value?	Two-tailed				P value summary	*
t, df	t=2,580, df=11				Significantly different (P < 0.05)?	Yes
					One- or two-tailed P value?	Two-tailed
					t, df	t=2,24344682004739, df=12

## Sheet: Fig2a
	CD3 T cells				B cells			Macrophages			Neutrophiles			NK cells
	Ctrl	Osgep			Ctrl	Osgep		Ctrl	Osgep		Ctrl	Osgep		Ctrl	Osgep
	10.5	23.7			5.44	5.71		37.4	40.6		8.29	7.08		5.6	6.7
	15.3	26.5			4.71	4.2		42.5	36.8		20.6	5.88		4.02	2.6
	17.8	29.8			6.67	3.35		41.1	32.7		14.9	20.2		1.56	4.27
	17.2	34.6			5.9	7.01		21.2	42		19.2	13.2		4.75	11.2
	13.1	43.1			9.99	7.17		29	35.1		15.1	24.7		1.03	2.3
	8.76	16.5			5.15	4.3		41.3	37.5		13.5	15		0.83	5.84
	14.6	15.9			8.17			31.7			6.18			1.08
		Cd3		B cells		Macro		Neutro		NK
		CTRL	Osgep	shCtr	shOSGEP	shCtr	shOSGEP	shCtr	shOSGEP	shCtr	shOSGEP
	Test for normal distribution
	Shapiro-Wilk test
	W	0.9465	0.9532	0.8931	0.9009	0.8928	0.973	0.9403	0.9495	0.8296	0.907
	P value	0.6981	0.759	0.2912	0.3795	0.2898	0.9118	0.6416	0.7362	0.0794	0.4171
	Passed normality test (alpha=0.05)?	Yes	Yes	Yes	Yes	Yes	Yes	Yes	Yes	Yes	Yes
	P value summary	ns	ns	ns	ns	ns	ns	ns	ns	ns	ns
	Number of values	7	7	7	6	7	6	7	6	7	6
	Column B	Osgep		Column B	shOSGEP		Column D	shOSGEP		Column F	shOSGEP		Column H	shOSGEP
	vs.	vs,		vs.	vs,		vs.	vs,		vs.	vs,		vs.	vs,
	Column A	Ctrl		Column A	shCtr		Column C	shCtr		Column E	shCtr		Column G	shCtr
	Unpaired t test			Unpaired t test			Unpaired t test			Unpaired t test			Unpaired t test
	P value	0.0052		P value	0.215865		P value	0.479061		P value	0.916241		P value	0.0877921
	P value summary	**		P value summary	ns		P value summary	ns		P value summary	ns		P value summary	ns
	Significantly different (P < 0.05)?	Yes		Significantly different (P < 0.05)?	No		Significantly different (P < 0.05)?	No		Significantly different (P < 0.05)?	No		Significantly different (P < 0.05)?	No
	One- or two-tailed P value?	Two-tailed		One- or two-tailed P value?	Two-tailed		One- or two-tailed P value?	Two-tailed		One- or two-tailed P value?	Two-tailed		One- or two-tailed P value?	Two-tailed
	t, df	t=3,407, df=12		t, df	t=1,31314979444740, df=11		t, df	t=0,732705727526294, df=11		t, df	t=0,107612062557372, df=11		t, df	t=1,87351487669933, df=11

## Sheet: Fig2c
		CD4			CD8
		shCTR	shOSGEP		shCTR	shOSGEP
		8.24	15.5		4.074	6.0198
		9.92	18.7		5.4315	5.989
		13.2	16.6		4.1474	9.6254
		9.84	25.1		5.1428	7.5428
		9.87	32.1		3.4191	8.8786
		7.53	11		1.34904	3.9765
		9.71	7.14		4.2048	5.1675
		shCTR	shOSGEP			shCTR	shOSGEP
	Test for normal distribution				Test for normal distribution
	Shapiro-Wilk test				Shapiro-Wilk test
	W	0.962	0.9618		W	0.8825	0.9563
	P value	0.836	0.8343		P value	0.2377	0.7866
	Passed normality test (alpha=0.05)?	Yes	Yes		Passed normality test (alpha=0.05)?	Yes	Yes
	P value summary	ns	ns		P value summary	ns	ns
	Number of values	7	7		Number of values	7	7
		Table Analyzed	CD3+ CD4+		Table Analyzed	CD3+ CD8+
		Column B	shOSGEP		Column B	shOSGEP
		vs.	vs,		vs.	vs,
		Column A	shCTR		Column A	shCTR
		Unpaired t test			Unpaired t test
		P value	0.0209		P value	0.0107
		P value summary	*		P value summary	*
		Significantly different (P < 0.05)?	Yes		Significantly different (P < 0.05)?	Yes
		One- or two-tailed P value?	Two-tailed		One- or two-tailed P value?	Two-tailed
		t, df	t=2,656, df=12		t, df	t=3,019, df=12

## Sheet: Fig2d
		CD4 activated IFN/TNF			CD8 activated IFN/TNF
		Ctrl	Osgep		Ctrl	Osgep
			3.94			2.98
		0.5	0.46		0.23	0.55
		0.095	1.97		0	1.33
		0.76	0.028		0.59	0.033
		0.16	3.01		0	4.43
		0.11	1.33		0.24	1.15
		0.61	2.3		0.28	1.56
			7.65			8.67
			CTRL	ΔOSGEP			CTRL	OSGEP
		Test for normal distribution				Test for normal distribution
		Shapiro-Wilk test				Shapiro-Wilk test
		W	0.8638	0.8907		W	0.8856	0.8236
		P value	0.2027	0.2376		P value	0.2956	0.0508
		Passed normality test (alpha=0.05)?	Yes	Yes		Passed normality test (alpha=0.05)?	Yes	Yes
		P value summary	ns	ns		P value summary	ns	ns
		Number of values	6	8		Number of values	6	8
		Column B	Osgep			Column B	Osgep
		vs.	vs,			vs.	vs,
		Column A	Ctrl			Column A	Ctrl
		Unpaired t test				Unpaired t test
		P value	0.0471			P value	0.0658
		P value summary	*			P value summary	ns
		Significantly different (P < 0.05)?	Yes			Significantly different (P < 0.05)?	No
		One- or two-tailed P value?	Two-tailed			One- or two-tailed P value?	Two-tailed
		t, df	t=2,213, df=12			t, df	t=2,024, df=12

## Sheet: Fig2g
IGG		DCD4/CD8
CTRL	ΔOSGEP	CTRL	ΔOSGEP
0.64	0.61	1.19	0.75
0.99	0.13	0.64	0.7
1.96	0.12	1.06	1.2
1	0.54	1.24	1.27
1.46	0.67	0.16	0.11
0.33	0.18	0.44	0.38
0.8	0.27	0.42	0.23
0.32	0.07
					CTRL	ΔOSGEP	CTRL	ΔOSGEP
				Test for normal distribution
				Shapiro-Wilk test
				W	0.9283	0.8516	0.9031	0.9221
				P value	0.5003	0.0989	0.3501	0.4862
				Passed normality test (alpha=0.05)?	Yes	Yes	Yes	Yes
				P value summary	ns	ns	ns	ns
				Number of values	8	8	7	7
				Column B	ΔOSGEP		Column D	ΔOSGEP
				vs.	vs,		vs.	vs,
				Column A	CTRL		Column C	CTRL
				Paired t test			Paired t test
				P value	0.0194		P value	0.3557
				P value summary	*		P value summary	ns
				Significantly different (P < 0.05)?	Yes		Significantly different (P < 0.05)?	No
				One- or two-tailed P value?	Two-tailed		One- or two-tailed P value?	Two-tailed
				t, df	t=3,019, df=7		t, df	t=1,000, df=6
				Number of pairs	8		Number of pairs	7

## Sheet: Fig2h
	Log2FC	Pval
	2	0.351508
	5.77154	0.357582
	5.67713	0.312919
	5.38455	0.338159
	4.76083	0.201348
	4.61381	0.313751
	4.4268	0.287981
	4.41195	0.243572
	4.36495	0.285074
	4.3442	0.241696
	4.16455	0.0875148
	4.04765	0.265208
	4.00786	0.241943
	3.72114	0.197262
	3.50096	0.135799
	3.43722	0.244027
	3.40426	0.290431
	3.36216	0.0997245
	3.2736	0.288661
	3.26849	0.19105
	3.18002	0.263819
	3.17645	0.311521
	3.16037	0.189939
	3.06782	0.32244
	3.06666	0.285344
	3.04637	0.356103
	3.00943	0.211312
	3.00622	0.267368
	3.00081	0.106302
	2.98778	0.158417
	2.96291	0.303615
	2.90654	0.305826
	2.88358	0.158435
	2.86006	0.402965
	2.84977	0.233867
	2.83268	0.30406
	2.81054	0.273304
	2.80596	0.2815
	2.80071	0.163988
	2.80025	0.33073
	2.74004	0.383416
	2.73966	0.273459
	2.73885	0.311251
	2.73215	0.228032
	2.72216	0.261776
	2.70344	0.239199
	2.64917	0.108394
	2.63192	0.277955
	2.63005	0.141475
	2.62547	0.0318745
	2.61245	0.239733
	2.602	0.278874
	2.57797	0.22386
	2.57432	0.0119375
	2.55934	0.150086
	2.54475	0.27064
	2.54258	0.195506
	2.542	0.248949
	2.54153	0.262937
	2.53678	0.373521
	2.53621	0.251855
	2.52917	0.134553
	2.51187	0.0671492
	2.50863	0.275751
	2.50405	0.163696
	2.47691	0.126289
	2.47143	0.0937932
	2.46949	0.0916285
	2.46916	0.273718
	2.46552	0.25376
	2.4639	0.0792318
	2.45538	0.409524
	2.45369	0.305916
	2.4387	0.0162298
	2.43163	0.260835
	2.4316	0.298241
	2.43044	0.277283
	2.42287	0.0955898
	2.41562	0.146338
	2.41235	0.357614
	2.40485	0.158635
	2.40307	0.34948
	2.40054	0.206698
	2.39471	0.204277
	2.37592	0.152909
	2.3747	0.220961
	2.36104	0.173021
	2.34426	0.0685014
	2.34403	0.0374174
	2.32186	0.162359
	2.31794	0.218524
	2.31785	0.301777
	2.31165	0.225268
	2.30561	0.0688974
	2.27798	0.125422
	2.27137	0.0387538
	2.26375	0.299146
	2.25831	0.390174
	2.24526	0.242316
	2.24184	0.336116
	2.2394	0.11661
	2.22314	0.182323
	2.22172	0.360954
	2.21776	0.280896
	2.21765	0.00312967
	2.21687	0.114889
	2.20533	0.241562
	2.19375	0.105083
	2.18909	0.097438
	2.18067	0.230553
	2.18046	0.135846
	2.18026	0.299427
	2.17884	0.225422
	2.17374	0.351872
	2.17296	0.335912
	2.15648	0.264963
	2.12806	0.00297727
	2.12331	0.278556
	2.12167	0.194688
	2.1066	0.262319
	2.10461	0.355997
	2.10275	0.219782
	2.10202	0.217825
	2.10064	0.255255
	2.09612	0.115916
	2.09439	0.308723
	2.09225	0.00364671
	2.08972	0.152431
	2.08752	0.0377402
	2.0756	0.213713
	2.06839	0.100653
	2.06775	0.286614
	2.06018	0.133745
	2.05845	0.250152
	2.05643	0.0910716
	2.03906	0.401355
	2.03885	0.365445
	2.0332	0.0579465
	2.03006	0.251603
	2.0256	0.19484
	2.0144	0.216015
	2.00523	0.0282256
	2.00279	0.190754
	1.99548	0.149223
	1.99362	0.369426
	1.98554	0.09806
	1.97262	0.223
	1.96705	0.267954
	1.95869	0.329246
	1.9581	0.182897
	1.95536	0.263877
	1.95462	0.0310096
	1.95374	0.0966472
	1.95159	0.0235966
	1.94806	0.0661797
	1.94697	0.244182
	1.9386	0.228118
	1.93697	0.0160711
	1.93628	0.0575756
	1.93376	0.0479776
	1.93337	0.131739
	1.93185	0.367268
	1.9234	0.143997
	1.91455	0.429063
	1.91062	0.210379
	1.91057	0.0342695
	1.90666	0.224285
	1.9065	0.215338
	1.89782	0.122463
	1.89355	0.179934
	1.89022	0.332378
	1.88379	0.0901395
	1.88345	0.380451
	1.88069	0.342832
	1.87556	0.0386786
	1.86182	0.228697
	1.85728	0.114616
	1.84853	0.322732
	1.84723	0.266529
	1.84461	0.425107
	1.83989	0.19763
	1.8324	0.305396
	1.83013	0.466644
	1.83007	0.0434978
	1.82179	0.422128
	1.81803	0.19409
	1.81408	0.298686
	1.81236	0.0285893
	1.80656	0.175405
	1.80493	0.20977
	1.80467	0.330128
	1.79504	0.114444
	1.79307	0.249656
	1.78877	0.20708
	1.78863	0.34551
	1.78341	0.198509
	1.77672	0.263304
	1.77402	0.00256071
	1.77134	0.348559
	1.76543	0.0585676
	1.76405	0.0906901
	1.76099	0.102867
	1.7543	0.00591867
	1.75099	0.103324
	1.74458	0.225525
	1.74419	0.0697819
	1.74009	0.274026
	1.73786	0.352471
	1.73518	0.0361395
	1.72926	0.0783126
	1.7287	0.0889417
	1.72812	0.204808
	1.72599	0.375049
	1.72527	0.180617
	1.72438	0.0478748
	1.72374	0.281754
	1.72281	0.108099
	1.72104	0.383233
	1.71573	0.19796
	1.71292	0.0935632
	1.71238	0.362264
	1.71122	0.078841
	1.70683	0.037294
	1.70199	0.158494
	1.69688	0.290815
	1.6948	0.222453
	1.69415	0.133613
	1.69365	0.169473
	1.68726	0.161707
	1.68269	0.0391454
	1.6745	0.197041
	1.6739	0.393736
	1.67286	0.122467
	1.67142	0.119624
	1.67063	0.343553
	1.66439	0.116191
	1.66182	0.134062
	1.65255	0.111395
	1.64988	0.0505101
	1.64916	0.320663
	1.64795	0.29194
	1.64695	0.011578
	1.64337	0.0387733
	1.64133	0.284396
	1.63716	0.0353009
	1.63118	0.154729
	1.62948	0.186223
	1.6257	0.0644084
	1.62331	0.302317
	1.6189	0.170402
	1.61005	0.0528335
	1.60485	0.155307
	1.60437	0.232755
	1.5982	0.0485482
	1.59634	0.059945
	1.59307	0.261565
	1.59034	0.0510767
	1.59001	0.0917491
	1.58948	0.340135
	1.57944	0.0939215
	1.57915	0.137537
	1.57801	0.00499602
	1.57627	0.14803
	1.57525	0.394825
	1.57517	0.0892726
	1.5748	0.0576443
	1.5745	0.0558221
	1.57442	0.243913
	1.57419	0.19256
	1.57286	0.274446
	1.56969	0.140828
	1.56709	0.350203
	1.56568	0.296957
	1.56445	0.0274914
	1.56419	0.169926
	1.56298	0.231545
	1.55995	0.184187
	1.55902	0.144644
	1.55861	0.0465684
	1.55744	0.130123
	1.55533	0.282517
	1.55205	0.125763
	1.54988	0.47645
	1.54507	0.224867
	1.54392	0.0631159
	1.53747	0.0482038
	1.53734	0.0950805
	1.53327	0.103579
	1.53279	0.221852
	1.53263	0.0988569
	1.52933	0.0847115
	1.52884	0.0856546
	1.52829	0.259392
	1.52503	0.339294
	1.51929	0.0500195
	1.51724	0.27941
	1.51589	0.320982
	1.51231	0.175355
	1.51219	0.288149
	1.51123	0.137605
	1.51105	0.293885
	1.50679	0.251139
	1.5066	0.0160504
	1.50566	0.0613837
	1.50503	0.370146
	1.50486	0.150361
	1.50421	0.209932
	1.50318	0.0773253
	1.50304	0.0162326
	1.5021	0.034143
	1.49836	0.284371
	1.49734	0.228249
	1.49733	0.0709414
	1.49561	0.324579
	1.4956	0.19519
	1.48997	0.0160687
	1.4893	0.31733
	1.48906	0.197759
	1.48844	0.355838
	1.48688	0.193725
	1.48643	0.0656625
	1.48561	0.153423
	1.4792	0.177731
	1.4791	0.305846
	1.47682	0.393615
	1.47374	0.23377
	1.47247	0.0236372
	1.47129	0.050995
	1.46691	0.120297
	1.46658	0.122307
	1.46578	0.0543585
	1.46325	0.142134
	1.46276	0.440093
	1.46251	0.039966
	1.46236	0.0758266
	1.46012	0.246359
	1.45327	0.150193
	1.44634	0.128723
	1.44102	0.0258241
	1.43724	0.438752
	1.43431	0.0819499
	1.43168	0.114604
	1.43107	0.233119
	1.42877	0.315473
	1.42782	0.247522
	1.4242	0.16905
	1.42261	0.0308171
	1.42194	0.147985
	1.42077	0.0165613
	1.41937	0.0707612
	1.41764	0.158067
	1.41696	0.0631106
	1.41362	0.233221
	1.41085	0.383031
	1.4097	0.0990572
	1.40718	0.0805899
	1.40472	0.23711
	1.40433	0.222931
	1.40278	0.0177582
	1.40264	0.228791
	1.40222	0.270549
	1.40199	0.151922
	1.39991	0.245922
	1.39457	0.172445
	1.3938	0.0421297
	1.39172	0.221209
	1.38953	0.142449
	1.38849	0.0550489
	1.38627	0.121223
	1.38457	0.163035
	1.38397	0.201675
	1.38132	0.27164
	1.38007	0.118144
	1.37924	0.433115
	1.37898	0.142071
	1.37712	0.0639701
	1.37707	0.0597014
	1.37701	0.404381
	1.37297	0.103621
	1.37184	0.147829
	1.37163	0.0946687
	1.36842	0.215789
	1.36771	0.119647
	1.36424	0.0822938
	1.3622	0.0504724
	1.36167	0.0386215
	1.36049	0.0441148
	1.36045	0.169073
	1.36022	0.156893
	1.358	0.18884
	1.35603	0.10161
	1.35581	0.0599319
	1.35501	0.283768
	1.35432	0.0129105
	1.35414	0.150847
	1.35349	0.0576458
	1.35134	0.283396
	1.34892	0.150978
	1.34659	0.0349252
	1.3446	0.462295
	1.34125	0.340759
	1.33868	0.00118083
	1.33809	0.155395
	1.33599	0.421331
	1.33339	0.365584
	1.3298	0.146562
	1.3297	0.167219
	1.3253	0.424272
	1.3241	0.177722
	1.32401	0.0850931
	1.32362	0.120026
	1.32119	0.0280137
	1.32081	0.0388338
	1.32011	0.0729956
	1.31871	0.0408437
	1.3186	0.250933
	1.31691	0.417726
	1.31596	0.217891
	1.3109	0.293786
	1.30996	0.243266
	1.30901	0.00187451
	1.30263	0.198108
	1.29955	0.367065
	1.29845	0.152117
	1.2963	0.20677
	1.29603	0.0760447
	1.29282	0.398311
	1.2898	0.104456
	1.2895	0.182762
	1.288	0.32476
	1.28749	0.0483988
	1.28646	0.0692752
	1.28378	0.229491
	1.28367	0.116566
	1.28331	0.0816432
	1.2831	0.371253
	1.27933	0.212226
	1.27845	0.208475
	1.27384	0.336401
	1.26963	0.122876
	1.2696	0.109726
	1.26883	0.0189753
	1.2688	0.123319
	1.268	0.0727811
	1.26794	0.11872
	1.26634	0.145867
	1.26549	0.124536
	1.26356	0.159362
	1.26205	0.315192
	1.26114	0.300077
	1.26041	0.254109
	1.25997	0.176327
	1.25936	0.177962
	1.25923	0.364707
	1.25629	0.062604
	1.256	0.155653
	1.25481	0.0312323
	1.25268	0.170088
	1.25231	0.225357
	1.25013	0.331265
	1.24886	0.498072
	1.24758	0.0487917
	1.24752	0.0247312
	1.24482	0.217217
	1.24294	0.190851
	1.24233	0.059116
	1.24076	0.0658321
	1.24075	0.225754
	1.24017	0.0905173
	1.23996	0.443327
	1.23833	0.248175
	1.23675	0.175888
	1.23498	0.241476
	1.22997	0.443465
	1.22887	0.194715
	1.22669	0.305123
	1.22325	0.17192
	1.22233	0.397437
	1.22228	0.114436
	1.22198	0.260355
	1.22189	0.271411
	1.2205	0.354306
	1.22045	0.188286
	1.21989	0.277353
	1.21663	0.0167627
	1.21491	0.0844631
	1.21327	0.0289178
	1.21281	0.0988209
	1.21021	0.457424
	1.20847	0.302787
	1.20754	0.0444599
	1.20738	0.0219187
	1.20558	0.155693
	1.20551	0.081373
	1.20356	0.281587
	1.20336	0.113823
	1.20101	0.269705
	1.1997	0.509078
	1.19841	0.0719437
	1.19828	0.24394
	1.19817	0.0903039
	1.19808	0.218671
	1.19725	0.288114
	1.19631	0.388776
	1.1959	0.542021
	1.19526	0.0462681
	1.1938	0.018665
	1.19343	0.309951
	1.1919	0.120348
	1.19129	0.189368
	1.18913	0.249395
	1.18898	0.165933
	1.18511	0.108289
	1.18499	0.32372
	1.18475	0.209115
	1.18309	0.146429
	1.18282	0.357552
	1.18222	0.186037
	1.18214	0.236659
	1.18004	0.160061
	1.17875	0.114607
	1.17749	0.0851584
	1.17628	0.311238
	1.17621	0.367479
	1.17521	0.206453
	1.17493	0.529845
	1.17412	0.0311314
	1.17121	0.22687
	1.17094	0.239703
	1.16954	0.143249
	1.16837	0.0795924
	1.16833	0.167151
	1.16785	0.254943
	1.16406	0.206586
	1.15891	0.0670585
	1.15844	0.0496691
	1.15743	0.195137
	1.15694	0.0360815
	1.15542	0.0755328
	1.15542	0.439108
	1.15446	0.339562
	1.15376	0.356112
	1.15105	0.11543
	1.14841	0.185178
	1.14718	0.0193818
	1.14643	0.152663
	1.14595	0.155289
	1.14513	0.170053
	1.14393	0.336729
	1.14369	0.316982
	1.14288	0.0259424
	1.14189	0.237122
	1.14147	0.176057
	1.14081	0.105565
	1.13992	0.322681
	1.13936	0.20315
	1.13589	0.154913
	1.13087	0.22234
	1.12808	0.184175
	1.12427	0.474604
	1.12184	0.181722
	1.12169	0.102633
	1.12122	0.0733401
	1.12117	0.17487
	1.12056	0.380727
	1.11957	0.0959253
	1.1182	0.0959253
	1.1182	0.170966
	1.11569	0.07787
	1.1148	0.0728335
	1.11419	0.0400529
	1.11419	0.292709
	1.11356	0.0571857
	1.11264	0.254181
	1.11259	0.306345
	1.11003	0.13618
	1.10947	0.175894
	1.10822	0.186963
	1.10802	0.16425
	1.10647	0.35607
	1.104	0.300951
	1.10304	0.0510853
	1.10279	0.443985
	1.10271	0.373365
	1.10203	0.217901
	1.102	0.34278
	1.10124	0.223326
	1.09917	0.270709
	1.09909	0.361907
	1.09651	0.397321
	1.09497	0.0499822
	1.09473	0.191886
	1.09065	0.347918
	1.08885	0.150479
	1.08817	0.151147
	1.08803	0.159325
	1.08503	0.154574
	1.08489	0.492889
	1.08401	0.0963115
	1.08385	0.183756
	1.08246	0.281607
	1.08233	0.16279
	1.08197	0.225188
	1.08146	0.486752
	1.07954	0.063374
	1.07864	0.51898
	1.07811	0.123421
	1.07789	0.183956
	1.07648	0.0514062
	1.07637	0.437327
	1.07407	0.53653
	1.07282	0.244324
	1.0727	0.179698
	1.07248	0.276904
	1.07223	0.331366
	1.07193	0.219886
	1.06884	0.110782
	1.06838	0.0994496
	1.06548	0.144658
	1.06533	0.264082
	1.0653	0.245249
	1.06341	0.350386
	1.06155	0.00944283
	1.06147	0.414681
	1.05985	0.528833
	1.05818	0.224519
	1.05685	0.018459
	1.05657	0.193674
	1.05603	0.269989
	1.0552	0.127023
	1.05473	0.407849
	1.05404	0.456881
	1.05262	0.0182606
	1.05219	0.152392
	1.05082	0.19721
	1.05051	0.185545
	1.04918	0.403635
	1.0482	0.399665
	1.04792	0.119796
	1.04638	0.34223
	1.04487	0.209758
	1.04377	0.0730018
	1.04283	0.210801
	1.04211	0.0537668
	1.04201	0.0617239
	1.04198	0.383052
	1.04115	0.357094
	1.04047	0.483791
	1.03935	0.0585465
	1.03753	0.0277752
	1.03751	0.601195
	1.03663	0.0869729
	1.03639	0.35554
	1.03577	0.0193819
	1.0354	0.0179023
	1.03401	0.203627
	1.0337	0.307047
	1.0329	0.128704
	1.03175	0.448312
	1.03098	0.109666
	1.0307	0.284447
	1.02931	0.0824466
	1.02872	0.397558
	1.02762	0.28214
	1.02749	0.361508
	1.02736	0.157709
	1.02687	0.219456
	1.02666	0.177408
	1.0256	0.108932
	1.02555	0.253319
	1.02489	0.0887839
	1.02425	0.462279
	1.0241	0.203644
	1.02393	0.0262463
	1.02325	0.121059
	1.02271	0.154319
	1.02168	0.233104
	1.02072	0.368698
	1.0197	0.150588
	1.01931	0.229669
	1.01844	0.329727
	1.01685	0.0752617
	1.01604	0.209987
	1.01546	0.137643
	1.01453	0.0698915
	1.0145	0.319219
	1.01432	0.272337
	1.01423	0.262603
	1.01403	0.338105
	1.01385	0.251622
	1.01363	0.31423
	1.01315	0.237486
	1.013	0.0027743
	1.01187	0.367684
	1.01179	0.156343
	1.01145	0.099023
	1.01112	0.091976
	1.01052	0.313736
	1.01033	0.492108
	1.00826	0.424403
	1.00798	0.0770565
	1.00791	0.29165
	1.00575	0.172261
	1.00573	0.083519
	1.00534	0.121334
	1.0037	0.134897
	1.00262	0.148297
	1.00192	0.0227437
	1.00063	0.159481
	1.00055	0.0676278
	0.998997	0.202792
	0.99883	0.274624
	0.99776	0.0646892
	0.997333	0.0977018
	0.996703	0.357504
	0.995669	0.0864414
	0.995583	0.351844
	0.995299	0.384724
	0.994074	0.240934
	0.993902	0.133793
	0.992852	0.183828
	0.992572	0.25981
	0.991897	0.0886284
	0.990825	0.0492872
	0.99058	0.198856
	0.989019	0.458169
	0.987543	0.228022
	0.987479	0.250265
	0.987362	0.315969
	0.986825	0.188708
	0.985993	0.15168
	0.985323	0.403843
	0.984725	0.272412
	0.984169	0.220362
	0.983676	0.16639
	0.982804	0.274094
	0.982422	0.290358
	0.981486	0.199143
	0.981084	0.236529
	0.979368	0.365353
	0.978946	0.168805
	0.977647	0.157996
	0.976942	0.296391
	0.976656	0.281512
	0.97652	0.274524
	0.976258	0.137505
	0.975733	0.175976
	0.975356	0.254534
	0.974661	0.210507
	0.972918	0.333416
	0.972236	0.473579
	0.971772	0.137797
	0.97097	0.205528
	0.969627	0.233246
	0.967706	0.41944
	0.96659	0.0658602
	0.965973	0.496887
	0.964413	0.251076
	0.963581	0.226903
	0.963461	0.278279
	0.962993	0.192623
	0.961568	0.548561
	0.961093	0.0631238
	0.960997	0.295132
	0.959613	0.267256
	0.959418	0.147106
	0.958207	0.155628
	0.957922	0.451269
	0.957644	0.175721
	0.95695	0.440181
	0.956524	0.411321
	0.955871	0.38766
	0.955733	0.122549
	0.955172	0.522136
	0.953151	0.263715
	0.95138	0.316357
	0.950814	0.238258
	0.949575	0.264955
	0.948853	0.219822
	0.946566	0.295992
	0.946512	0.405576
	0.945789	0.114446
	0.945255	0.0552557
	0.944906	0.258818
	0.94467	0.0972453
	0.943808	0.310529
	0.943013	0.288072
	0.942916	0.297016
	0.9422	0.124303
	0.941825	0.261826
	0.940661	0.152962
	0.940447	0.377598
	0.93974	0.169552
	0.936442	0.202682
	0.936415	0.281992
	0.936291	0.0362286
	0.936281	0.199663
	0.93607	0.17666
	0.935914	0.0921534
	0.935358	0.0621015
	0.935241	0.214585
	0.934916	0.00390199
	0.934668	0.23678
	0.933359	0.475399
	0.932839	0.21454
	0.932728	0.259648
	0.930224	0.319601
	0.929622	0.314054
	0.929076	0.256803
	0.929017	0.0650576
	0.928403	0.092511
	0.928376	0.40234
	0.926956	0.307582
	0.925239	0.0763355
	0.925131	0.17332
	0.925064	0.615479
	0.924363	0.0448893
	0.923679	0.218016
	0.923141	0.0828021
	0.92279	0.319445
	0.922486	0.387163
	0.922119	0.0937053
	0.921446	0.330319
	0.921093	0.46236
	0.920461	0.428196
	0.920201	0.100916
	0.919527	0.146008
	0.919242	0.131672
	0.919212	0.0327247
	0.919072	0.2034
	0.91812	0.334185
	0.917829	0.191661
	0.917769	0.412949
	0.917264	0.290225
	0.916463	0.136325
	0.915734	0.184304
	0.915623	0.059271
	0.915454	0.541967
	0.914493	0.552413
	0.914275	0.273147
	0.91419	0.244203
	0.914062	0.334811
	0.913369	0.302685
	0.912974	0.110868
	0.912748	0.366331
	0.912204	0.43165
	0.912169	0.0836898
	0.911934	0.151136
	0.911779	0.306832
	0.910978	0.287687
	0.910357	0.254741
	0.910258	0.154684
	0.909862	0.310715
	0.909579	0.189825
	0.908793	0.332428
	0.908432	0.453462
	0.907329	0.139412
	0.907293	0.345934
	0.906115	0.101928
	0.905894	0.423473
	0.90585	0.0889951
	0.905244	0.0346027
	0.904759	0.431504
	0.903519	0.403961
	0.903158	0.0404128
	0.903127	0.167409
	0.903054	0.12351
	0.901593	0.272028
	0.89982	0.118128
	0.899317	0.167958
	0.899251	0.130211
	0.898849	0.238467
	0.898008	0.207567
	0.897283	0.244486
	0.897081	0.258666
	0.896961	0.0721398
	0.896843	0.379386
	0.896412	0.25143
	0.895008	0.444425
	0.894903	0.29206
	0.894202	0.189366
	0.893898	0.425101
	0.893383	0.139538
	0.893001	0.261176
	0.892339	0.195478
	0.89232	0.450237
	0.891551	0.34743
	0.891263	0.167909
	0.891237	0.302532
	0.890619	0.193198
	0.890497	0.351748
	0.889906	0.572932
	0.889362	0.239059
	0.888598	0.352669
	0.888394	0.217443
	0.887754	0.107323
	0.887373	0.340334
	0.887064	0.325909
	0.885816	0.396451
	0.885583	0.144904
	0.885218	0.324367
	0.884781	0.48252
	0.884508	0.333145
	0.883925	0.0190561
	0.883719	0.332395
	0.883298	0.150305
	0.883042	0.151364
	0.88251	0.244514
	0.881336	0.411097
	0.880446	0.438215
	0.879675	0.564705
	0.879199	0.351613
	0.87864	0.452035
	0.878514	0.38879
	0.878227	0.0243208
	0.877519	0.251807
	0.877239	0.374764
	0.876403	0.292572
	0.875964	0.332499
	0.874933	0.07672
	0.874469	0.291823
	0.874437	0.213046
	0.873394	0.303727
	0.873285	0.279398
	0.872852	0.400663
	0.872109	0.406913
	0.871521	0.263035
	0.870787	0.350204
	0.87041	0.303531
	0.870237	0.0481333
	0.869538	0.432218
	0.869412	0.246033
	0.869228	0.10884
	0.869162	0.209117
	0.869017	0.130816
	0.86797	0.282849
	0.867962	0.153137
	0.867892	0.252054
	0.867789	0.275709
	0.86769	0.302521
	0.867649	0.0337415
	0.867515	0.14632
	0.8668	0.172631
	0.866743	0.391158
	0.866212	0.261859
	0.865997	0.11409
	0.864329	0.0772387
	0.864282	0.201964
	0.862711	0.367666
	0.862248	0.434942
	0.861728	0.295395
	0.861627	0.546282
	0.861276	0.175025
	0.861096	0.554139
	0.860967	0.525822
	0.860368	0.211422
	0.860064	0.207787
	0.859723	0.260238
	0.859328	0.343376
	0.858205	0.38223
	0.857307	0.270302
	0.856389	0.573115
	0.855046	0.349005
	0.854869	0.195659
	0.854626	0.0409416
	0.854247	0.371215
	0.854137	0.281327
	0.853868	0.115889
	0.853287	0.397566
	0.853095	0.206842
	0.852946	0.281101
	0.852649	0.563102
	0.851883	0.360049
	0.851674	0.294157
	0.85138	0.404582
	0.85098	0.139835
	0.850881	0.0565439
	0.84999	0.0357693
	0.84977	0.16118
	0.849744	0.0182627
	0.849182	0.380386
	0.848737	0.216241
	0.848047	0.419303
	0.847466	0.350038
	0.847282	0.469152
	0.846465	0.627367
	0.846079	0.0337065
	0.845758	0.324117
	0.845246	0.0763523
	0.844995	0.456624
	0.843667	0.271542
	0.842853	0.239451
	0.842744	0.153196
	0.842727	0.153234
	0.841904	0.34395
	0.841624	0.187063
	0.841504	0.0056712
	0.841022	0.166634
	0.840544	0.452796
	0.839587	0.180211
	0.839492	0.651449
	0.838299	0.227666
	0.837079	0.213012
	0.836399	0.47128
	0.835932	0.331195
	0.835421	0.229672
	0.835112	0.202927
	0.834519	0.5656
	0.833757	0.332787
	0.833233	0.122355
	0.83293	0.364263
	0.83262	0.117778
	0.831984	0.198484
	0.829836	0.443198
	0.829795	0.280753
	0.829462	0.0860267
	0.82939	0.195477
	0.829011	0.282175
	0.827537	0.171444
	0.827181	0.210469
	0.826636	0.075532
	0.826228	0.492966
	0.826061	0.4172
	0.826024	0.224329
	0.825391	0.205588
	0.824004	0.169375
	0.823745	0.289698
	0.823632	0.0684688
	0.823032	0.32118
	0.822751	0.437102
	0.822242	0.234184
	0.82118	0.469642
	0.820969	0.235087
	0.820746	0.176804
	0.82073	0.366414
	0.820657	0.226274
	0.820365	0.149184
	0.820132	0.0713751
	0.819168	0.299754
	0.818104	0.557432
	0.817483	0.298011
	0.817262	0.188251
	0.816747	0.19489
	0.816357	0.236037
	0.815452	0.202272
	0.81541	0.243192
	0.814825	0.411578
	0.814692	0.238996
	0.814147	0.291099
	0.813684	0.240757
	0.813037	0.285545
	0.812346	0.128113
	0.812304	0.31387
	0.811867	0.365658
	0.811176	0.467956
	0.810403	0.295168
	0.81035	0.0872438
	0.810335	0.238045
	0.810063	0.354017
	0.809825	0.544722
	0.809341	0.665281
	0.809231	0.0486921
	0.808542	0.306395
	0.808036	0.349115
	0.80781	0.244179
	0.806008	0.558215
	0.805979	0.355899
	0.805088	0.122333
	0.804538	0.501519
	0.804303	0.437681
	0.804269	0.169973
	0.803858	0.489345
	0.803555	0.170785
	0.803181	0.237643
	0.801294	0.386483
	0.80079	0.221951
	0.800626	0.169531
	0.800594	0.219019
	0.799981	0.437466
	0.799457	0.273794
	0.799405	0.193185
	0.79913	0.384178
	0.798718	0.511853
	0.797242	0.211434
	0.797078	0.347239
	0.797011	0.274509
	0.796994	0.528508
	0.796158	0.331693
	0.795012	0.301062
	0.794797	0.391299
	0.794581	0.262899
	0.794407	0.206678
	0.79437	0.309607
	0.794362	0.150241
	0.793712	0.177739
	0.793579	0.263773
	0.792475	0.44129
	0.792335	0.170277
	0.792136	0.146418
	0.792125	0.302695
	0.791657	0.355894
	0.791405	0.308363
	0.790945	0.209964
	0.790848	0.116893
	0.788072	0.377349
	0.787699	0.241666
	0.787046	0.214778
	0.786701	0.268945
	0.786427	0.08135
	0.785619	0.142915
	0.783957	0.180084
	0.783507	0.384004
	0.782615	0.248866
	0.782372	0.395013
	0.781298	0.284538
	0.780645	0.439569
	0.779841	0.251494
	0.779584	0.247181
	0.778591	0.205432
	0.778549	0.198766
	0.77853	0.373695
	0.778492	0.441858
	0.778429	0.203581
	0.778315	0.335791
	0.778028	0.589621
	0.778009	0.116266
	0.777255	0.315847
	0.776923	0.649004
	0.7757	0.147474
	0.775656	0.252486
	0.775285	0.182673
	0.775206	0.129539
	0.77504	0.230867
	0.774716	0.427218
	0.774675	0.0595937
	0.773932	0.381861
	0.773569	0.27568
	0.77353	0.200486
	0.773431	0.396688
	0.773197	0.0137831
	0.772146	0.147784
	0.771598	0.163445
	0.771327	0.382097
	0.770789	0.381961
	0.770728	0.251286
	0.770381	0.323568
	0.769034	0.448253
	0.768557	0.413667
	0.76813	0.262291
	0.767546	0.140155
	0.767158	0.334474
	0.767151	0.0144052
	0.766812	0.258907
	0.766429	0.435925
	0.765696	0.388896
	0.765373	0.254324
	0.765008	0.383887
	0.764904	0.235076
	0.764844	0.110528
	0.764514	0.191828
	0.764434	0.387059
	0.764362	0.498498
	0.763896	0.416727
	0.763801	0.359267
	0.763656	0.413542
	0.763329	0.0675179
	0.762724	0.242622
	0.762487	0.390452
	0.762339	0.234171
	0.762069	0.232496
	0.761783	0.016635
	0.761632	0.384985
	0.760433	0.24327
	0.760218	0.290477
	0.760041	0.119743
	0.758797	0.390598
	0.758254	0.220577
	0.758151	0.318927
	0.75795	0.40669
	0.757913	0.52635
	0.757572	0.240153
	0.757353	0.0781672
	0.756985	0.339011
	0.756017	0.336562
	0.755341	0.22741
	0.755316	0.344031
	0.755281	0.355876
	0.754637	0.172541
	0.754326	0.390769
	0.754129	0.126229
	0.753882	0.467802
	0.753764	0.331173
	0.753467	0.466471
	0.753349	0.343253
	0.753256	0.42103
	0.752784	0.467336
	0.751462	0.327498
	0.751193	0.518964
	0.751146	0.20827
	0.7511	0.517603
	0.751037	0.178746
	0.750256	0.406968
	0.75001	0.335975
	0.750008	0.169279
	0.750003	0.236002
	0.749283	0.120848
	0.749179	0.163682
	0.749167	0.590256
	0.749014	0.369657
	0.748998	0.466979
	0.748986	0.376731
	0.748335	0.420091
	0.747672	0.228503
	0.747141	0.248841
	0.746874	0.203119
	0.746767	0.374625
	0.746616	0.196764
	0.746366	0.353685
	0.745958	0.290912
	0.745688	0.283167
	0.744021	0.324075
	0.743298	0.640624
	0.742515	0.166066
	0.742494	0.128797
	0.742481	0.0501248
	0.741149	0.623749
	0.740679	0.252801
	0.739752	0.230967
	0.739424	0.27576
	0.739306	0.138607
	0.738111	0.149168
	0.737845	0.36264
	0.73685	0.138988
	0.736679	0.326823
	0.736327	0.156596
	0.735741	0.458332
	0.734858	0.27761
	0.734673	0.122067
	0.734618	0.359467
	0.734204	0.186788
	0.733627	0.293588
	0.733562	0.419597
	0.733549	0.148363
	0.733068	0.36475
	0.732647	0.477309
	0.732142	0.0928135
	0.73108	0.203706
	0.730265	0.401526
	0.730044	0.3285
	0.729623	0.190133
	0.729043	0.192062
	0.728956	0.0211186
	0.728803	0.349167
	0.728773	0.134285
	0.728416	0.176942
	0.728224	0.169928
	0.727935	0.33937
	0.72791	0.612556
	0.727807	0.347856
	0.727507	0.215034
	0.727283	0.193373
	0.726807	0.218763
	0.726718	0.117714
	0.726412	0.618547
	0.726316	0.163587
	0.725745	0.0977129
	0.725669	0.112341
	0.725142	0.314303
	0.724525	0.309217
	0.722523	0.446023
	0.722417	0.124548
	0.721778	0.313989
	0.720998	0.15312
	0.720612	0.124287
	0.72037	0.199423
	0.720202	0.451142
	0.720163	0.168993
	0.719708	0.280907
	0.719617	0.315996
	0.719517	0.119222
	0.718698	0.509729
	0.718548	0.299903
	0.717683	0.299659
	0.717579	0.0144782
	0.717542	0.334851
	0.717483	0.325658
	0.717446	0.16692
	0.717416	0.485049
	0.717019	0.49194
	0.716732	0.281655
	0.716148	0.501457
	0.714421	0.379755
	0.714123	0.286991
	0.713843	0.343085
	0.71366	0.31515
	0.713613	0.377789
	0.713305	0.456243
	0.713168	0.383344
	0.713078	0.321276
	0.712914	0.357994
	0.712838	0.226554
	0.712752	0.394421
	0.712453	0.219644
	0.712325	0.478445
	0.712323	0.237218
	0.711845	0.355467
	0.711088	0.224084
	0.710913	0.378429
	0.710736	0.0523627
	0.710466	0.53504
	0.710037	0.243377
	0.70981	0.395544
	0.709413	0.547716
	0.709368	0.366
	0.709063	0.474555
	0.70874	0.565679
	0.708287	0.214046
	0.708253	0.0356736
	0.708226	0.155831
	0.707614	0.505152
	0.707529	0.367857
	0.705712	0.324776
	0.705481	0.069496
	0.705427	0.391591
	0.705422	0.375698
	0.705383	0.206111
	0.704966	0.243131
	0.704082	0.508074
	0.702946	0.279941
	0.702575	0.431339
	0.702155	0.366637
	0.701421	0.311091
	0.701199	0.199768
	0.700587	0.39575
	0.700353	0.214876
	0.700092	0.244097
	0.69987	0.450247
	0.698948	0.238808
	0.697761	0.249693
	0.69763	0.0508068
	0.697163	0.263043
	0.697093	0.370194
	0.69669	0.176483
	0.696502	0.276358
	0.696385	0.339769
	0.696044	0.0593601
	0.69577	0.199884
	0.695457	0.148218
	0.69525	0.357556
	0.694899	0.407403
	0.694647	0.275171
	0.694487	0.289914
	0.694473	0.230017
	0.694399	0.461197
	0.693899	0.280799
	0.69312	0.215426
	0.693083	0.156276
	0.692291	0.281276
	0.691716	0.273929
	0.69145	0.619537
	0.691436	0.0298261
	0.691368	0.39505
	0.690742	0.0328411
	0.690445	0.330124
	0.689954	0.635704
	0.689529	0.209817
	0.689031	0.300215
	0.688674	0.223683
	0.688504	0.250869
	0.687313	0.60954
	0.6872	0.289607
	0.687141	0.427066
	0.686826	0.323337
	0.686573	0.137863
	0.685977	0.155947
	0.685717	0.200559
	0.68541	0.274982
	0.685321	0.593206
	0.6853	0.208026
	0.684834	0.604421
	0.684786	0.31165
	0.684225	0.153271
	0.683705	0.286845
	0.683171	0.209454
	0.68317	0.157859
	0.683072	0.338041
	0.682977	0.363445
	0.68268	0.377372
	0.682369	0.37472
	0.682156	0.0725936
	0.681609	0.0173302
	0.681199	0.399406
	0.681086	0.540986
	0.681082	0.0800215
	0.680711	0.283496
	0.680556	0.525582
	0.680374	0.208021
	0.67934	0.336429
	0.678647	0.416679
	0.678049	0.235677
	0.677927	0.388122
	0.676892	0.452623
	0.676567	0.347404
	0.676333	0.265774
	0.676307	0.350828
	0.676211	0.459766
	0.675996	0.289669
	0.674992	0.408692
	0.674681	0.248934
	0.674111	0.413582
	0.673352	0.336664
	0.673141	0.173167
	0.673141	0.0702202
	0.672555	0.27132
	0.672453	0.327565
	0.672199	0.652943
	0.672172	0.454247
	0.671848	0.462131
	0.671499	0.560556
	0.671414	0.132276
	0.671183	0.279409
	0.670881	0.273259
	0.670644	0.440721
	0.670498	0.368148
	0.670462	0.371189
	0.670099	0.264716
	0.670029	0.457571
	0.668627	0.375413
	0.668618	0.0641411
	0.668337	0.356036
	0.668099	0.480828
	0.668084	0.346743
	0.667721	0.0788373
	0.667561	0.488683
	0.667181	0.626385
	0.666812	0.686423
	0.666681	0.279414
	0.665613	0.139856
	0.665582	0.277614
	0.665229	0.60849
	0.665183	0.0820545
	0.665111	0.465456
	0.66445	0.472027
	0.664449	0.437011
	0.663525	0.69764
	0.663502	0.419408
	0.663466	0.250764
	0.663411	0.301459
	0.663297	0.222171
	0.663224	0.393763
	0.663195	0.177696
	0.663101	0.298004
	0.662656	0.398318
	0.662555	0.189707
	0.662539	0.279149
	0.661687	0.352827
	0.661544	0.366941
	0.661195	0.467053
	0.659744	0.485816
	0.659555	0.261763
	0.659209	0.24311
	0.658872	0.0548571
	0.658517	0.39532
	0.65847	0.445231
	0.658417	0.630838
	0.658144	0.461421
	0.656707	0.403237
	0.656051	0.116914
	0.654602	0.552346
	0.654554	0.0918905
	0.654146	0.41631
	0.654037	0.220712
	0.653652	0.154068
	0.653559	0.427341
	0.653053	0.214809
	0.65288	0.250041
	0.652149	0.321121
	0.651527	0.456959
	0.651449	0.345027
	0.650876	0.0123922
	0.650853	0.0820294
	0.650692	0.636574
	0.650642	0.286389
	0.650639	0.371518
	0.650621	0.121694
	0.649936	0.330484
	0.649838	0.408711
	0.649383	0.136795
	0.649149	0.231468
	0.648656	0.443292
	0.648545	0.360107
	0.648487	0.0405955
	0.648397	0.537216
	0.648336	0.261873
	0.64776	0.24438
	0.647706	0.495112
	0.646761	0.18453
	0.646596	0.126993
	0.64635	0.570947
	0.646012	0.399505
	0.645605	0.178482
	0.644959	0.383504
	0.644949	0.440573
	0.644034	0.526328
	0.64366	0.104904
	0.64289	0.217568
	0.642606	0.287061
	0.64229	0.398016
	0.642222	0.219944
	0.641693	0.417003
	0.641679	0.215335
	0.641591	0.411827
	0.641488	0.360666
	0.640531	0.00893722
	0.640403	0.210411
	0.640306	0.291025
	0.639884	0.560901
	0.639633	0.385161
	0.639597	0.13471
	0.639306	0.173656
	0.63897	0.148322
	0.638616	0.106651
	0.638461	0.249659
	0.638446	0.329908
	0.638351	0.15598
	0.63802	0.501406
	0.637505	0.38021
	0.637467	0.0495049
	0.636424	0.305299
	0.636378	0.183416
	0.636351	0.21274
	0.636061	0.588314
	0.636047	0.403062
	0.635144	0.572345
	0.635007	0.352006
	0.634302	0.411209
	0.634259	0.53851
	0.634078	0.153607
	0.633868	0.509411
	0.633867	0.573031
	0.633685	0.371833
	0.633545	0.174144
	0.632097	0.456534
	0.63146	0.208213
	0.631214	0.269739
	0.630623	0.461748
	0.630526	0.27546
	0.630363	0.64108
	0.629862	0.426275
	0.629447	0.154229
	0.628621	0.544086
	0.627965	0.0262673
	0.627922	0.304239
	0.627538	0.372194
	0.627516	0.312189
	0.626547	0.614683
	0.625839	0.44512
	0.625199	0.256672
	0.624058	0.361477
	0.623475	0.288551
	0.623349	0.417915
	0.62326	0.137887
	0.623147	0.0875918
	0.622433	0.0711073
	0.621623	0.453102
	0.621586	0.130868
	0.621349	0.217004
	0.621077	0.474885
	0.621004	0.396743
	0.620659	0.413228
	0.620372	0.417218
	0.620067	0.142545
	0.61997	0.387936
	0.61974	0.36027
	0.619712	0.39485
	0.619703	0.482085
	0.619649	0.237052
	0.619304	0.266654
	0.619206	0.442294
	0.619105	0.23031
	0.619081	0.220868
	0.61903	0.424471
	0.618617	0.3606
	0.618321	0.480907
	0.618026	0.324118
	0.617701	0.413503
	0.617449	0.261219
	0.617416	0.199704
	0.616859	0.412304
	0.616778	0.375468
	0.616375	0.284933
	0.616301	0.265275
	0.616012	0.460763
	0.615864	0.42797
	0.615827	0.239991
	0.61579	0.401522
	0.615486	0.286826
	0.615475	0.299396
	0.614948	0.341336
	0.614488	0.290159
	0.614413	0.336725
	0.614345	0.106292
	0.614231	0.372178
	0.614222	0.348998
	0.614114	0.228958
	0.613127	0.286364
	0.61256	0.463318
	0.612549	0.599157
	0.611696	0.264757
	0.611312	0.66388
	0.611172	0.327604
	0.610815	0.332962
	0.610559	0.10033
	0.609954	0.340025
	0.609417	0.148416
	0.608834	0.17126
	0.608632	0.361245
	0.608531	0.42441
	0.608073	0.344927
	0.607904	0.0952612
	0.607863	0.284368
	0.607739	0.161448
	0.607342	0.507279
	0.607226	0.529361
	0.60663	0.275857
	0.606473	0.406669
	0.606222	0.382624
	0.605935	0.320314
	0.605469	0.195567
	0.605315	0.340217
	0.605234	0.281216
	0.604897	0.402241
	0.603556	0.549311
	0.603318	0.286897
	0.603228	0.252902
	0.602746	0.383495
	0.602681	0.316172
	0.602469	0.65142
	0.602152	0.637303
	0.602109	0.29135
	0.601796	0.382773
	0.601602	0.65164
	0.601554	0.298395
	0.601068	0.527949
	0.601005	0.604814
	0.600979	0.07097
	0.600972	0.302173
	0.600804	0.0634633
	0.600739	0.31326
	0.600633	0.505495
	0.600277	0.368963
	0.600102	0.266471
	0.599906	0.337634
	0.599307	0.32164
	0.598939	0.437772
	0.598897	0.400723
	0.59872	0.701447
	0.598613	0.407734
	0.598285	0.112002
	0.598089	0.276705
	0.597885	0.39702
	0.597642	0.425771
	0.597595	0.182617
	0.597309	0.202558
	0.597085	0.294065
	0.596442	0.333036
	0.596267	0.117296
	0.59622	0.381769
	0.596133	0.35392
	0.596034	0.0351467
	0.595752	0.430722
	0.595366	0.556879
	0.595288	0.389185
	0.595019	0.405649
	0.594927	0.308977
	0.594913	0.0320601
	0.594844	0.399072
	0.594641	0.299668
	0.594621	0.548621
	0.594382	0.320478
	0.594322	0.38926
	0.594296	0.325312
	0.594202	0.333163
	0.59415	0.554461
	0.593985	0.637896
	0.593866	0.604913
	0.593604	0.376355
	0.59301	0.371781
	0.59249	0.477548
	0.592337	0.338875
	0.59226	0.551251
	0.592048	0.289949
	0.591847	0.378667
	0.591815	0.243492
	0.591729	0.531315
	0.591724	0.225681
	0.591635	0.386218
	0.591617	0.206931
	0.591327	0.376498
	0.591296	0.298053
	0.591108	0.423771
	0.591038	0.19217
	0.591014	0.336971
	0.590817	0.280213
	0.590123	0.169184
	0.589873	0.257611
	0.589602	0.505017
	0.589097	0.537214
	0.588991	0.371807
	0.588813	0.555479
	0.588393	0.496608
	0.58793	0.590183
	0.587816	0.42432
	0.587343	0.339237
	0.587188	0.415564
	0.587184	0.673779
	0.58713	0.358607
	0.587027	0.457461
	0.586721	0.441193
	0.586228	0.25659
	0.585985	0.540446
	0.585797	0.452988
	0.585686	0.455309
	0.585672	0.46684
	0.585443	0.284996
	0.585232	0.375584
	0.584778	0.146994
	0.584584	0.440971
	0.584481	0.357972
	0.584278	0.455984
	0.584271	0.0814612
	0.583818	0.17583
	0.583797	0.5597
	0.583758	0.57468
	0.5837	0.147855
	0.58347	0.172635
	0.58342	0.196082
	0.583338	0.210149
	0.582983	0.408328
	0.581777	0.518013
	0.581605	0.414904
	0.581474	0.320463
	0.581171	0.473431
	0.581087	0.58164
	0.580828	0.0445621
	0.579968	0.448022
	0.579858	0.747018
	0.579741	0.2039
	0.579708	0.310659
	0.579414	0.491477
	0.579326	0.0521218
	0.579262	0.316655
	0.578814	0.430557
	0.578402	0.277828
	0.578264	0.0199196
	0.577954	0.28206
	0.577696	0.126792
	0.577689	0.66965
	0.577607	0.397258
	0.577423	0.336722
	0.577381	0.459004
	0.577023	0.231305
	0.576934	0.395165
	0.57692	0.36084
	0.576806	0.753206
	0.576784	0.373736
	0.576277	0.422391
	0.575835	0.33807
	0.575672	0.607463
	0.575651	0.489467
	0.5755	0.38383
	0.575086	0.469308
	0.574885	0.425533
	0.574714	0.364727
	0.574655	0.31272
	0.574463	0.481033
	0.574407	0.367302
	0.574301	0.346549
	0.574248	0.25852
	0.57409	0.450627
	0.573816	0.237652
	0.573808	0.457732
	0.573685	0.408614
	0.573667	0.412117
	0.573599	0.433255
	0.573505	0.686358
	0.573433	0.625545
	0.573151	0.522774
	0.573044	0.37559
	0.572621	0.484961
	0.572326	0.287269
	0.571951	0.596559
	0.571407	0.204982
	0.57109	0.323556
	0.571018	0.398665
	0.57093	0.317089
	0.570713	0.393095
	0.570484	0.56202
	0.570338	0.570167
	0.570317	0.448246
	0.570082	0.357841
	0.569756	0.399945
	0.569457	0.355361
	0.569449	0.275732
	0.56879	0.0961272
	0.568707	0.499204
	0.567617	0.300118
	0.567524	0.182348
	0.567229	0.276435
	0.566672	0.375198
	0.566619	0.574857
	0.565754	0.0624027
	0.565674	0.361492
	0.5654	0.0471654
	0.56506	0.255646
	0.564732	0.352181
	0.564452	0.515103
	0.564361	0.336524
	0.564248	0.385943
	0.563993	0.409293
	0.563776	0.150423
	0.563751	0.212572
	0.563604	0.244027
	0.563323	0.019655
	0.562189	0.41032
	0.561571	0.45181
	0.561517	0.625246
	0.561326	0.478265
	0.561185	0.334225
	0.561162	0.440007
	0.561142	0.182761
	0.561127	0.53364
	0.560336	0.48651
	0.560187	0.582786
	0.559587	0.501104
	0.558922	0.514028
	0.558798	0.402542
	0.558793	0.482146
	0.558661	0.302197
	0.558482	0.481178
	0.558401	0.517707
	0.558271	0.412124
	0.557258	0.630981
	0.55699	0.326785
	0.556028	0.281363
	0.554932	0.40884
	0.554479	0.36569
	0.554348	0.179265
	0.553883	0.522389
	0.553645	0.264893
	0.55362	0.433709
	0.553551	0.0935769
	0.553271	0.14773
	0.552641	0.295448
	0.552563	0.749436
	0.55242	0.505437
	0.552253	0.599406
	0.551525	0.618934
	0.551364	0.296809
	0.551262	0.151703
	0.550027	0.471456
	0.549834	0.610516
	0.549805	0.555995
	0.549439	0.311287
	0.548921	0.414008
	0.548127	0.392361
	0.547396	0.382519
	0.547199	0.448218
	0.547118	0.564479
	0.5471	0.482932
	0.547002	0.342353
	0.546939	0.208301
	0.546875	0.41354
	0.546662	0.4323
	0.546583	0.414338
	0.546306	0.441403
	0.546153	0.597119
	0.545891	0.308962
	0.54562	0.624143
	0.545565	0.484824
	0.545464	0.479616
	0.545438	0.729077
	0.545088	0.375444
	0.545	0.0942707
	0.544922	0.201925
	0.544684	0.51195
	0.54458	0.220265
	0.544486	0.288112
	0.544016	0.158207
	0.54393	0.298759
	0.54377	0.272686
	0.543738	0.665121
	0.543667	0.335328
	0.543232	0.261645
	0.543116	0.343768
	0.543071	0.415842
	0.542941	0.544318
	0.542504	0.366002
	0.541946	0.164993
	0.541533	0.521883
	0.541479	0.159216
	0.540979	0.54289
	0.54024	0.366887
	0.540179	0.445395
	0.539758	0.507458
	0.539494	0.706577
	0.539191	0.214851
	0.539158	0.203703
	0.539083	0.326844
	0.53857	0.435802
	0.538548	0.624836
	0.537981	0.32869
	0.537717	0.198463
	0.537003	0.151564
	0.536714	0.386178
	0.536517	0.478719
	0.536275	0.189101
	0.536267	0.470253
	0.536163	0.380996
	0.535804	0.241783
	0.53535	0.468358
	0.53526	0.256982
	0.534615	0.387776
	0.534164	0.432703
	0.534118	0.364119
	0.534025	0.395358
	0.533928	0.379152
	0.533882	0.311238
	0.533107	0.200556
	0.53292	0.239334
	0.532788	0.106787
	0.53272	0.334959
	0.532343	0.276533
	0.53203	0.622228
	0.531971	0.373866
	0.531828	0.237456
	0.531457	0.0514592
	0.531421	0.248269
	0.531418	0.382033
	0.531191	0.557175
	0.530871	0.260228
	0.530794	0.455074
	0.530743	0.380855
	0.530653	0.456794
	0.529382	0.257679
	0.52936	0.328319
	0.529086	0.390877
	0.528582	0.437346
	0.528511	0.413614
	0.528509	0.413279
	0.528508	0.572335
	0.528265	0.516438
	0.52777	0.521835
	0.527737	0.186153
	0.527416	0.474135
	0.527355	0.0106215
	0.527334	0.19074
	0.52716	0.361421
	0.527043	0.35811
	0.526942	0.440056
	0.526839	0.598513
	0.526462	0.270628
	0.526423	0.491334
	0.526168	0.633737
	0.526145	0.319214
	0.526111	0.340336
	0.525844	0.420125
	0.525832	0.458143
	0.525455	0.284943
	0.525302	0.49949
	0.524964	0.502923
	0.524511	0.475628
	0.524175	0.443328
	0.52415	0.443612
	0.523548	0.338622
	0.523374	0.440439
	0.5233	0.325445
	0.522929	0.0876429
	0.522882	0.609748
	0.522437	0.444327
	0.522396	0.362767
	0.522244	0.341958
	0.522113	0.264403
	0.521962	0.368152
	0.521946	0.241377
	0.52164	0.439712
	0.521222	0.411199
	0.521175	0.507848
	0.520566	0.35134
	0.520563	0.397186
	0.520556	0.31448
	0.520362	0.558128
	0.520003	0.310708
	0.519962	0.208225
	0.519918	0.336747
	0.519671	0.444529
	0.51926	0.172651
	0.519147	0.513741
	0.519087	0.21048
[truncated: 11,723 more rows]

[truncated: 65 more sheets: Fig2j, Fig2k, Fig2l, Fig2m, Fig3b, Fig3c, Fig3d, Fig3h, Fig3i, Fig4b, Fig4c, Fig4e, Fig4g, Fig4h, Fig4i, Fig4j, Fig4k, Fig4l, Fig5e, Fig5g …]
